# Supplementary material for: Developing a machine learning-based predictive model for levothyroxine dosage estimation in hypothyroid patients: a retrospective study
Source: Front Endocrinol (Lausanne). 2025 Mar 14;16:1415206. doi: 10.3389/fendo.2025.1415206 (PMC11949781; doi:10.3389/fendo.2025.1415206)
Supplement: Supplementary file 1 [file Table1.xlsx]

## Sheet: Sheet1
code.date1	weight	sex	drug	bp	num.drug	drug.price	code.drug	drug.use	age	age.group	icd	symtom	unit	height	bmi	insu	code.content	date	sbp	dbp	conco.di	levo.content	levo.number	levo.dose	levo.code	levo.du	du.com	du.com.1	be.meal	colitis	hp	dia	hi	ca.throi	thyroi.su	pre	calci.ddi	fe.ddi	magne.ddi	vtm.ddi	ppi.ddi	alen.ddi	potas.ddi	ciprofloxacin	zinc	got	gpt	tsh	tsh.target
1.40007e+07	65.1	1	ARTROdar Diacerein (50mg)	120/76	60	13342	ART007NT	Sáng: 1 viên, Tối: 1 viên (Uống ngay sau ăn, uống nguyên viên. nước tiểu đỏ do uống thuốc)	66	2	I05.8;E78.2;I49;I50;M17	Đau sưng khớp gối hai bên	Viên	165	23.9118	0		2022-07-25	120	76	6	50	1.25	62.5	LEVT3	Sáng uống 1.5 vien trước ăn 30 phút	8	0	1	0	0	0	0	0	0	0	0	0	0	0	1	0	0	0	0	25.59	26.67	5.26	1
1.40007e+07	53.5	1	Viartril-S Glucosamin (1500mg)	114/73	30	16853	VIA002NT	, Trưa: 1 gói (Uống sau ăn)	46	2	I05.8;E03;E78.2;I50;K05.0;K76	Đỡ đau khớp gối hai bên	Gói	165	19.6511	0	40.64	2022-11-01	114	73	2	50	1	50	LEVT27	Sáng: 1 viên (Uống trước ăn sáng 30ph)	8	0	1	0	0	0	0	0	0	0	1	0	0	0	1	0	0	0	0	29.36	22.07	5.66	1
1.40007e+07	54.5	1	ZesTRIL lisinopril (5mg)	124/71	40	4988	ZES002NT	Sáng: 1 viên (Uống )	46	2	I50;E03;E78.2;I34.0;M17	Bệnh nhân nhịp tim không đều, hồi hộp, lo lắng, đau khớp gối (Khám thêm CK khớp )	Viên	165	20.0184	0	40.510	2022-12-26	124	71	4	50	1	50	LEVT27	Sáng: 1 viên (Uống trước ăn sáng 30ph)	8	0	1	0	0	0	0	0	0	0	0	0	0	0	0	0	0	0	0	20.29	22.07	5.66	1
1.40007e+07	62.8	1	PraDAXA Dabigatran (110mg)	99/54	60	32516	PRAT4	Sáng: 1 viên, Tối: 1 viên (Uống sau ăn)	66	2	Z95;E03;E78.2;E83.5;I48.2;I50	Bệnh nhân thấy tức ngực, đau khớp gối (T)	Viên	165	23.067	0	40.442	2023-05-29	99	54	4	50	1.5	75	LEVT3	Sáng uống 1.5 viên trước ăn sáng 30 phút	9	1	1	0	0	0	0	0	1	0	0	0	0	0	0	0	0	0	0	23.62	27.37	5.96	1
1.40007e+07	52.1	1	PraDAXA Dabigatran (110mg)	99/54	70	32516	PRAT4	Sáng: 1 viên, Tối: 1 viên (Uống sau ăn)	46	2	Z95;E03;E78.2;I48.2;I50	Bệnh nhân thấy mệt	Viên	165	19.1368	0	40.442	2023-09-27	99	54	2	50	1	50	LEVT3	Sáng: 1 viên (Uống trước ăn sáng 30 phút)	9	1	1	0	0	0	0	0	1	0	0	0	1	0	0	0	1	0	0	24.69	25.48	5.26	1
1.40022e+07	63.8	1	GlucoPHAGE XR metformin (1000mg)	135/75	30	5328	GLU021NT	, Tối: 1 viên (Uống ngay sau ăn, uống nguyên viên)	74	2	E11.8;E78.2;E79.0;E89.0;K76.0	Bệnh nhân mệt mỏi, tiểu buốt, tiểu nhiều	Viên	158	25.5568	0	40.807	2023-04-19	135	75	6	50	1.5	75	LEVT3	Ngày 1.5 viên trước ăn sáng	6	0	1	0	0	1	0	0	1	0	0	0	0	0	0	0	0	0	0	28.61	21.42	4.949	1
1.40022e+07	64.8	1	Levothyrox (23) Levothyroxin (50mcg)	136/81	45	1007	LEVT31	Ngày uống 1.5 viên trước ăn sáng 30 phút	74	2	E11.9;E03;E78.4;N39.0	Bệnh nhân toàn trạng ổn định, đến tái khám	Viên	158	25.9574	1	40.815	2023-10-27	136	81	3	50	1.5	75	LEVT31	Ngày uống 1.5 viên trước ăn sáng 30 phút	9	1	1	0	0	1	0	0	1	0	0	0	0	0	0	0	0	0	0	26.32	29.04	4.949	1
1.40022e+07	64.9	1	Effer-Paralmax codein 10 (23) Paracetamol+Codein (500mg+10mg)	137/80	10	2100	EFCT3	Sáng: 1 viên, Tối: 1 viên (Uống sau ăn, bằng cách hòa tan viên sủi bọt trong nước)	74	2	E11.9;E03;E78.4;E79.0;M47;N39.0	Bệnh nhân thấy đau thắt lưng hai bên	Viên	158	25.9974	1	40.50	2023-12-11	137	80	5	50	1.5	75	LEVT31	Ngày uống 1.5 viên trước ăn sáng 30 phút	9	1	1	0	0	1	0	0	1	0	0	0	0	0	0	0	0	0	0	28.2	29.31	5.049	1
1.40026e+07	69	1	LevoTHYROX Levothyroxin (100 mcg)	129/78	90	1617	LEVT4	Sáng: 1 viên (Uống trước ăn sáng 30 phút)	57	2	C73;R59.9	Bệnh nhân mệt mỏi, nuốt vướng, tái khám theo hẹn. Bệnh nhân không có yếu tố dịch tễ covid -19	Viên	148	31.5011	0		2022-01-19	129	78	3	100	1	100	LEVT4	Sáng: 1 viên (Uống trước ăn sáng 30 phút)	9	1	1	0	0	0	0	1	1	0	0	0	0	0	0	0	0	0	0	23.89	26.1	4.525	1
1.40028e+07	58	1	Crestinboston 10 Rosuvastatin (10mg)	129/73	30	8250	CRET9	, Tối: 1 viên (Uống trước khi đi ngủ )	58	2	E03;	Bệnh nhân thấy Mệt mỏi, đau nhức các khớp, đau nhiều khuỷu tay	Viên	169	20.3074	0	40.558	2023-11-03	129	73	6	50	1.5	75	LEVT3	thứ 2, 4, 6 , chủ nhật uống 1 viên, còn thứ 3, 5, 7 uống 2 viên trước ăn sáng	21	1	1	0	0	0	0	1	1	0	0	0	0	0	0	0	0	0	0	38.13	40.37	2.317	1
1.40034e+07	64	1	Disthyrox (21) Levothyroxin (100 mcg)	165/82	60	294	DIST6	ngày chẵn( thứ 2,4,6,CN) uống 1 viên sáng trước ăn,ngày lẻ( thứ 3,5,7) uống 0.5 viên trước ăn sáng	67	2	E03;E04.1	Bệnh nhân toàn trạng ổn định, đến tái khám	Viên	168	22.6757	1	40.815	2022-05-03	165	82	1	100	0.75	75	DIST6	ngày chẵn( thứ 2,4,6,CN) uống 1 viên sáng trước ăn,ngày lẻ( thứ 3,5,7) uống 0.5 viên trước ăn sáng	19	1	1	0	0	0	0	0	1	0	0	0	0	0	0	0	0	0	0	15.53	73.97	1.253	1
1.40038e+07	81	0	LevoTHYROX Levothyroxin (100 mcg)	142/80	30	1617	LEVT4	Sáng: 1 viên (Uống trước ăn sáng 30 phút)	71	2	E89.0;E11;E78.2;I88	Bệnh nhân toàn trạng ổn định, đến tái khám	Viên	165	29.7521	0		2022-05-15	142	80	5	100	1	100	LEVT4	Sáng: 1 viên (Uống trước ăn sáng 30 phút)	9	1	1	0	0	1	0	1	1	0	0	0	0	0	0	0	0	0	0	21.81	25.31	1.267	1
1.40043e+07	62	1	LevoTHYROX Levothyroxin (100 mcg)	112/69	70	1617	LEVT4	ngày uống 1 viên sáng trước ăn ( Riêng chủ nhật uống 1.5 viên)	34	2	E03;H62.2;J01	Chảy dịch tai, tê tay	Viên	153	26.4855	0		2022-06-04	112	69	10	100	1.25	125	LEVT4	ngày uống 1 viên sáng trước ăn ( Riêng chủ nhật uống 1.5 viên)	14	1	1	0	1	0	1	1	1	0	0	0	0	1	0	0	0	0	0	50.5	65.32	0.05	1
1.40043e+07	65	1	Disthyrox (23S) Levothyroxin (100mcg)	150/95	60	294	DIST10	Sáng: 1 viên (Uống trước ăn)	59	2	C73;E78.4;E87.6	Bệnh nhân mệt mỏi, thể trạng béo, BMI: 24.44	Viên	140	33.1633	1	40.815	2023-12-23	150	95	4	100	1	100	DIST10	Sáng: 1 viên (Uống trước ăn)	6	0	1	0	0	0	0	1	0	0	0	0	0	0	0	0	0	0	0	22.56	30.21	0.614	1
1.40053e+07	53.2	1	Stadovas 5 CAP (21) Amlodipin (5mg)	113/65	30	720	STAT13	Sáng: 1 viên (Uống )	53	2	E89.0;E78.2;I10;I49.1	Bệnh nhân toàn trạng ổn định, đến tái khám - Không có yếu tố dịch tễ với covid 19	Viên	152	23.0263	1	40.491	2022-01-22	113	65	4	50	1.5	75	LEVT3	uống ngày 1 viên sáng trước ăn, riêng chủ nhật uống 2 viên trước ăn sáng	16	1	1	0	0	0	1	0	0	0	0	0	1	0	0	0	1	0	0	18.88	21.54	3.336	1
1.40053e+07	53.7	1	LevoTHYROX Levothyroxin (50mcg)	126/68	35	1108	LEVT3	ngày 1 lần,lần 1 viên trước ăn sáng 30p, riêng chủ nhật uống 2 viên trước ăn sáng 30p	53	2	I10;E03;E78.2	BN ổn định ( BN không làm XN khác)	Viên	152	23.2427	0		2022-05-22	126	68	5	50	1.143	57.15	LEVT3	ngày 1 lần,lần 1 viên trước ăn sáng 30p, riêng chủ nhật uống 2 viên trước ăn sáng 30p	19	1	1	0	0	0	1	0	0	0	0	1	0	0	0	0	0	0	0	19.38	22.04	3.836	1
1.40053e+07	53.3	1	LevoTHYROX Levothyroxin (50mcg)	131/81	40	1108	LEVT3	Uống trước ăn sáng 30 phút. Thứ 2 đến thứ 7: uống 1 viên/ngày. Riêng chủ nhật: uống 2 viên/ngày	53	2	I10;D64;E03;E78	Bệnh nhân toàn trạng ổn định, tái khám theo hẹn.	Viên	152	23.0696	0		2022-06-21	131	81	6	50	1.143	57.15	LEVT3	Uống trước ăn sáng 30 phút. Thứ 2 đến thứ 7: uống 1 viên/ngày. Riêng chủ nhật: uống 2 viên/ngày	20	1	1	0	0	0	1	0	0	0	0	1	0	0	0	0	0	0	0	18.98	21.64	3.436	1
1.40053e+07	54	1	LevoTHYROX Levothyroxin (50mcg)	135/90	35	1108	LEVT3	ngày uống 1 viên trước ăn sáng 30 phút, riêng chủ nhật uống ngày 2 viên trước ăn sáng 30 phút	53	2	I10;D50;E03;E78.2;E83.5	Thỉnh thoảng chuột rút ( BN không đồng ý làm XN khác)	Viên	152	23.3726	0		2022-07-21	135	90	1	50	1.5	75	LEVT3	ngày uống 1 viên trước ăn sáng 30 phút, riêng chủ nhật uống ngày 2 viên trước ăn sáng 30 phút	21	1	1	0	0	0	1	0	0	0	0	0	0	0	0	0	0	0	0	23.03	29.36	4.136	1
1.40053e+07	54	1	Ticonet Coenzyme Q10 (30MG)	136/80	60	4840	TIC008NT	Sáng: 1 viên, Chiều: 1 viên (Uống sau ăn)	53	2	E89.0;E78.2;I10	Bệnh nhân toàn trạng ổn định, đến tái khám.	Viên	152	23.3726	0		2022-08-21	136	80	4	50	1.5	75	LEVT3	ngày uống 1 viên buổi sáng trước ăn 30 phút. Riêng chủ nhật ngày uống 2 viên trước ăn sáng 30 phút	22	1	1	0	0	0	1	0	0	0	0	0	0	0	0	0	0	0	0	19.68	22.34	4.136	1
1.40053e+07	54.2	1	LevoTHYROX (22) Levothyroxin (50mcg)	123/64	34	1007	LEVT27	Ngày uống 1 viên buổi sáng trước ăn 30 phút. Riêng CN ngày uống 2 viên.	53	2	I10;E03;E78.2	Bệnh nhân toàn trạng ổn định, đến tái khám.	Viên	152	23.4591	1	40.815	2022-10-28	123	64	4	50	1.5	75	LEVT27	Ngày uống 1 viên buổi sáng trước ăn 30 phút. Riêng CN ngày uống 2 viên.	16	1	1	0	0	0	1	0	0	0	0	0	0	0	0	0	0	0	0	18.88	21.54	3.336	1
1.40053e+07	48.9	0	Ticonet Coenzyme Q10 (30MG)	144/85	60	4840	TIC008NT	Sáng: 1 viên, Chiều: 1 viên (Uống sau ăn)	33	2	I10;D50.8;E03	Bệnh nhân toàn trạng ổn	Viên	157	19.8385	0		2022-11-28	144	85	2	50	0.75	37.5	LEVT27	Sáng: 1 viên ( uống) riêng chủ nhật uống 2 viên	11	1	0	0	0	0	1	0	0	0	0	0	0	0	0	0	0	0	0	14.58	17.24	4.036	1
1.40053e+07	53.8	1	Cardioton Coenzyme Q10 (30mg)	144/85	60	7508	CART3	Sáng: 1 viên, Tối: 1 viên (Uống sau ăn)	53	2	I10;D50.8;E03;E78	Bệnh nhân toàn trạng ổn định, tái khám theo hẹn.	Viên	152	23.286	0		2022-12-28	144	85	5	50	1.5	75	LEVT27	uống trước ăn sáng 30 phút, 1 viên/ngày, riêng chủ nhật: 2 viên	13	1	1	0	0	0	1	0	0	0	0	1	0	0	0	0	0	0	0	19.48	22.14	3.936	1
1.40053e+07	53.9	1	Ibartain MR (22S) Irbesartan (150 mg)	146/91	30	6290	IBMT	Sáng: 1 viên (Uống )	53	2	I10;D50.8;E03;E78	Bệnh nhân toàn trạng ổn định, tái khám theo hẹn.	Viên	152	23.3293	1	40.506	2023-02-03	146	91	5	50	1.5	75	LEVT27	Ngày uống 1 viên trước ăn sáng 30 phút, còn lại chủ nhật uống 2 viên	16	1	1	0	0	0	1	0	0	0	0	1	0	0	0	0	0	0	0	19.58	22.24	4.036	1
1.40053e+07	53.4	1	Ibartain MR (22S) Irbesartan (150 mg)	134/91	30	6290	IBMT	Sáng: 1 viên (Uống )	53	2	I10;E03;E78.2;E83.5	BN ổn định ( BN không làm XN khác)	Viên	152	23.1129	1	40.506	2023-03-06	134	91	5	50	1.143	57.15	LEVT27	mỗi ngày uống 1 viên trước ăn sáng. Riêng chủ nhật uống 2 viên trước ăn sáng	17	1	1	0	0	0	1	0	0	0	1	0	0	1	0	0	0	0	0	23.7	22.16	3.536	1
1.40053e+07	53.3	1	Ibartain MR (22S) Irbesartan (150 mg)	121/75	30	6290	IBMT	Sáng: 1 viên (Uống )	53	2	I10;E03;E78.2	BN ổn định ( BN không đồng ý làm XN)	Viên	152	23.0696	1	40.506	2023-04-08	121	75	5	50	1.143	57.15	LEVT27	Mỗi ngày uống 1 viên trước ăn sáng 30 phút. Riêng chủ nhật uống ngày 2 viên trước ăn sáng 30 phút	22	1	1	0	0	0	1	0	0	0	1	0	0	1	0	0	0	0	0	18.98	21.64	3.436	1
1.40053e+07	53.9	1	Ticonet Coenzyme Q10 (30MG)	102/64	60	4840	TIC008NT	Sáng: 1 viên, Tối: 1 viên (Uống sau ăn)	53	2	I10;E03;E04;E78.2	Bệnh nhân toàn trạng ổn định, đến tái khám định kỳ	Viên	152	23.3293	0		2023-05-08	102	64	4	50	1.5	75	LEVT27	ngày uống 1 viên buổi sáng trước ăn 30 phút. Riêng chủ nhật ngày uống 2 viên trước ăn sáng 30 phút	22	1	1	0	0	0	1	0	0	0	0	0	0	0	0	0	0	0	0	20.58	23.24	4.036	1
1.40053e+07	53.2	1	Ibartain MR (22S) Irbesartan (150 mg)	117/74	30	6290	IBMT	Sáng: 1 viên (Uống )	53	2	I10;E89.0;K82	Bệnh nhân toàn trạng ổn định, đến tái khám định kỳ	Viên	152	23.0263	1	40.506	2023-06-07	117	74	3	50	1.5	75	LEVT27	Ngày uống 1 viên trước ăn sáng 30 phút. Riêng chủ nhật ngày uống 2 viên trước ăn sáng 30 phút	21	1	1	0	0	0	1	0	0	0	0	0	0	0	0	0	0	0	0	18.89	23.54	3.336	1
1.40053e+07	53.9	1	LevoTHYROX (22) Levothyroxin (50mcg)	124/74	35	1007	LEVT27	mỗi ngày uống 1 viên trước ăn sáng 30 phút, riêng chủ nhật uống 2 viên trước ăn sáng 30 phút	53	2	I10;E03;E78.2	BN ổn định ( BN có kết quả XN cách 1 tháng tại BV 108)	Viên	152	23.3293	1	40.815	2023-07-08	124	74	2	50	1.143	57.15	LEVT27	mỗi ngày uống 1 viên trước ăn sáng 30 phút, riêng chủ nhật uống 2 viên trước ăn sáng 30 phút	21	1	1	0	0	0	1	0	0	0	0	0	0	0	0	0	0	0	0	19.58	44.24	4.036	1
1.40053e+07	53.1	1	Ibartain MR (22S) Irbesartan (150 mg)	116/59	30	6290	IBMT	Sáng: 1 viên (Uống )	53	2	I10;E03;E78.2	BN ổn định	Viên	152	22.983	1	40.506	2023-08-07	116	59	2	100	0.85	85	DIST7	mỗi ngày uống 1/2 viên trước ăn sáng 30 phút, riêng chủ nhật uống 1 viên trước ăn sáng 30 phút	21	1	1	0	0	0	1	0	0	0	0	0	0	0	0	0	0	0	0	16.78	11.47	3.236	1
1.40053e+07	53.4	1	Ibartain MR (23S) Irbesartan (150mg)	126/71	30	6290	IBMT2	Sáng: 1 viên (Uống nguyên viên)	53	2	I10;E03	mệt mỏi	Viên	152	23.1129	1	40.506	2023-09-07	126	71	2	100	0.85	85	DIST7	Ngày uống 1/2 viên trước ăn sáng, riêng chủ nhật ngày uống 1 viên trước ăn	16	1	1	0	0	0	1	0	0	0	0	0	0	0	0	0	0	0	0	29.08	31.94	3.536	1
1.40053e+07	63.6	1	Pravastatin Savi 10 (23S) Pravastatin (10mg)	120/68	15	4190	PRST4	Tối: 1 viên (uống trước ngủ, cách ngày)	53	2	I10;E03;E78.2;E79.0	mệt mỏi, chuột rút	Viên	142	31.5414	1	40.557	2023-10-08	120	68	5	100	1	100	DIST10	Sáng: 1 viên (uống trước ăn sáng), riêng chủ nhật uống 1 viên	13	1	1	0	0	0	1	0	0	0	0	0	0	0	0	0	0	0	0	25.07	30.32	3.736	1
1.40053e+07	53.3	1	Ibartain MR (23S) Irbesartan (150mg)	116/68	30	6290	IBMT2	Sáng: 1 viên (Uống nguyên viên)	53	2	I10;E03;E04;E78.2;E79.0	Bệnh nhân toàn trạng ổn định, đến tái khám	Viên	152	23.0696	1	40.506	2023-11-07	116	68	4	100	0.75	75	DIST10	sáng : 1 viên ( uống trước ăn sáng, chủ nhật hàng tuần)	13	1	1	0	0	0	1	0	0	0	0	0	0	0	0	0	0	0	0	18.98	20.64	3.436	1
1.40053e+07	53.9	1	Authisix Calci carbonat+Vitamin D3 (1500 mg + 400 IU)	130/83	30	4950	AUTT3	Sáng: 1 viên (Uống sau bữa ăn 1.5 giờ)	53	2	I10;E04.1;E78.2;E89.0;K82	Bệnh nhân toàn trạng ổn định, đến tái khám	Viên	152	23.3293	0	40.1033	2023-12-08	130	83	4	50	1.5	75	LEVT31	ngày uống 1 viên sáng trước ăn 30 phút, chủ nhật uống ngày 2 viên trước ăn sáng 30 phút	20	1	1	0	0	0	1	0	0	0	1	0	0	1	0	0	0	0	0	19.58	22.24	4.036	1
1.40062e+07	46.3	1	LevoTHYROX (22) Levothyroxin (50mcg)	133/90	30	1007	LEVT27	Sáng: 1 viên (Uống trước ăn sáng 30ph)	31	2	E03;E78.2	Bệnh nhân toàn trạng ổn định, đến tái khám	Viên	155	19.2716	1	40.815	2022-10-30	133	90	1	50	1	50	LEVT27	Sáng: 1 viên (Uống trước ăn sáng 30ph)	8	0	1	0	0	0	0	0	1	0	0	0	0	0	0	0	0	0	0	18.65	19.09	2.962	1
1.40062e+07	47.2	1	LevoTHYROX (22) Levothyroxin (50mcg)	131/70	30	1007	LEVT27	Sáng: 1 viên (Uống trước ăn sáng 30ph)	31	2	E03;E78.2;E83.5;I88	Bệnh nhân nuốt vướng, mệt mỏi	Viên	155	19.6462	1	40.815	2023-03-26	131	70	3	50	1	50	LEVT27	Sáng: 1 viên (Uống trước ăn sáng 30ph)	8	0	1	0	0	0	0	0	1	0	1	0	0	1	0	0	0	0	0	15.45	24.7	2.862	1
1.40062e+07	47.3	1	Meloxicam-Teva (22-TQG) Meloxicam (7,5mg)	114/72	20	928	MELT4	Sáng: 1 viên, Tối: 1 viên (Uống trong bữa ăn, uống nguyên viên)	31	2	E03;E78.2;M19;M67.4;R07.3	Đau khớp cổ tay hai bên nhiều tháng, hạn chế vận động	Viên	155	19.6878	1	40.41	2023-10-15	114	72	4	50	1	50	LEVT31	Sáng: 1 viên (Uống trước ăn sáng 30 phút)	9	1	1	0	0	0	0	0	0	0	0	0	0	0	1	0	0	0	0	19.26	23.76	2.962	1
1.40092e+07	41	1	Diamicron MR (22) Gliclazid (60mg)	132/72	30	5285	DIMT27	Sáng: 1 viên (Uống trước ăn, không nhai nghiền viên thuốc)	33	2	E11.2;C73;E78.2;K75;K82	Bệnh nhân đau âm ỉ thượng vị và hạ sườn trái, tê tay chân, đến tái khám	Viên	156	16.8475	1	40.800	2022-08-18	132	72	4	50	1	50	LEVT3	Sáng: 1 viên (Uống trước ăn sáng 30 phút)	9	1	1	0	1	1	0	1	1	0	0	0	0	0	0	0	0	0	0	15.66	17.96	4.402	1
1.40092e+07	41.5	1	Jardiance Empagliflozin (10mg)	110/72	30	24688	JART	, Chiều: 1 viên (Uống sau ăn)	33	2	E11.8;E78.2;E89.0;K76	Bệnh nhân chóng mặt, đến tái khám	Viên	156	17.0529	0		2022-10-27	110	72	2	50	1	50	LEVT27	Sáng: 1 viên (Uống trước ăn sáng 30ph)	8	0	1	0	0	1	0	1	0	0	0	0	0	0	0	0	0	0	0	19.34	34.6	4.902	1
1.40092e+07	41.5	1	Jardiance Empagliflozin (25mg)	113/69	30	28391	JART1	, Trưa: 1 viên (Uống sau ăn)	33	2	E11.9;C73;E78.2;H69;K76.0;K82	Bệnh nhân ù tai, nghe kém ( khám thêm CK TMH)	Viên	156	17.0529	0		2022-11-28	113	69	2	50	1	50	LEVT27	Sáng: 1 viên (Uống trước ăn sáng 30ph)	8	0	1	0	0	1	0	1	0	0	0	0	0	0	0	0	0	0	0	16.16	18.46	4.902	1
1.40092e+07	41.2	1	LevoTHYROX (22) Levothyroxin (50mcg)	120/72	35	1007	LEVT27	Sáng: 1 viên (Uống trước ăn sáng 30ph)	33	2	E11.9;E03;E78.2;I67;K76;K82	Bệnh nhân toàn trạng ổn định, đến tái khám	Viên	156	16.9297	1	40.815	2022-12-28	120	72	2	50	1	50	LEVT27	Sáng: 1 viên (Uống trước ăn sáng 30ph)	8	0	1	0	0	1	0	1	0	0	0	0	0	0	0	0	0	0	0	15.86	18.16	4.602	1
1.40092e+07	41.6	1	DiaMICRON MR (22) Gliclazid (60mg)	112/70	30	5126	DIMT27	Sáng: 1 viên (Uống trước ăn, không nhai nghiền viên thuốc)	33	2	E11.9;C73;E78.2;E83.5;K76.0	Bệnh nhân bỏ khám 03 tháng nay, tự điều trị theo đơn cũ, xét nghiệm calci máu: 1.15 mmol/l	Viên	156	17.094	1	40.800	2023-03-21	112	70	4	50	1	50	LEVT27	Sáng: 1 viên (Uống trước ăn sáng 30ph)	8	0	1	0	0	0	0	1	0	0	1	0	0	1	0	0	0	0	0	18.83	27.96	5.002	1
1.40092e+07	41.2	1	LevoTHYROX (22) Levothyroxin (50mcg)	112/66	30	1007	LEVT27	Sáng: 1 viên (Uống trước ăn sáng 30ph)	33	2	E11.8;C73;E03;E78.2;E83.5;H60;N39.0	Bệnh nhân mệt mỏi, tê tay, đau tai (P), khám thêm CK Tai mũi họng. Bệnh nhân dùng Jardiance 25mg bị ngứa âm đạo	Viên	156	16.9297	1	40.815	2023-04-21	112	66	2	50	1	50	LEVT27	Sáng: 1 viên (Uống trước ăn sáng 30ph)	8	0	1	0	0	1	0	1	1	0	0	0	0	0	0	0	0	0	0	15.86	18.16	4.602	1
1.40092e+07	41.2	1	Dexamoxi Dexamethason+Moxifloxacin (2mg + 0.4mg/ 0.4ml)	115/73	10	6050	DEXT12	Sáng: 1 giọt, Trưa: 1 giọt, Chiều: 1 giọt, Tối: 1 giọt (Nhỏ 2 mắt 4 lần/ tép/ ngày )	33	2	E11.9;C73;E78.2;H01.0;K82	ngứa cộm mắt, nhìn mờ	Ống	156	16.9297	0		2023-05-24	115	73	5	50	1	50	LEVT27	Sáng: 1 viên (Uống trước ăn sáng 30ph)	8	0	1	0	0	1	0	1	0	0	0	0	0	1	0	0	0	0	0	15.86	18.16	4.602	1
1.40092e+07	42	1	LevoTHYROX (22) Levothyroxin (50mcg)	97/65	30	1007	LEVT27	Sáng: 1 viên (Uống trước ăn sáng 30ph)	33	2	E11;E03;E78.2	Bệnh nhân toàn trạng ổn định. Tái khám định kỳ	Viên	156	17.2584	1	40.815	2023-06-24	97	65	4	50	1	50	LEVT27	Sáng: 1 viên (Uống trước ăn sáng 30ph)	8	0	1	0	0	1	0	1	1	0	0	0	0	0	0	0	0	0	0	16.66	18.96	5.402	1
1.40092e+07	41.7	1	Vamipas L-Ornithin - L- aspartat (200mg)	101/62	60	3080	VAMT3	Sáng: 1 viên, Chiều: 1 viên (Uống sau ăn)	33	2	E11.9;C73;E78.2;K75	Bệnh nhân thấy đau hạ vị, đại tiểu tiện bình thường, đến khám bệnh	Viên	156	17.1351	0		2023-07-24	101	62	3	50	1	50	LEVT3	Sáng: 1 viên (Uống trước ăn sáng 30 phút)	9	1	1	0	0	1	0	1	1	0	0	0	0	0	0	0	0	0	0	20.61	32.32	5.102	1
1.40092e+07	41.9	1	Forxiga Dapagliflozin (10mg)	110/73	30	20330	FORT7	Sáng: 1 viên (Uống sau ăn)	33	2	E11.9;C73;E78.2	Bệnh nhân toàn trạng ổn định, đến tái khám	Viên	156	17.2173	0		2023-09-19	110	73	3	50	1	50	LEVT3	Sáng: 1 viên (Uống trước ăn sáng 30 phút)	9	1	1	0	0	1	0	1	1	0	0	0	0	0	0	0	0	0	0	16.56	18.86	5.302	1
1.40092e+07	61.3	1	Sismyodine (23) Eperison (50mg)	110/80	14	258	SIST3	Sáng: 1 viên, Tối: 1 viên (Uống sau ăn)	53	2	E11.9;C73;E78.2;M47	Bệnh nhân thấy đau thắt lưng lan hông, ăn uống kém, uống meglucon bị đau bụng, đến khám bệnh. Bệnh nhân đã XN hormone giáp ngày 11/10/2023: bình giáp tại BV NTTW	Viên	146	28.7577	1	40.829	2023-11-09	110	80	9	100	1	100	DIST10	Sáng: 1 viên (Uống trước ăn)	6	0	1	0	0	1	0	1	1	0	0	0	0	1	0	0	0	0	0	20.96	33.26	4.702	1
1.40092e+07	49.2	1	Glupain Forte Glucosamin (750mg)	106/73	120	11235	GLFT	Sáng: 1 viên, Chiều: 1 viên (Uống sau ăn)	33	2	E11.8;C73;E78.2	Bệnh nhân toàn trạng ổn định, đến tái khám	Viên	151	21.578	0	40.64	2023-12-08	106	73	3	50	1	50	LEVT31	Sáng: 1 viên (Uống trước ăn sáng 30 phút)	9	1	1	0	0	1	0	1	1	0	0	0	0	0	0	0	0	0	0	15.86	18.16	4.602	1
1.40096e+07	45.5	1	Ramipril GP (21) Ramipril (5mg)	128/78	60	5500	RAGT1	Sáng: 1 viên (Uống )	35	2	I10;	ổn định - Bệnh nhân không có yếu tố dịch tễ Covid-19	Viên	160	17.7734	1	40.524	2022-02-10	128	78	4	50	1	50	LEVT3	Sáng: 1 viên (Uống trước ăn sáng 30 phút)	9	1	1	0	0	0	1	0	0	0	0	0	0	0	0	0	0	0	0	32.87	47.17	4.956	1
1.40096e+07	45.7	1	LevoTHYROX Levothyroxin (50mcg)	130/77	30	1108	LEVT3	Sáng: 1 viên (Uống trước ăn sáng 30 phút)	35	2	I10;E03;E78.2;K76	Bệnh nhân toàn trạng ổn định, đến tái khám	Viên	152	19.7801	0		2022-05-24	130	77	4	50	1	50	LEVT3	Sáng: 1 viên (Uống trước ăn sáng 30 phút)	9	1	1	0	0	0	1	0	0	0	0	0	0	0	0	0	0	0	0	33.07	47.37	5.156	1
1.40096e+07	45.9	1	Ibartain MR (22S) Irbesartan (150 mg)	134/77	30	6290	IBMT	Sáng: 1 viên (Uống )	35	2	I10;E03;E78.4	mệt, hụt hơi, chóng mặt	Viên	152	19.8667	1	40.506	2022-06-28	134	77	2	50	1	50	LEVT3	Sáng: 1 viên (Uống trước ăn sáng 30 phút)	9	1	1	0	0	0	1	0	0	0	0	0	0	0	0	0	0	0	0	33.27	47.57	5.356	1
1.40096e+07	45.2	1	EsseROSE Phospholipid đậu nành (450mg)	137/88	58	7150	ESST3	Sáng: 1 viên, Chiều: 1 viên (Uống ngay sau ăn, uống nguyên viên)	35	2	I10;E03;E78.2;K75	Bệnh nhân toàn trạng ổn định, đến tái khám	Viên	152	19.5637	0		2022-08-02	137	88	4	50	1	50	LEVT3	Sáng: 1 viên (Uống trước ăn sáng 30 phút)	9	1	1	0	0	0	1	0	0	0	0	0	0	0	0	0	0	0	0	32.57	46.87	4.656	1
1.40096e+07	45.3	1	Vamipas L-Ornithin - L- aspartat (200mg)	140/77	60	3080	VAMT3	Sáng: 1 viên, Tối: 1 viên (Uống sau ăn)	35	2	I10;E03;E78.2;K76	Bệnh nhân toàn trạng ổn định, đến tái khám	Viên	152	19.607	0	40.747	2022-11-09	140	77	4	50	1	50	LEVT27	Sáng: 1 viên (Uống trước ăn sáng 30ph)	8	0	1	0	0	0	1	0	0	0	0	0	0	0	0	0	0	0	0	32.67	46.97	4.756	1
1.40096e+07	45.5	1	Partamol Tab (22S) Paracetamol (500mg)	137/87	10	480	PATT10	Sáng: 1 viên, Chiều: 1 viên (Uống )	35	2	I10;E89.0;M75	Chấn thương vai phải, đau vai phải, không nâng được vai phải	Viên	160	17.7734	1	40.48	2023-02-07	137	87	2	50	1	50	LEVT27	Sáng: 1 viên (Uống trước ăn sáng 30ph)	8	0	1	0	0	0	1	0	0	0	0	0	0	0	0	0	0	0	0	35.85	72.83	4.956	1
1.40096e+07	46.6	1	Troysar AM (22S) Amlodipin+losartan (5mg + 50mg)	172/103	30	5158	TRAT17	Sáng: 1 viên (Uống )	35	2	I10;E78.2;E89.0;K75;R00.0	Bệnh nhân nhịp tim nhanh	Viên	160	18.2031	1	40.30.496	2023-03-13	172	103	2	50	1	50	LEVT27	Sáng: 1 viên (Uống trước ăn sáng 30ph)	8	0	1	0	0	0	1	0	0	0	0	0	0	0	0	0	0	0	0	32.97	47.27	5.056	1
1.40096e+07	46.8	1	Troysar AM (22S) Amlodipin+losartan (5mg + 50mg)	131/70	30	5158	TRAT17	Sáng: 1 viên (Uống )	35	2	I10;E03;E78.2;K76;R00.0;R73.9	Bệnh nhân toàn trạng ổn định, tái khám theo hẹn.	Viên	160	18.2812	1	40.30.496	2023-04-15	131	70	4	50	1	50	LEVT27	Sáng: 1 viên (Uống trước ăn sáng 30ph)	8	0	1	0	0	0	1	0	0	0	0	0	0	0	0	0	0	0	0	33.17	47.47	5.256	1
1.40096e+07	47.5	1	LevoTHYROX (22) Levothyroxin (50mcg)	120/78	30	1007	LEVT27	Sáng: 1 viên (Uống trước ăn sáng 30ph)	35	2	I10;E03;E78.4;I49;K75;R73	Bệnh nhân toàn trạng ổn định, đến tái khám	Viên	160	18.5547	1	40.815	2023-05-15	120	78	4	50	1	50	LEVT27	Sáng: 1 viên (Uống trước ăn sáng 30ph)	8	0	1	0	0	1	1	0	0	0	0	0	0	0	0	0	0	0	0	32.87	47.17	4.956	1
1.40096e+07	47.2	1	Pravastatin Savi 10 (22S) Pravastatin (10mg)	133/80	30	4190	PRST3	, Tối: 1 viên (Uống trước khi đi ngủ )	35	2	I10;E03;E78.2;R00.0	Bệnh nhân toàn trạng ổn định, đến tái khám	Viên	160	18.4375	1	40.557	2023-06-22	133	80	2	50	1	50	LEVT27	Sáng: 1 viên (Uống trước ăn sáng 30ph)	8	0	1	0	0	1	1	0	0	0	0	0	0	0	0	0	0	0	0	32.57	46.87	4.656	1
1.40096e+07	46	1	StadOVAS 5 CAP (22) Amlodipin (5mg)	132/81	30	720	STAT16	, Chiều: 1 viên (Uống )	35	2	I10;E03;E78.2;K76;N28.1;R73.9	Bệnh nhân mệt mỏi, BMI: 24, đến tái khám định kỳ	Viên	160	17.9688	1	40.491	2023-08-21	132	81	2	100	0.5	50	DIST7	Ngày uống 1/2 viên buổi sáng trước ăn 30 phút	10	1	1	0	0	0	1	0	0	0	0	0	0	0	0	0	0	0	0	32.07	47.67	5.456	1
1.40096e+07	47.2	1	Ticonet Coenzyme Q10 (30MG)	133/78	60	4840	TIC008NT	Sáng: 1 viên, Chiều: 1 viên (Uống sau ăn)	35	2	I10;E78.4;E89.0;K76	Bệnh nhân toàn trạng ổn định, đến tái khám định kỳ	Viên	160	18.4375	0		2023-10-03	133	78	2	100	0.5	50	DIST10	ngày uống 1/2 viên buổi sáng trước ăn 30 phút	10	1	1	0	0	0	1	0	0	0	0	0	0	0	0	0	0	0	0	32.57	46.87	4.656	1
1.40096e+07	48.8	1	Levothyrox (23) Levothyroxin (50mcg)	145/87	30	1007	LEVT31	Sáng: 1 viên (Uống trước ăn sáng 30 phút)	35	2	I10;E03;K75	Bệnh nhân toàn trạng ổn định, đến tái khám	Viên	160	19.0625	1	40.815	2023-11-21	145	87	2	50	1	50	LEVT31	Sáng: 1 viên (Uống trước ăn sáng 30 phút)	9	1	1	0	0	0	1	0	0	0	0	0	0	0	0	0	0	0	0	33.17	47.47	5.256	1
1.40102e+07	56.2	1	LevoTHYROX Levothyroxin (100 mcg)	156/93	60	1617	LEVT4	ngày uống 1 viên sáng trước ăn ( nghỉ thứ 5 và chủ nhật)	64	2	E03;E78.2;I10;R00.1;R73	Toàn trạng ổn	Viên	150	24.9778	0		2022-07-02	156	93	1	100	0.857	85.7	LEVT4	ngày uống 1 viên sáng trước ăn ( nghỉ thứ 5 và chủ nhật)	14	1	1	0	0	0	1	0	0	0	0	0	0	0	0	0	0	0	0	30.24	33.48	2.13	1
1.40102e+07	57	1	GlucoPHAGE XR (22-TQG) metformin (500mg)	137/79	30	2338	GLXT8	, Tối: 1 viên (Uống ngay sau ăn, uống nguyên viên)	64	2	E89.0;E78.2;K75;R73.9	Bệnh nhân toàn trạng ổn định	Viên	150	25.3333	1	40.807	2023-03-04	137	79	4	100	0.857	85.7	LEVT4	ngày uống 1 viên sáng trước ăn ( nghỉ thứ 5 và chủ nhật)	14	1	1	0	0	1	1	0	0	0	0	0	0	0	0	0	0	0	0	40.54	71.16	2.93	1
1.40102e+07	56.9	1	LevoTHYROX Levothyroxin (100 mcg)	140/72	30	1617	LEVT4	ngày uống 1 viên sáng trước ăn ( nghỉ thứ 5 và chủ nhật)	64	2	E03;E78.2;I10;K76;R73.9	Bệnh nhân toàn trạng ổn định	Viên	150	25.2889	0		2023-09-16	140	72	2	100	0.857	85.7	LEVT4	ngày uống 1 viên sáng trước ăn ( nghỉ thứ 5 và chủ nhật)	14	1	1	0	0	1	1	0	0	0	0	0	0	0	0	0	0	0	0	30.61	34.24	2.83	1
1.40102e+07	56.5	1	GlucoPHAGE XR (22-TQG) metformin (500mg)	144/80	60	2338	GLXT8	, Trưa: 1 viên, Tối: 1 viên (Uống ngay sau ăn, uống nguyên viên)	64	2	E03;E78.2;K76;R73.9	Bệnh nhân thấy mệt mỏi	Viên	150	25.1111	1	40.807	2023-10-15	144	80	3	100	0.857	85.7	LEVT4	ngày uống 1 viên trước ăn sáng 30 phút, nghỉ thứ 5 và chủ nhật	15	1	1	0	0	1	0	0	0	0	0	0	0	0	0	0	0	0	0	29.24	34.12	2.43	1
1.40102e+07	45	1	LevoTHYROX Levothyroxin (50mcg)	112/70	50	1108	LEVT3	ngày uống 1 viên sáng trước ăn	28	2	E06.5;	Mệt mỏi	Viên	155	18.7305	0		2022-06-05	112	70	3	50	1	50	LEVT3	ngày uống 1 viên sáng trước ăn	7	0	1	0	0	0	0	0	0	0	0	0	0	0	0	0	0	0	0	15.22	15.74	1.6	1
1.40103e+07	46.4	1	LevoTHYROX Levothyroxin (100 mcg)	121/65	30	1617	LEVT4	Thứ 3,5,7 ngày uống 1/2 viên trước ăn sáng, thứ 2,4,6, CN ngày uống 1 viên trước ăn sáng	52	2	E03;	Bệnh nhân toàn trạng ổn định, đến tái khám.	Viên	150	20.6222	0		2022-07-23	121	65	1	100	0.75	75	LEVT4	Thứ 3,5,7 ngày uống 1/2 viên trước ăn sáng, thứ 2,4,6, CN ngày uống 1 viên trước ăn sáng	19	1	1	0	0	0	0	0	0	0	0	0	0	0	0	0	0	0	0	17.57	21.57	1.957	1
1.40103e+07	57.1	1	HumARED (22S) Sắt fumarat+Acid folic (200mg +1,5mg)	109/61	60	462	HUMT11	Sáng: 1 viên, Tối: 1 viên (Uống sau ăn)	52	2	E03;E61.1;E78.4;E83.2;I88;L50;N20.0	Bệnh nhân thấy ngứa, mệt mỏi, ăn uống kém, đau bụng âm ỉ, không nôn, không sốt, đại tiện bình thường , Xét nghiệm máu có sắt huyết thanh: 9.5., Xét nghiệm máu có Cholesterol: 5.23	Viên	140	29.1327	1	40.429	2023-05-13	109	61	5	100	1	100	DIST7	Sáng: 1 viên (Uống trước ăn)	6	0	1	0	0	0	0	0	0	0	0	1	0	0	0	0	0	0	1	19.34	24.5	1.657	1
1.40103e+07	57	1	LevoTHYROX Levothyroxin (100 mcg)	109/61	30	1617	LEVT4	Sáng: 1 viên (Uống trước ăn sáng 30 phút)	52	2	E03;	Mệt mỏi	Viên	140	29.0816	0		2023-06-11	109	61	3	100	1	100	LEVT4	Sáng: 1 viên (Uống trước ăn sáng 30 phút)	9	1	1	0	0	0	0	0	0	0	0	0	0	0	0	0	0	0	0	17.17	21.17	1.557	1
1.40103e+07	47.3	1	LevoTHYROX Levothyroxin (50mcg)	120/69	45	1108	LEVT3	ngày uống 1.5 viên trước ăn sáng	52	2	E03;	Bệnh nhân toàn trạng ổn định. Tái khám định kỳ.	Viên	150	21.0222	0		2023-07-22	120	69	1	50	1.5	75	LEVT3	ngày uống 1.5 viên trước ăn sáng	7	0	1	0	0	0	0	0	0	0	0	0	0	0	0	0	0	0	0	17.47	21.47	1.857	1
1.40103e+07	47.8	1	LevoTHYROX Levothyroxin (50mcg)	104/63	135	1108	LEVT3	ngày uống 1.5 viên sáng trước ăn	52	2	E03;	Bệnh nhân toàn trạng ổn định, đến tái khám	Viên	150	21.2444	0		2023-08-29	104	63	1	50	1.5	75	LEVT3	ngày uống 1.5 viên sáng trước ăn	7	0	1	0	0	0	0	0	0	0	0	0	0	0	0	0	0	0	0	17.97	21.97	2.357	1
1.40103e+07	43.5	1	LevoTHYROX Levothyroxin (50mcg)	126/80	90	1108	LEVT3	Sáng: 1 viên (Uống trước ăn sáng 30 phút)	29	2	E89.0;E78.2;K82	Bệnh nhân toàn trạng ổn định, đến tái khám	Viên	160	16.9922	0		2022-05-14	126	80	1	50	1	50	LEVT3	Sáng: 1 viên (Uống trước ăn sáng 30 phút)	9	1	1	0	0	0	0	1	1	0	0	0	0	0	0	0	0	0	0	21.22	24.04	4.022	1
1.40103e+07	43	1	LevoTHYROX (22) Levothyroxin (50mcg)	145/80	30	1007	LEVT27	Sáng: 1 viên (Uống trước ăn sáng 30ph)	29	2	E03;E78.2;K82	Bệnh nhân ổn định	Viên	160	16.7969	1	40.815	2022-10-01	145	80	1	50	1	50	LEVT27	Sáng: 1 viên (Uống trước ăn sáng 30ph)	8	0	1	0	0	0	0	1	1	0	0	0	0	0	0	0	0	0	0	19.83	22.83	3.522	1
1.40103e+07	43.5	1	LevoTHYROX (22) Levothyroxin (50mcg)	122/79	30	1007	LEVT27	Sáng: 1 viên (Uống trước ăn sáng 30ph)	29	2	C73;E04.1;E78.2;K82	Bệnh nhân toàn trạng ổn định	Viên	160	16.9922	1	40.815	2023-03-04	122	79	1	50	1	50	LEVT27	Sáng: 1 viên (Uống trước ăn sáng 30ph)	8	0	1	0	0	0	0	1	1	0	0	0	0	0	0	0	0	0	0	21.41	15.44	4.022	1
1.40103e+07	43.5	1	LevoTHYROX Levothyroxin (50mcg)	119/73	60	1108	LEVT3	ngày uống 1 viên trước ăn sáng 30 phút( Sau khi uống hết thuốc BHYT)	29	2	E89.0;E61.1;E78.2;K82;R00.0	Bệnh nhân toàn trạng ổn định, tái khám định kỳ	Viên	160	16.9922	0		2023-07-15	119	73	2	50	1	50	LEVT3	ngày uống 1 viên trước ăn sáng 30 phút( Sau khi uống hết thuốc BHYT)	15	1	1	0	0	0	0	1	1	0	0	0	0	0	0	0	0	0	0	23.14	25.37	4.022	1
1.40103e+07	48	0	LevoTHYROX (23) Levothyroxin (50mcg)	125/72	30	1007	LEVT31	ngày uống 1 viên trước ăn sáng ( nghỉ thứ 5 và chủ nhật)	29	2	E03;E61.1;K82	Bệnh nhân toàn trạng ổn định	Viên	155	19.9792	1	40.815	2023-12-02	125	72	1	50	0.857	42.85	LEVT31	ngày uống 1 viên trước ăn sáng ( nghỉ thứ 5 và chủ nhật)	14	1	1	0	0	0	0	1	1	0	0	0	0	0	0	0	0	0	0	12.79	26.25	3.522	1
1.40111e+07	60.1	1	LevoTHYROX Levothyroxin (100 mcg)	121/73	30	1617	LEVT4	ngày chẵn( thứ 2,4,6,CN) uống 1 viên ,ngày lẻ( thứ 3,5,7) uống 1/2 viên trước ăn sáng	57	2	E11;E03;E78.2;K80.2;R00.0	Bệnh nhân toàn trạng ổn định, đến tái khám	Viên	157	24.3823	0		2022-06-16	121	73	6	100	0.75	75	LEVT4	ngày chẵn( thứ 2,4,6,CN) uống 1 viên ,ngày lẻ( thứ 3,5,7) uống 1/2 viên trước ăn sáng	17	1	1	0	0	1	0	0	1	0	0	0	0	0	0	0	0	0	0	32	24.38	1.211	1
1.40111e+07	60.9	1	DISthyrox (22) Levothyroxin (100mcg)	118/77	45	294	DIST7	ngày chẵn( thứ 2,4,6,CN) uống 1 viên ,ngày lẻ( thứ 3,5,7) uống 1/2 viên trước ăn sáng	57	2	E11.9;E03;E78.2;K76;K82;R00.0	Bệnh nhân toàn trạng ổn định, đến tái khám	Viên	157	24.7069	1	40.815	2022-11-01	118	77	5	100	0.85	85	DIST7	ngày chẵn( thứ 2,4,6,CN) uống 1 viên ,ngày lẻ( thứ 3,5,7) uống 1/2 viên trước ăn sáng	17	1	1	0	0	1	0	0	1	0	0	0	0	0	0	0	0	0	0	32.8	25.18	2.011	1
1.40111e+07	70.9	1	Betaloc Zok 50mg (22) Metoprolol (47.5mg)	120/73	28	5490	BEZT12	, Trưa: 1 viên (Uống không nhai nghiền viên thuốc)	57	2	E11.9;E03;E78.2;K80.2;R00.0	Bệnh nhân toàn trạng ổn định, đến tái khám	Viên	147	32.8104	1	40.515	2022-12-21	120	73	5	100	1	100	DIST7	Sáng: 1 viên (Uống )	5	0	0	0	0	1	0	0	1	0	0	0	0	0	0	0	0	0	0	32.8	35.18	2.011	1
1.40111e+07	60.8	1	Curam (22) Amoxicilin+Acid clavulanic (875mg+125mg)	110/63	21	6790	CURT16	Sáng: 1 viên, Trưa: 1 viên, Tối: 1 viên (Uống ngay trước bữa ăn, không nhai nghiền viên thuốc)	57	2	E11.8;E78.2;E89.0;J02;J20;R00.0	Bệnh nhân ho đờm, đau họng	Viên	157	24.6663	1	40.155	2023-03-06	110	63	9	100	0.75	75	DIST7	ngày uống 1 viên sáng trước ăn, chủ nhật uống 0.5 viên	12	1	1	0	0	1	0	0	1	0	0	0	0	0	0	0	0	0	0	32.7	25.08	1.911	1
1.40111e+07	60.2	1	Bisulfat Crom+selen+Vitamin C (50mg+50mcg+25mcg)	133/80	60	4950	BIST14	Sáng: 1 viên, Chiều: 1 viên (Uống )	57	2	E11.9;E03;E78.2;R00.0	Bệnh nhân toàn trạng ổn định, đến tái khám	Viên	157	24.4229	0		2023-06-16	133	80	6	100	0.85	85	DIST7	ngày uống 1 viên sáng trước ăn, thứ 7, chủ nhật uống 1/2 viên	14	1	1	0	0	1	0	0	1	0	0	0	0	1	0	0	0	0	0	26.7	22.11	1.311	1
1.40111e+07	58.1	1	Pravastatin Savi 10 (23S) Pravastatin (10mg)	124/86	30	4190	PRST4	, Tối: 1 viên (Uống trước khi đi ngủ )	57	2	E11.9;E03;E78.2;R00.0	Bệnh nhân toàn trạng ổn định, bỏ điều trị thuốc tiểu đường, nhịp tim 6 tháng nay tự điều trị thuốc bắc, đến tái khám định kì	Viên	152	25.1472	1	40.557	2023-10-23	124	86	4	50	1.5	75	LEVT31	thứ 2,4,6 uống 1 viên trước ăn sáng, thứ 3,5,7,CN uống 2 viên	13	1	1	0	0	1	0	0	1	0	0	0	0	0	0	0	0	0	0	30.46	24.6	1.211	1
1.4012e+07	66	1	LevoTHYROX Levothyroxin (100 mcg)	122/73	90	1617	LEVT4	Sáng: 1 viên (Uống trước ăn sáng 30 phút)	68	2	C73;Q61	SA ổ bụng (21/05): Nốt tăng âm thận phải - TD U cơ mỡ mạch, Nang thận trái	Viên	150	29.3333	0		2023-05-27	122	73	3	100	1	100	LEVT4	Sáng: 1 viên (Uống trước ăn sáng 30 phút)	9	1	1	0	0	0	0	1	1	0	0	0	0	0	0	0	0	0	0	37.59	36.88	0.727	1
1.4012e+07	58	1	LevoTHYROX Levothyroxin (50mcg)	107/67	135	1108	LEVT3	ngày uống 1.5 viên trước ăn sáng	68	2	C73;B18.1;K76;K82;Q61	Bệnh nhân thấy mệt mỏi	Viên	160	22.6562	0		2023-08-20	107	67	1	50	1.5	75	LEVT3	ngày uống 1.5 viên trước ăn sáng	7	0	1	0	0	0	0	1	1	0	0	0	0	0	0	0	0	0	0	26.02	27.8	0.727	1
1.40127e+07	70	1	Domitazol Bột hạt Malva+Xanh methylen+Camphor monobromid (250mg+25mg+20mg)	110/81	20	2288	DOMT	Sáng: 2 viên, Tối: 2 viên (Uống trong bữa ăn. uống thuốc làm nước tiểu màu xanh.)	42	2	E03;E58;E78.4;K75;N30.0	Bệnh nhân tiểu máu, tiểu buốt	Viên	150	31.1111	0	40.417	2023-12-06	110	81	4	50	2	100	LEVT31	Sáng: 2 viên (Uống trước ăn sáng 30 phút)	9	1	1	0	0	0	0	0	0	0	0	0	0	0	0	0	0	1	0	48.47	25.07	1.776	1
1.40143e+07	73	1	Disthyrox (23S) Levothyroxin (100mcg)	120/68	30	294	DIST10	Sáng: 1 viên (Uống trước ăn)	59	2	C73;E78.2;R73	Bệnh nhân mệt mỏi	Viên	151	32.0161	1	40.815	2023-11-09	120	68	4	100	1	100	DIST10	Sáng: 1 viên (Uống trước ăn)	6	0	1	0	0	1	0	1	1	0	0	0	0	0	0	0	0	0	0	21.51	33.94	2.34	1
1.4015e+07	45	0	Vamipas L-Ornithin - L- aspartat (200mg)	105/68	100	3080	VAMT3	Sáng: 1 viên (Uống sau ăn)	25	2	R07.3;E07;R06.0;U09.9	Tức ngực, khó thở. SATG: Nang thùy phải tuyến giáp ( TIRADS 3)	Viên	165	16.5289	0		2022-06-05	105	68	3	50	0.5	25	LEVT3	ngày uống 1/2 viên trước ăn sáng 30 phút	9	1	1	0	0	0	0	0	0	0	0	0	0	0	0	0	0	0	0	13.22	15.72	3.108	1
1.40168e+07	47	0	LevoTHYROX Levothyroxin (50mcg)	108/62	30	1108	LEVT3	Ngày uống 1/2 viên buổi sáng trước ăn. Riêng thứ 7, CN ngày uống 1 viên buổi sáng trước ăn 30 phút	38	2	E03;	Nuốt vướng	Viên	162	17.9089	0		2022-08-31	108	62	1	50	0.75	37.5	LEVT3	Ngày uống 1/2 viên buổi sáng trước ăn. Riêng thứ 7, CN ngày uống 1 viên buổi sáng trước ăn 30 phút	22	1	1	0	0	0	0	0	1	0	0	0	0	0	0	0	0	0	0	13.49	24.21	3.403	1
1.40172e+07	53.2	1	LevoTHYROX Levothyroxin (50mcg)	109/70	30	1108	LEVT3	ngày uống 1 viên sáng trước ăn, thứ 7, chủ nhật uống 1.5 viên	47	2	E03;C94.7	Bệnh nhân toàn trạng ổn định, đến tái khám - Không có yếu tố dịch tễ với covid 19	Viên	155	22.1436	0		2022-01-09	109	70	2	50	1.25	62.5	LEVT3	ngày uống 1 viên sáng trước ăn, thứ 7, chủ nhật uống 1.5 viên	14	1	1	0	0	0	0	0	0	0	0	0	0	0	0	0	0	0	0	18.52	23.26	1.403	1
1.40172e+07	53.9	1	LevoTHYROX Levothyroxin (50mcg)	100/58	90	1108	LEVT3	Thứ 2,4,6, CN uống 1,5 viên/ ngày, thứ 3,5,7 uống 1viên/ ngày trước ăn sáng	47	2	E89.0;D72	Bệnh nhân toàn trạng ổn định, đến tái khám	Viên	155	22.435	0		2022-05-15	100	58	2	50	1.5	75	LEVT3	Thứ 2,4,6, CN uống 1,5 viên/ ngày, thứ 3,5,7 uống 1viên/ ngày trước ăn sáng	15	1	1	0	0	0	0	0	0	0	0	0	0	0	0	0	0	0	0	19.63	24.15	2.103	1
1.40172e+07	53.1	1	LevoTHYROX Levothyroxin (50mcg)	100/58	90	1108	LEVT3	Thứ 2.4.6. chủ nhật uống 1.5 viên/ ngày. Thứ 3.5.7 uống 1 viên/ ngày trước ăn sáng 30 phút	47	2	E03;D72	Bệnh nhân ổn định	Viên	155	22.102	0		2022-07-16	100	58	1	50	1.25	62.5	LEVT3	Thứ 2.4.6. chủ nhật uống 1.5 viên/ ngày. Thứ 3.5.7 uống 1 viên/ ngày trước ăn sáng 30 phút	19	1	1	0	0	0	0	0	0	0	0	0	0	0	0	0	0	0	0	18.42	23.16	1.303	1
1.40172e+07	54.5	1	LevoTHYROX (22) Levothyroxin (50mcg)	101/59	45	1007	LEVT27	Từ thứ 2 đến thứ 7 uống ngày 1.5 viên sáng trước ăn 30 phút. Riêng CN uống 1 viên sáng trước ăn 30 phút.	47	2	E03;C94.7;D50.8;E04.2;F51.0;M54.2;R51	Bệnh nhân đau vai gáy và vùng chẩm, ngủ kém, đến tái khám	Viên	155	22.6847	1	40.815	2022-11-12	101	59	4	50	1.25	62.5	LEVT27	Từ thứ 2 đến thứ 7 uống ngày 1.5 viên sáng trước ăn 30 phút. Riêng CN uống 1 viên sáng trước ăn 30 phút.	25	1	1	0	0	0	0	0	0	0	0	1	0	0	0	0	0	0	0	21.39	25.1	1.703	1
1.40172e+07	53	1	LevoTHYROX (22) Levothyroxin (50mcg)	109/67	45	1007	LEVT27	ngày uống 1.5 viên trước ăn sáng 30 phút	47	2	E03;	Bệnh nhân toàn trạng ổn định, đến tái khám	Viên	155	22.0604	1	40.815	2023-02-12	109	67	1	50	1.5	75	LEVT27	ngày uống 1.5 viên trước ăn sáng 30 phút	9	1	1	0	0	0	0	0	0	0	0	0	0	0	0	0	0	0	0	26.92	29.34	1.203	1
1.40172e+07	53.7	1	HumARED (22S) Sắt fumarat+Acid folic (200mg +1,5mg)	109/64	60	462	HUMT11	Sáng: 1 viên, Chiều: 1 viên (Uống sau ăn)	47	2	E89.0;D50	Bệnh nhân toàn trạng ổn định, tái khám định kỳ	Viên	155	22.3517	1	40.429	2023-04-15	109	64	3	50	1.5	75	LEVT27	ngày uống 1.5 viên buổi sáng trước ăn	8	0	1	0	0	0	0	0	0	0	0	1	0	0	0	0	0	0	0	22.18	26.87	1.903	1
1.40172e+07	44.4	1	LevoTHYROX Levothyroxin (50mcg)	93/58	30	1108	LEVT3	Sáng: 1 viên (Uống trước ăn sáng 30 phút)	27	2	E03;	Bệnh nhân toàn trạng ổn định, đến tái khám	Viên	155	18.4807	0		2023-07-09	93	58	2	50	1	50	LEVT3	Sáng: 1 viên (Uống trước ăn sáng 30 phút)	9	1	1	0	0	0	0	0	0	0	0	1	0	0	0	0	0	0	0	23.98	23.45	1.603	1
1.40172e+07	54.5	1	Tardyferon B9 Acid folic +Sắt sulfat (0,35mg+50mg)	111/58	30	3134	TAR002NT	Sáng: 1 viên (Uống trước ăn, uống nguyên viên)	47	2	E03;	Bệnh nhân toàn trạng ổn định	Viên	155	22.6847	0	40.436	2023-10-15	111	58	3	50	1.5	75	LEVT3	ngày uống 1.5 viên trước ăn sáng	7	0	1	0	0	0	0	0	0	0	0	1	0	0	0	0	0	0	0	29.36	29.3	1.703	1
1.40185e+07	57.2	1	Gliclada (21) Gliclazid (30mg)	141/79	60	2470	GLIT6	Sáng: 2 viên (Uống trước ăn, không nhai nghiền viên thuốc)	70	2	E11;E03;E78;I10;K76.0;Q61	Bệnh nhân toàn trạng ổn định, tái khám theo hẹn. Bệnh nhân không có yếu tố dịch tễ covid -19	Viên	150	25.4222	1	40.800	2022-01-17	141	79	8	100	0.93	93	LEVT4	Thứ 2 đến thứ 7: uống 1 viên/ngày, trước ăn sáng 30 phút. Riêng chủ nhật: uống 1/2 viên	19	1	1	0	0	1	1	0	1	0	0	0	0	0	0	0	0	0	0	27.39	26.14	3.068	1
1.40185e+07	56.5	1	Gliclada (21) Gliclazid (30mg)	146/79	60	2470	GLIT6	Sáng: 2 viên (Uống trước ăn, không nhai nghiền viên thuốc)	70	2	E11;E89.0;I10	Bệnh nhân toàn trạng ổn định, đến tái khám - Không có yếu tố dịch tễ với covid 19	Viên	150	25.1111	1	40.800	2022-02-22	146	79	8	100	0.93	93	LEVT4	từ thứ 2 đến thứ 7 uống 1 viên trước ăn sáng, riêng chủ nhật uống 1/2 viên trước ăn.	20	1	1	0	0	1	1	0	1	0	0	0	0	0	0	0	0	0	0	27.69	26.44	3.368	1
1.40185e+07	56.2	1	Diamicron MR (22) Gliclazid (60mg)	118/63	30	5285	DIMT27	Sáng: 1 viên (Uống trước ăn, không nhai nghiền viên thuốc)	70	2	E11;E03;E78;I10;I25;K76.0	Bệnh nhân toàn trạng ổn định, tái khám theo hẹn.	Viên	150	24.9778	1	40.800	2022-05-30	118	63	7	50	1.25	62.5	LEVT3	Ngày uống 1.5 viên, trước ăn sáng 30 phút	9	1	1	0	0	1	1	0	1	0	0	0	0	0	0	0	0	0	0	27.39	26.14	3.068	1
1.40185e+07	56	1	LevoTHYROX Levothyroxin (50mcg)	136/76	45	1108	LEVT3	ngày uống 1.5 viên sáng trước ăn	70	2	E11.7;E03;E78.2;I10;I25;K76;N18.2;Q61	Bệnh nhân toàn trạng ổn định, đến tái khám	Viên	150	24.8889	0		2022-07-01	136	76	1	50	1.25	62.5	LEVT3	ngày uống 1.5 viên sáng trước ăn	7	0	1	0	0	1	1	0	1	0	0	0	0	0	0	0	0	0	0	27.19	25.94	2.868	1
1.40185e+07	56.8	1	LevoTHYROX Levothyroxin (50mcg)	136/76	45	1108	LEVT3	ngày uống 1.5 viên sáng trước ăn	70	2	E11;E78.2;I10	Bệnh nhân toàn trạng ổn định, đến tái khám	Viên	150	25.2444	0		2022-07-31	136	76	1	50	1.25	62.5	LEVT3	ngày uống 1.5 viên sáng trước ăn	7	0	1	0	0	1	1	0	1	0	0	0	0	0	0	0	0	0	0	27.99	26.74	3.668	1
1.40185e+07	56.3	1	Vamipas L-Ornithin - L- aspartat (200mg)	114/61	60	3080	VAMT3	Sáng: 1 viên, Chiều: 1 viên (Uống )	70	2	E11.2;E03;E78.2;I10;K76;N18.2;Q61	Bệnh nhân toàn trạng ổn định, đến tái khám	Viên	150	25.0222	0		2022-08-30	114	61	7	50	1.5	75	LEVT3	ngày uống 1.5 viên sáng trước ăn	7	0	1	0	0	1	1	0	1	0	0	0	0	0	0	0	0	0	0	38.7	45.03	3.168	1
1.40185e+07	56.1	1	Jardiance DUO Empagliflozin+Metformin (12.5mg/1000mg)	125/65	30	17976	JADT	, Trưa: 1 viên (Uống ngay sau ăn)	70	2	E11;E03;I10	Bệnh nhân toàn trạng ổn định. Tái khám định kỳ.	Viên	150	24.9333	0	40.807	2022-10-29	125	65	6	50	1.5	75	LEVT27	Ngày uống 1.5 viên trước ăn sáng	7	0	1	0	0	1	1	0	1	0	0	0	0	0	0	0	0	0	0	27.29	26.04	2.968	1
1.40185e+07	56.4	1	LevoTHYROX (22) Levothyroxin (50mcg)	130/68	45	1007	LEVT27	ngày uống 1.5 viên buổi sáng trước ăn 30 phút	70	2	I10;E03;E11;E78.2;K76	Bệnh nhân toàn trạng ổn định, BMI: 24.44, tái khám định kỳ	Viên	150	25.0667	1	40.815	2022-11-30	130	68	8	50	1.5	75	LEVT27	ngày uống 1.5 viên buổi sáng trước ăn 30 phút	10	1	1	0	0	1	1	0	1	0	0	0	0	1	0	0	0	0	0	37.96	27.47	3.268	1
1.40185e+07	56.8	1	DiaMICRON MR (22) Gliclazid (60mg)	129/76	60	5285	DIMT27	Sáng: 2 viên (Uống trước ăn, không nhai nghiền viên thuốc)	70	2	E11.8;E78.2;E89.0;I10;K75	Bệnh nhân toàn trạng ổn định, đến tái khám	Viên	150	25.2444	1	40.800	2023-01-03	129	76	7	50	1.5	75	LEVT27	ngày uống 1.5 viên sau ăn sáng	7	0	0	0	0	1	1	0	1	0	0	0	0	0	0	0	0	0	0	27.99	26.74	3.668	1
1.40185e+07	56.7	1	DiaMICRON MR (22) Gliclazid (60mg)	129/76	60	5285	DIMT27	Sáng: 2 viên (Uống trước ăn, không nhai nghiền viên thuốc)	70	2	E11.9;E03;E78.2;I10;K75	Bệnh nhân toàn trạng ổn định, đến tái khám	Viên	150	25.2	1	40.800	2023-02-02	129	76	7	50	1.5	75	LEVT27	ngày uống 1.5 viên sáng trước ăn	7	0	1	0	0	1	1	0	1	0	0	0	0	0	0	0	0	0	0	27.89	26.64	3.568	1
1.40185e+07	56	1	DiaMICRON MR (22) Gliclazid (60mg)	127/76	60	5126	DIMT27	Sáng: 2 viên (Uống trước ăn, không nhai nghiền viên thuốc)	70	2	E11.8;E78.2;E89.0;I10;K75	Bệnh nhân toàn trạng ổn định, đến tái khám	Viên	150	24.8889	1	40.800	2023-03-07	127	76	7	50	1.5	75	LEVT27	ngày uống 1.5 viên sáng trước ăn	7	0	1	0	0	1	1	0	1	0	0	0	0	0	0	0	0	0	0	28.19	26.94	3.868	1
1.40185e+07	56.6	1	Gliclada 30mg (22.) Gliclazid (30mg)	122/74	120	2600	GLIT11	Sáng: 4 viên (Uống trước ăn, không nhai nghiền viên thuốc)	70	2	E11.9;E03;E78.4;I10;K75	Bệnh nhân toàn trạng ổn định, đến tái khám	Viên	150	25.1556	1	40.800	2023-04-07	122	74	6	50	1.5	75	LEVT27	ngày uống 1.5 viên sáng trước ăn	7	0	1	0	0	1	1	0	1	0	0	0	0	0	0	0	0	0	0	27.79	26.54	3.468	1
1.40185e+07	56.1	1	Trajenta DUO Linagliphẫu thuậtin+Metformin (2.5/1000mg)	114/78	30	10655	TRDT1	, Tối: 1 viên (Uống ngay sau ăn)	70	2	E11.2;E03;E78.4;I10;K75;Q61	Bệnh nhân xuất huyết dưới da vùng cẳng tay (P), Mệt mỏi	Viên	150	24.9333	0	40.807	2023-05-08	114	78	6	50	1.5	75	LEVT27	ngày uống 1.5 viên sáng trước ăn 30p	8	0	1	0	0	1	1	0	1	0	0	0	0	0	0	0	0	0	0	30.19	31.36	2.968	1
1.40185e+07	56.8	1	Trajenta Linagliphẫu thuậtin (5mg)	128/69	30	17287	TRAT	, Trưa: 1 viên (Uống )	70	2	E11.2;E03;H25;I10	Nhìn mờ (khám thêm mắt)	Viên	150	25.2444	0		2023-06-07	128	69	9	50	1.5	75	LEVT27	ngày uống 1.5 viên sáng trước ăn	7	0	1	0	0	1	1	0	1	0	0	0	0	0	0	0	0	0	0	27.99	26.74	3.668	1
1.40185e+07	57.2	1	Systane Ultra (22S) Polyethylen glycol +propylen glycol (0,4% + 0,3%)	125/67	1	60100	SYUT2	Sáng: 1 giọt, Trưa: 1 giọt, Chiều: 1 giọt, Tối: 1 giọt (Nhỏ 2 mắt )	70	2	E11.2;E03;H26;I10;I25	nhìn mờ , ngứa cộm mắt	Lọ	150	25.4222	1	40.890	2023-07-10	125	67	9	50	1.75	87.5	LEVT27	ngày uống 1.5 viên sáng trước ăn, chủ nhật 2 viên	11	1	1	0	0	1	1	0	0	0	0	0	0	0	0	0	0	0	0	27.39	26.14	3.068	1
1.40185e+07	57.8	1	Diamicron MR 60mg (23-TQG) Gliclazid (60mg)	117/69	60	5126	DIMT28	Sáng: 2 viên (Uống trước ăn, không nhai nghiền viên thuốc)	70	2	E11.9;E03;E78.2;H26;I10	Bệnh nhân thấy nhìn mờ, khô mắt, đến khám bệnh	Viên	150	25.6889	1	40.800	2023-08-10	117	69	10	50	1.75	87.5	LEVT3	ngày uống 1.5 viên sáng trước ăn, chủ nhật uống 2 viên	12	1	1	0	0	1	1	0	1	0	0	0	0	1	0	0	0	0	0	27.99	26.74	3.668	1
1.40185e+07	57.6	1	LevoTHYROX Levothyroxin (50mcg)	114/58	50	1108	LEVT3	ngày uống 1.5 viên sáng trước ăn 30 phút, CN uống 2 viên	70	2	E11.2;E03;I10	Bệnh nhân toàn trạng ổn định, đến tái khám	Viên	150	25.6	0		2023-09-14	114	58	7	50	1.75	87.5	LEVT3	ngày uống 1.5 viên sáng trước ăn 30 phút, CN uống 2 viên	13	1	1	0	0	1	1	0	1	0	0	0	0	0	0	0	0	0	0	27.79	26.54	3.468	1
1.40185e+07	57.4	1	Metformin Stella (22-TQG) XR metformin (1000mg)	119/65	30	1830	MEST12	, Tối: 1 viên (Uống ngay sau ăn, uống nguyên viên)	70	2	E11;E03;E78.2;I10	Bệnh nhân toàn trạng ổn định. Tái khám định kỳ	Viên	150	25.5111	1	40.807	2023-10-14	119	65	7	50	1.85	92.5	LEVT31	ngày uống 1,5 viên sáng trước ăn 30 phút, riêng chủ nhật hàng tuần ngày uống 2 viên	18	1	1	0	0	1	1	0	1	0	0	0	0	0	0	0	0	0	0	27.59	26.34	3.268	1
1.40185e+07	58.2	1	Trajenta Linagliphẫu thuậtin (5mg)	129/70	30	17287	TRAT	Sáng: 1 viên (Uống )	70	2	E11;E03;E78.2;I10	Bệnh nhân toàn trạng ổn định. Tái khám định kỳ	Viên	150	25.8667	0		2023-11-16	129	70	7	50	1.5	75	LEVT31	Ngày uống 1,5 viên sáng trước ăn 30 phút	9	1	1	0	0	1	1	0	1	0	0	0	0	0	0	0	0	0	0	26.8	22.95	3.068	1
1.40185e+07	55.5	1	LevoTHYROX (23) Levothyroxin (50mcg)	155/101	45	1007	LEVT31	ngày uống 1.5 viên trước ăn sáng 30 phút	70	2	E11.2;E03;E78.4;I10;K75;N18.3	Bệnh nhân toàn trạng ổn định, đến tái khám định kì	Viên	150	24.6667	1	40.815	2023-12-16	155	101	7	50	1.5	75	LEVT31	ngày uống 1.5 viên trước ăn sáng 30 phút	9	1	1	0	0	1	1	0	1	0	0	0	0	0	0	0	0	0	0	27.69	26.44	3.368	1
1.4021e+07	70	1	LevoTHYROX Levothyroxin (100 mcg)	140/85	45	1617	LEVT4	ngày uống 1.5 viên sáng	77	2	I10;E11;E78.2	Phù 2 chi dưới, căng tức bắp chân. BMI: 27.03	Viên	149	31.5301	0	40.815	2022-11-05	140	85	7	100	1.5	150	LEVT4	ngày uống 1.5 viên sáng	5	0	0	0	0	1	1	0	0	0	0	0	1	0	1	1	1	0	0	50.03	71.54	0.819	1
1.4021e+07	70	1	SMC AG+ menthol+Polyethylen glycol (250ML )	160/90	1	103800	SMAT1	Sáng: 1 lần, Trưa: 1 lần, Tối: 1 lần (Súc miệng )	77	2	J45;D64;E03;E11;E78.2;I10;J02	Bệnh nhân ho 2 ngày nay, khó thở, cò cứ, không sốt, đã điều trị thuốc, khám phổi không ran, RRPN giảm, tim nhịp đều	Lọ	149	31.5301	0		2023-12-18	160	90	5	100	1	100	DIST10	Sáng: 1 viên (Uống trước ăn)	6	0	1	0	0	1	1	0	0	0	0	0	0	0	0	0	0	0	0	20.75	22.45	0.819	1
1.40264e+07	53.7	1	Ramipril GP (21) Ramipril (5mg)	137/79	30	5500	RAGT1	Sáng: 1 viên (Uống )	59	2	E03;E78.2;I10;I34.0;I49.1;Q61;R00.1	Bệnh nhân mệt, ăn kém, da xanh, đau tức ngực	Viên	162	20.4618	1	40.524	2022-06-10	137	79	6	50	1.25	62.5	LEVT3	ngày uống 1 viên sáng trước ăn từ thứ 2 đến thứ 6. thứ 7, chủ nhật uống 1.5 viên sáng trước ăn.	23	1	1	0	0	0	1	0	0	0	0	0	0	0	0	0	0	0	0	24.19	26.87	2.355	1
1.40264e+07	53.1	1	LevoTHYROX Levothyroxin (50mcg)	147/77	40	1108	LEVT3	ngày uống 1 viên sáng trước ăn từ thứ 2 đến thứ 6, Còn lại thứ 7, chủ nhật uống 1.5 viên trước ăn	59	2	E03;I10;I34.0;I49	Bệnh nhân toàn trạng ổn định, đến tái khám. Khám: tim đều	Viên	162	20.2332	0		2022-07-12	147	77	1	50	1.25	62.5	LEVT3	ngày uống 1 viên sáng trước ăn từ thứ 2 đến thứ 6, Còn lại thứ 7, chủ nhật uống 1.5 viên trước ăn	24	1	1	0	0	0	1	0	0	0	0	0	0	0	0	0	0	0	0	23.59	26.27	1.755	1
1.40264e+07	53.6	1	LevoTHYROX (22) Levothyroxin (50mcg)	126/76	45	1007	LEVT27	từ thứ 2 đến thứ 6, sáng: 1,5 viên ( uống trước ăn 30 phút) ; thứ 7, CN sáng: 1 viên ( uống trước ăn 30 phút)	59	2	I10;E03;E78.2	Toàn trạng ổn định	Viên	162	20.4237	1	40.815	2023-06-03	126	76	3	50	1.25	62.5	LEVT27	từ thứ 2 đến thứ 6, sáng: 1,5 viên ( uống trước ăn 30 phút) ; thứ 7, CN sáng: 1 viên ( uống trước ăn 30 phút)	28	1	1	0	0	0	1	0	0	0	0	0	0	0	0	0	0	0	0	24.09	26.77	2.255	1
1.40269e+07	47	1	Sulpiride STELLA Sulpirid (50mg)	111/60	30	621	SUST	, Trưa: 1 viên, Tối: 1 viên (Uống sau ăn)	33	2	E89.0;F45	Bệnh nhân mệt mỏi, tức vùng cổ, sút cân, hay nóng tính, lo lắng, mẩn ngứa	Viên	155	19.563	0	40.956	2022-12-27	111	60	2	50	1	50	LEVT27	Sáng: 1 viên (Uống trước ăn sáng 30ph)	8	0	1	0	0	0	0	1	1	0	0	0	0	0	0	0	0	0	0	17.36	19.31	0.472	1
1.4029e+07	43.1	0	LevoTHYROX Levothyroxin (50mcg)	94/55	45	1108	LEVT3	ngày uống 1/2 viên sáng trước ăn	30	2	E04.1;C73	Nuốt vướng - (BN không có yếu tố dịch tễ Covid-19)	Viên	155	17.9396	0		2022-01-12	94	55	1	50	0.5	25	LEVT3	ngày uống 1/2 viên sáng trước ăn	7	0	1	0	0	0	0	1	0	0	0	0	0	0	0	0	0	0	0	13.06	20.19	3.752	1
1.4029e+07	43.7	0	LevoTHYROX Levothyroxin (50mcg)	96/56	50	1108	LEVT3	ngày uống 1/2 viên sáng trước ăn 30 phút	30	2	E04.8;	Toàn trạng ổn định. Siêu âm giáp: Nhân thùy (T) tuyến giáp	Viên	155	18.1894	0		2022-06-17	96	56	2	50	0.5	25	LEVT3	ngày uống 1/2 viên sáng trước ăn 30 phút	9	1	1	0	0	0	0	0	1	0	0	0	0	0	0	0	0	0	0	13.66	20.79	4.352	1
1.4029e+07	44	0	SaVi Esomeprazole 40 (22) Esomeprazol (40mg)	111/62	60	1350	SAET5	Sáng: 1 viên, Tối: 1 viên (Uống trước ăn 30 phút)	30	2	K29;E04.2;E78.4;K21;K58	Bệnh nhân trào ngược, đau bụng, đại tiện phân sống, ngày đi 5-7 lần,, mệt mỏi, chóng mặt, đến tái khám , XN mỡ máu cao	Viên	155	18.3143	1	40.678	2022-12-30	111	62	3	50	0.5	25	LEVT3	ngày uống 1/2 viên sáng trước ăn	7	0	1	0	0	0	0	1	1	0	0	0	0	0	0	0	0	0	0	13.96	21.09	4.652	1
1.4029e+07	48.1	1	Stavacor (22S) Pravastatin (20mg)	103/57	30	6400	STAT17	, Tối: 1 viên (Uống sau ăn)	30	2	E04.1;C73;E78.2	Bệnh nhân tức vùng cổ	Viên	155	20.0208	1	40.557	2023-06-28	103	57	2	50	1	50	LEVT27	Sáng: 1 viên (Uống trước ăn sáng 30ph)	8	0	1	0	0	0	0	1	0	0	0	0	0	0	0	0	0	0	0	18.23	16.86	3.752	1
1.4029e+07	61.7	1	Panfor SR-500 (22S) metformin (500mg)	146/82	90	1200	PAST11	, Tối: 3 viên (Uống ngay sau ăn)	61	2	E11.9;I10;I63;M10	Bệnh nhân toàn trạng ổn định, tái khám theo hẹn.	Viên	163	23.2226	1	40.807	2022-06-25	146	82	6	100	0.857	85.7	LEVT4	Ngày uống 1 viên trước ăn sáng, nghỉ thứ 7, chủ nhật	12	1	1	0	0	1	1	0	1	0	0	0	0	0	0	0	0	0	0	32.8	21.09	1.76	1
1.4029e+07	46.2	0	LevoTHYROX Levothyroxin (50mcg)	139/80	26	1108	LEVT3	uống 1 viên trước ăn sáng, nghỉ thứ 7, chủ nhật	41	2	E11;E03;E78;I10	Bệnh nhân ổn định, tái khám	Viên	158	18.5066	0		2022-07-26	139	80	1	50	0.857	42.85	LEVT3	uống 1 viên trước ăn sáng, nghỉ thứ 7, chủ nhật	11	1	1	0	0	0	1	0	1	0	0	0	0	0	0	0	0	0	0	11.13	23.12	1.26	1
1.4029e+07	46.4	0	Troysar AM (22S) Amlodipin+losartan (5mg + 50mg)	150/100	30	5158	TRAT17	Sáng: 1 viên (Uống )	41	2	E11;E03;E04;E78.2;I10;I63	Nổi cục dưới da vùng góc hàm 2 bên	Viên	158	18.5868	1	40.30.496	2022-08-25	150	100	2	50	0.857	42.85	LEVT3	Uống 1 viên/ngày trước ăn sáng, nghỉ thứ 7 và chủ nhật	12	1	1	0	0	1	1	0	1	0	0	0	0	0	0	0	0	0	0	11.33	23.32	1.46	1
1.4029e+07	46.5	0	Dudencer Omeprazol (20mg)	139/70	30	920	DUDT8	Sáng: 1 viên (Uống trước ăn 30 phút, uống nguyên viên)	41	2	E11;E78;E89.0;I10	bệnh nhân ổn định, tái khám	Viên	158	18.6268	0	40.677	2022-10-26	139	70	3	50	0.857	42.85	LEVT3	uống 1 viên/ ngày trước ăn sáng, nghỉ thứ 7 và chủ nhật	13	1	1	0	0	1	1	0	1	0	0	0	0	0	0	0	0	0	0	11.43	23.42	1.56	1
1.4029e+07	46.4	0	Autifan 20 (22S) Fluvastatin (20 mg)	134/77	30	4438	AUTT6	, Tối: 1 viên (Uống )	41	2	E11;E03;E78.2;I10;M17;M81.8	Đau khớp gối P, hạn chế vận động gối P, người mệt mỏi, đau dọc các xương dài	Viên	158	18.5868	1	40.554	2022-11-27	134	77	3	50	0.857	42.85	LEVT3	ngày uống 1 viên trước ăn sáng, nghỉ thứ 7, chủ nhật	12	1	1	0	0	0	1	0	1	0	1	0	0	1	0	0	0	0	0	11.33	23.32	1.46	1
1.4029e+07	44.3	0	LevoTHYROX (22) Levothyroxin (50mcg)	117/73	22	1007	LEVT27	ngày uống 1 viên trước ăn sáng, nghỉ thứ 7, chủ nhật	41	2	E11;E03;E78.4;I10;I87.2	BN mệt mỏi	Viên	158	17.7456	1	40.815	2022-12-31	117	73	3	50	0.857	42.85	LEVT27	ngày uống 1 viên trước ăn sáng, nghỉ thứ 7, chủ nhật	12	1	1	0	0	1	1	0	1	0	0	0	0	0	0	0	0	0	0	10.13	22.58	1.36	1
1.4029e+07	44	0	Troysar AM (22S) Amlodipin+losartan (5mg + 50mg)	128/83	30	5158	TRAT17	Sáng: 1 viên (Uống )	41	2	E11;E03;E78;I10;I63	Bệnh nhân toàn trạng ổn định, tái khám theo hẹn.	Viên	158	17.6254	1	40.30.496	2023-01-31	128	83	3	50	0.857	42.85	LEVT27	Ngày uống 1 viên trước ăn sáng 30 phút, nghỉ thử 7, chủ nhật	14	1	1	0	0	1	1	0	1	0	0	0	0	0	0	0	0	0	0	10.93	22.92	1.06	1
1.4029e+07	50	1	Troysar AM (22S) Amlodipin+losartan (5mg + 50mg)	134/81	30	5158	TRAT17	Sáng: 1 viên (Uống )	41	2	E11;E03;E78.2;I10;I87.2	Bệnh nhân toàn trạng ổn định. Tái khám định kỳ.	Viên	158	20.0288	1	40.30.496	2023-03-04	134	81	2	50	1	50	LEVT27	Sáng: 1 viên (Uống trước ăn sáng 30ph)	8	0	1	0	0	1	1	0	1	0	0	0	0	0	0	0	0	0	0	21.93	23.92	2.06	1
1.4029e+07	50.2	1	Troysar AM (22S) Amlodipin+losartan (5mg + 50mg)	141/83	30	5158	TRAT17	Sáng: 1 viên (Uống )	41	2	E11;E03;E78.2;I10;I63;I87.2	Bệnh nhân toàn trạng ổn định, tái khám theo hẹn.	Viên	163	18.8942	1	40.30.496	2023-04-06	141	83	2	50	1	50	LEVT27	Sáng: 1 viên (Uống trước ăn sáng 30ph)	8	0	1	0	0	1	1	0	1	0	0	0	0	0	0	0	0	0	0	21.13	23.12	1.26	1
1.4029e+07	50.2	1	Dudencer Omeprazol (20mg)	143/89	30	920	DUDT8	, Tối: 1 viên (Uống trước ăn 30 phút, uống nguyên viên)	41	2	E11;E03;E04;E78.4;I10;I87.2	Bệnh nhân toàn trạng ổn định, đến tái khám , Siêu âm tuyến giáp: Hình ảnh nhân thùy trái tuyến giáp (TIRADS 3) / tuyến giáp đã phẫu thuật. HbA1C: 6.4	Viên	163	18.8942	0	40.677	2023-05-07	143	89	3	50	1	50	LEVT27	Sáng: 1 viên (Uống trước ăn sáng 30ph)	8	0	1	0	0	1	1	0	1	0	0	0	0	0	0	0	0	0	0	21.13	23.12	1.26	1
1.4029e+07	48.8	1	LevoTHYROX (22) Levothyroxin (50mcg)	138/82	30	1007	LEVT27	Sáng: 1 viên (Uống trước ăn sáng 30ph)	41	2	E11;E03;E78.2;I10	Bệnh nhân toàn trạng ổn định, đến tái khám (Bệnh nhân không đồng ý làm xét nghiệm)	Viên	158	19.5481	1	40.815	2023-06-06	138	82	4	50	1	50	LEVT27	Sáng: 1 viên (Uống trước ăn sáng 30ph)	8	0	1	0	0	1	1	0	1	0	0	0	0	0	0	0	0	0	0	21.73	23.72	1.86	1
1.4029e+07	48.3	1	Dudencer Omeprazol (20mg)	125/64	30	920	DUDT8	Sáng: 1 viên (Uống trước ăn 30 phút, uống nguyên viên)	41	2	E11.9;E04.9;E78.2;E89.0;I10;I63.8;K76.0;K82	bệnh nhân toàn trạng ổn, tái khám theo hẹn	Viên	158	19.3479	0	40.677	2023-07-09	125	64	4	50	1	50	LEVT27	Sáng: 1 viên (Uống trước ăn sáng 30ph)	8	0	1	0	0	0	1	0	1	0	0	0	0	0	0	0	0	0	0	21.23	23.22	1.36	1
1.4029e+07	48.4	1	Dudencer Omeprazol (20mg)	136/75	30	920	DUDT8	Sáng: 1 viên (Uống trước ăn 30 phút, uống nguyên viên)	41	2	E11;E03;E78.2;I10;I64	Bệnh nhân toàn trạng ổn định. Tái khám định kỳ( BN không đồng ý làm xét nghiệm)	Viên	158	19.3879	0	40.677	2023-08-08	136	75	4	100	0.5	50	DIST7	Ngày uống 1/2 viên trước ăn sáng	7	0	1	0	0	0	1	0	1	0	0	0	0	0	0	0	0	0	0	21.33	23.32	1.46	1
1.4029e+07	49.9	1	Actelsar (22-TQG) telmisartan (40mg)	125/68	30	2586	ACTT22	Sáng: 1 viên (Uống )	41	2	E11;E03;E78.2;I10;I64	Bệnh nhân toàn trạng ổn định. Tái khám định kỳ	Viên	158	19.9888	1	40.526	2023-09-07	125	68	4	100	0.5	50	DIST7	Ngày uống 1/2 viên trước ăn sáng	7	0	1	0	0	0	1	0	1	0	0	0	0	0	1	0	0	0	0	21.83	23.82	1.96	1
1.4029e+07	49.1	1	Levothyrox (23) Levothyroxin (50mcg)	132/79	30	1007	LEVT31	Sáng: 1 viên (Uống trước ăn sáng 30 phút)	41	2	E11;E03;E04.1;E78.2;H01.0;I10;I64	Mệt mỏi , nhìn mờ, ăn kém	Viên	158	19.6683	1	40.815	2023-10-08	132	79	5	50	1	50	LEVT31	Sáng: 1 viên (Uống trước ăn sáng 30 phút)	9	1	1	0	0	0	1	0	1	0	0	0	0	1	1	0	0	0	0	22.94	16.25	1.16	1
1.4029e+07	49.6	1	Dudencer Omeprazol (20mg)	129/76	30	959	DUDT8	Sáng: 1 viên (Uống trước ăn 30 phút, uống nguyên viên)	41	2	E11;E03;E78.2;I10;I64	Bệnh nhân toàn trạng ổn định. Tái khám định kỳ	Viên	158	19.8686	0	40.677	2023-11-07	129	76	4	50	1	50	LEVT31	Sáng: 1 viên (Uống trước ăn sáng 30 phút)	9	1	1	0	0	0	1	0	1	0	0	0	0	0	0	0	0	0	0	21.53	23.52	1.66	1
1.4029e+07	49.1	1	Metformin Stella (22-TQG) XR metformin (1000mg)	133/75	30	1830	MEST12	, Tối: 1 viên (Uống ngay sau ăn, uống nguyên viên)	41	2	E11;E78.2;E89.0;I10;I64	Bệnh nhân toàn trạng ổn định, tái khám định kỳ.	Viên	158	19.6683	1	40.807	2023-12-07	133	75	2	50	1	50	LEVT31	Sáng: 1 viên (Uống trước ăn sáng 30 phút)	9	1	1	0	0	0	1	0	0	0	0	0	0	0	0	0	0	0	0	21.03	23.02	1.16	1
1.40296e+07	58.3	1	LevoTHYROX Levothyroxin (100 mcg)	135/85	90	1617	LEVT4	ngày uống 1 viên sáng trước ăn từ thứ 2 đến thứ 6, Còn lại thứ 7, chủ nhật uống 0.5 viên trước ăn	26	2	E03;E78.2;R73.9	Bệnh nhân toàn trạng ổn định, đến tái khám - Không có yếu tố dịch tễ với covid 19	Viên	160	22.7734	0		2022-01-09	135	85	2	100	0.5	50	LEVT4	ngày uống 1 viên sáng trước ăn từ thứ 2 đến thứ 6, Còn lại thứ 7, chủ nhật uống 0.5 viên trước ăn	24	1	1	0	0	0	0	0	0	0	0	0	0	0	0	0	0	0	0	29.16	24.75	3.327	1
1.40296e+07	66.8	1	Fenostad 200 (21) Fenofibrat (200mg)	134/89	30	1710	FENT10	, Tối: 1 viên (Uống ngay sau ăn)	46	2	E03;E04.8;E78.2;I88;R73.9	Bệnh nhân toàn trạng ổn định, đến tái khám	Viên	160	26.0937	1	40.553	2022-05-08	134	89	2	100	0.75	75	LEVT4	từ thứ 2 đến thứ 6 uống 1 viên sáng trước ăn, Thứ 7 và CN uống 0.5 viên sáng trước ăn 30 phút	24	1	1	0	0	1	0	0	0	0	0	0	0	0	0	0	0	0	0	27.56	25.26	3.827	1
1.40296e+07	66.3	1	LevoTHYROX Levothyroxin (100 mcg)	152/92	30	1617	LEVT4	Thứ 2 đến thứ 6 uống 1 viên, thứ 7 và chủ nhật uống 0.5 viên sáng trước ăn 30 phút.	46	2	C73;E03;E78.2;K76;N39.0	Bệnh nhân tiểu nhiều	Viên	160	25.8984	0		2022-07-09	152	92	1	100	0.75	75	LEVT4	Thứ 2 đến thứ 6 uống 1 viên, thứ 7 và chủ nhật uống 0.5 viên sáng trước ăn 30 phút.	21	1	1	0	0	0	0	1	1	0	0	0	0	0	0	0	0	0	0	39.03	45.09	3.327	1
1.40296e+07	76.4	1	Authisix Calci carbonat+Vitamin D3 (1500 mg + 400 IU)	110/70	90	4950	AUTT3	Sáng: 1 viên (Uống trước bữa ăn 1.5 giờ)	36	2	C73;E78.2;E83.5;R73	Tức vùng cổ	Viên	150	33.9556	0	40.1033	2022-11-19	110	70	8	100	1.25	125	LEVT4	Sáng: 1 viên ( uống trước ăn 30 phút). Chủ nhật uống 1.5 viên trước ăn sáng 30 phút	19	1	1	0	1	0	1	1	1	0	1	0	0	1	0	0	0	0	0	62.44	63.57	3.427	1
1.40296e+07	77.3	1	Authisix Calci carbonat+Vitamin D3 (1500 mg + 400 IU)	116/48	90	4950	AUTT3	Sáng: 1 viên (Uống trước bữa ăn 1.5 giờ)	46	2	C73;E78.2;E83.5;K76;R73	Bệnh nhân mệt mỏi	Viên	150	34.3556	0	40.1033	2023-04-01	116	48	4	100	1	100	LEVT4	Sáng: 1 viên (Uống trước ăn sáng 30 phút)	9	1	1	0	0	0	0	1	1	0	1	0	0	1	0	0	0	0	0	30.62	35.07	3.327	1
1.40296e+07	77.2	1	DISthyrox (22) Levothyroxin (100mcg)	119/69	30	294	DIST7	Sáng: 1 viên (Uống trước ăn 30 phút)	46	2	C73;E78.2;E83.5	Bệnh nhân toàn trạng ổn định	Viên	150	34.3111	1	40.815	2023-07-15	119	69	3	100	1	100	DIST7	Sáng: 1 viên (Uống trước ăn 30 phút)	8	0	1	0	0	0	0	1	1	1	0	0	0	0	0	0	0	0	0	34.06	39.65	3.227	1
1.40308e+07	81.1	0	Aspirin - 100 (21) Acetylsalicylic acid (100mg)	148/84	30	450	ASphẫu thuật7	Sáng: 1 viên (Uống sau ăn, uống nguyên viên)	56	2	I10;E11;E78.2	ổn định Bệnh nhân không có yếu tố dịch tễ covid 19	Viên	157	32.9019	1	40.538	2022-02-08	148	84	9	100	1	100	LEVT4	Sáng: 1 viên (Uống trước ăn sáng 30 phút)	9	1	1	0	0	1	1	1	0	0	1	0	0	0	0	0	0	0	0	25.8	49.48	1.262	1
1.40308e+07	81.3	0	Aspirin - 100 (21) Acetylsalicylic acid (100mg)	124/71	30	450	ASphẫu thuật7	Sáng: 1 viên (Uống sau ăn, uống nguyên viên)	56	2	I20;E11;I10	ổn định	Viên	157	32.9831	1	40.538	2022-05-09	124	71	9	100	1	100	LEVT4	Sáng: 1 viên (Uống trước ăn sáng 30 phút)	9	1	1	0	0	1	1	1	0	0	1	0	0	0	0	0	0	0	0	26	49.68	1.462	1
1.40308e+07	81.2	0	Aspirin - 100 (21) Acetylsalicylic acid (100mg)	130/80	30	450	ASphẫu thuật7	Sáng: 1 viên (Uống sau ăn, uống nguyên viên)	56	2	I20;E03;E11;E78.2;I10	Đau ngực T	Viên	157	32.9425	1	40.538	2022-06-08	130	80	10	100	1	100	LEVT4	Sáng: 1 viên (Uống trước ăn sáng 30 phút)	9	1	1	0	0	1	1	1	0	0	1	0	0	0	0	0	0	0	0	27.61	49.88	1.362	1
1.40308e+07	81.4	0	LevoTHYROX Levothyroxin (100 mcg)	119/70	30	1617	LEVT4	Sáng: 1 viên (Uống trước ăn sáng 30 phút)	56	2	I10;E03;E11;E78.2;I20	ổn định	Viên	157	33.0237	0		2022-07-08	119	70	3	100	1	100	LEVT4	Sáng: 1 viên (Uống trước ăn sáng 30 phút)	9	1	1	0	0	1	1	1	0	0	0	0	0	0	0	0	0	0	0	26.1	49.78	1.562	1
1.40308e+07	81.2	1	Crestinboston 10 Rosuvastatin (10mg)	134/82	30	8250	CRET9	, Tối: 1 viên (Uống trước khi đi ngủ )	56	2	I10;E03;E11;E78.4	Bệnh nhân toàn trạng ổn định	Viên	157	32.9425	0	40.558	2022-08-07	134	82	7	100	1	100	LEVT4	Sáng: 1 viên (Uống trước ăn sáng 30 phút)	9	1	1	0	0	1	1	0	0	0	0	0	0	0	0	0	0	0	0	25.9	49.58	1.362	1
1.40308e+07	82.3	0	Alsiful S.R. Tablets (22S) Alfuzosin (10mg)	122/71	30	6600	ALST	, Tối: 1 viên (Uống sau ăn, uống nguyên viên)	56	2	I20;E11;E78.2;I10	Đau ngực, đau bụng	Viên	157	33.3888	1	40.412	2022-10-06	122	71	11	100	1	100	LEVT4	Sáng: 1 viên (Uống trước ăn sáng 30 phút)	9	1	1	0	0	1	1	1	0	0	0	0	0	0	0	0	0	0	0	33.67	50.11	1.462	1
1.40308e+07	82.9	0	DiaMICRON MR (22) Gliclazid (60mg)	134/75	30	5285	DIMT27	Sáng: 1 viên (Uống trước ăn, không nhai nghiền viên thuốc)	56	2	I20;E11.9;E78.2;E89.0;I10;K75;N40	Bệnh nhân toàn trạng ổn định, đến tái khám.	Viên	157	33.6322	1	40.800	2022-11-06	134	75	11	100	1	100	DIST7	Sáng: 1 viên (Uống trước ăn)	6	0	1	0	0	1	1	1	0	0	0	0	0	0	0	0	0	0	0	26.6	50.28	2.062	1
1.40308e+07	82.6	0	Crestinboston 10 Rosuvastatin (10mg)	120/77	30	8250	CRET9	, Tối: 1 viên (Uống trước khi đi ngủ )	56	2	I10;E11;I20	ổn định	Viên	157	33.5105	0	40.558	2022-12-07	120	77	10	100	1	100	DIST7	Sáng: 1 viên (Uống )	5	0	0	0	0	1	1	1	0	0	0	0	0	0	0	0	0	0	0	26.3	49.98	1.762	1
1.40308e+07	82.3	0	Aspirin Acetylsalicylic acid (100mg)	131/85	30	518	ASP001NT	Sáng: 1 viên (Uống sau ăn)	56	2	I20;E11;I10	ổn định	Viên	157	33.3888	0	40.538	2023-01-07	131	85	10	100	1	100	DIST7	Sáng: 1 viên (Uống )	5	0	0	0	0	1	1	1	0	0	0	0	0	0	0	0	0	0	0	26	49.68	1.462	1
1.40308e+07	82.9	0	DiaMICRON MR (22) Gliclazid (60mg)	122/86	30	5126	DIMT27	Sáng: 1 viên (Uống trước ăn, không nhai nghiền viên thuốc)	56	2	I20;E03;E11;I10	tức ngực	Viên	157	33.6322	1	40.800	2023-02-08	122	86	8	100	1	100	DIST7	Sáng: 1 viên (Uống )	5	0	0	0	0	1	1	0	0	0	0	0	0	0	0	0	0	0	0	26.6	50.28	2.062	1
1.40308e+07	82	0	DiaMICRON MR (22) Gliclazid (60mg)	122/86	30	5126	DIMT27	Sáng: 1 viên (Uống trước ăn, không nhai nghiền viên thuốc)	56	2	I20;E03;E11;I10	Mệt, hụt hơi, tức ngực, cổ to, đầy chướng bụng	Viên	157	33.2671	1	40.800	2023-03-10	122	86	8	100	1	100	DIST7	Sáng: 1 viên (Uống )	5	0	0	0	0	1	1	0	0	0	0	0	0	0	0	0	0	0	0	34.55	58.33	1.162	1
1.40308e+07	82	0	DiaMICRON MR (22) Gliclazid (60mg)	128/72	30	5126	DIMT27	Sáng: 1 viên (Uống trước ăn, không nhai nghiền viên thuốc)	56	2	I20;E03;E11;I10	ổn định	Viên	157	33.2671	1	40.800	2023-04-09	128	72	8	100	1	100	DIST7	Sáng: 1 viên (Uống )	5	0	0	0	0	1	1	1	0	0	0	0	0	0	0	0	0	0	0	25.7	49.38	1.162	1
1.40308e+07	82.5	0	DiaMICRON MR (22) Gliclazid (60mg)	123/76	30	5126	DIMT27	Sáng: 1 viên (Uống trước ăn, không nhai nghiền viên thuốc)	56	2	I20;E03;E11;I10	Bệnh nhân toàn trạng ổn định	Viên	157	33.4699	1	40.800	2023-05-09	123	76	8	50	2	100	LEVT27	Sáng: 2 viên (Uống trước ăn sáng 30ph)	8	0	1	0	0	1	1	0	0	0	0	0	0	0	0	0	0	0	0	26.2	49.88	1.662	1
1.40308e+07	82.7	0	BetaLOC Zok 50mg (22) Metoprolol (47.5mg)	123/75	30	5490	BEZT12	Sáng: 1 viên (Uống không nhai nghiền viên thuốc)	56	2	I20;E03;E11;I10	Bệnh nhân toàn trạng ổn định	Viên	157	33.5511	1	40.515	2023-06-08	123	75	8	50	2	100	LEVT27	Sáng: 2 viên (Uống trước ăn sáng 30ph)	8	0	1	0	0	1	1	0	0	0	0	0	0	0	0	0	0	0	0	26.4	50.08	1.862	1
1.40308e+07	62.6	0	Vastarel MR Trimetazidin (35mg)	126/76	60	2976	VAS001NT	Sáng: 1 viên, Tối: 1 viên (Uống sau ăn, uống nguyên viên)	36	2	I20;E03;E11;I10	khát nước,mệt	Viên	167	22.4461	0		2023-07-08	126	76	5	50	1	50	LEVT27	Sáng: 1 viên (Uống trước ăn sáng 30ph)	8	0	1	0	0	0	1	0	0	0	0	0	0	0	0	0	0	0	0	20.72	36.29	1.762	1
1.40308e+07	60.6	0	Crestinboston 10 Rosuvastatin (10mg)	121/73	30	8250	CRET9	, Tối: 1 viên (Uống trước khi đi ngủ )	36	2	I20;E03;E11;I10	Bệnh nhân toàn trạng ổn định	Viên	167	21.729	0	40.558	2023-08-07	121	73	5	100	0.5	50	DIST7	sáng 1/2 viên	3	0	0	0	0	0	1	0	0	0	0	0	0	0	0	0	0	0	0	21.3	34.98	1.762	1
1.40308e+07	61	0	Crestinboston 10 Rosuvastatin (10mg)	121/73	30	8250	CRET9	, Tối: 1 viên (Uống trước khi đi ngủ )	36	2	I20;E03;E11;I10	Bệnh nhân toàn trạng ổn định	Viên	167	21.8724	0	40.558	2023-09-06	121	73	5	100	0.5	50	DIST7	sáng 1/2 viên	3	0	0	0	0	0	1	0	0	0	0	0	0	0	0	0	0	0	0	21.7	35.38	2.162	1
1.40308e+07	60.3	0	Concor 5mg (23) Bisoprolol (5mg)	126/70	30	4290	CONT7	Sáng: 1 viên (Uống nguyên viên, vào buổi sáng)	36	2	I20;E03;E11;I10	tức ngực, mệt	Viên	167	21.6214	1	40.493	2023-10-06	126	70	5	100	0.5	50	DIST10	sáng 1/2 viên	3	0	0	0	0	0	1	0	0	0	0	0	0	0	0	0	0	0	0	24.34	43.01	1.462	1
1.40308e+07	60	0	Janumet Sitagliphẫu thuậtin+Metformin (50mg/1000mg)	111/64	30	11388	JAN004NT	, Trưa: 1 viên (Uống ngay sau ăn)	36	2	I10;E11;E78.2	Bệnh nhân toàn trạng ổn định, đến tái khám	Viên	167	21.5139	0		2023-11-05	111	64	5	100	0.5	50	DIST10	sáng 1/2 viên	3	0	0	0	0	0	1	0	0	0	0	0	0	0	0	0	0	0	0	20.7	34.38	1.162	1
1.40308e+07	61.8	0	Crestinboston 10 Rosuvastatin (10mg)	121/76	30	8250	CRET9	, Tối: 1 viên (Uống trước khi đi ngủ )	36	2	I20;E03;E11;I10	Bệnh nhân toàn trạng ổn định, đến tái khám	Viên	167	22.1593	0	40.558	2023-12-05	121	76	5	50	1	50	LEVT31	Sáng: 1 viên (Uống trước ăn sáng 30 phút)	9	1	1	0	0	0	1	0	0	0	0	0	0	0	0	0	0	0	0	21.5	35.18	1.962	1
1.50031e+07	60	1	LevoTHYROX Levothyroxin (100 mcg)	114/73	30	1617	LEVT4	Sáng: 1 viên (Uống trước ăn sáng 30 phút)	48	2	E03;	Bệnh nhân toàn trạng ổn định, đến tái khám - Không có yếu tố dịch tễ với covid 19	Viên	145	28.5375	0		2022-01-21	114	73	3	100	1	100	LEVT4	Sáng: 1 viên (Uống trước ăn sáng 30 phút)	9	1	1	0	0	0	0	0	1	1	0	0	0	0	0	0	0	0	0	16.42	23.46	2.346	1
1.50031e+07	60.3	1	DISthyrox (22) Levothyroxin (100mcg)	114/73	30	294	DIST7	Sáng: 1 viên (Uống trước ăn 30ph)	48	2	E89.0;	Bệnh nhân mệt mỏi, tự điều trị levothyrox 100 mcg/ ngày	Viên	140	30.7653	1	40.815	2023-02-12	114	73	3	100	1	100	DIST7	Sáng: 1 viên (Uống trước ăn 30ph)	7	0	1	0	0	0	0	0	1	0	0	0	0	0	0	0	0	0	0	16.72	23.76	2.646	1
1.50031e+07	60.5	1	Crestor (22ĐP) Rosuvastatin (10mg)	110/74	30	9896	CRET13	, Tối: 1 viên (Uống trước khi đi ngủ)	48	2	E03;E78.2;R73.9	Mệt mỏi ( BN không đồng ý làm các xét nghiệm khác) . Xét nghiệm mỡ máu: cholesterol/triglycerid/ LDLC/ HDLC: 6,55/0,95/1,61/ 4,44 mmol/l	Viên	140	30.8673	1	40.558	2023-11-18	110	74	4	100	1	100	DIST10	Sáng: 1 viên (Uống trước ăn)	6	0	1	0	0	1	0	0	0	0	0	0	0	0	0	0	0	0	0	16.92	23.96	2.846	1
1.50057e+07	46	1	LevoTHYROX (22) Levothyroxin (50mcg)	138/76	30	1007	LEVT27	Sáng: 1 viên (Uống trước ăn sáng 30ph)	43	2	C73;	Bệnh nhân toàn trạng ổn định, đến tái khám	Viên	153	19.6506	1	40.815	2022-10-09	138	76	2	50	1	50	LEVT27	Sáng: 1 viên (Uống trước ăn sáng 30ph)	8	0	1	0	0	0	0	1	1	0	1	0	0	1	0	0	0	0	0	27.09	16.41	0.771	1
1.50057e+07	46	1	CalSource (tuýp 20v) Calci carbonat+calci lactat gluconat (500mg)	131/73	40	5693	CALT3	Sáng: 1 viên (Uống , bằng cách hòa tan viên sủi bọt trong nước)	63	2	C73;E58;I05.2;K76;L04.0	Bệnh nhân toàn trạng ổn định, đến tái khám	Viên	143	22.495	0	40.1032	2023-03-12	131	73	2	50	1.25	62.5	LEVT27	Ngày uống 1 viên trước ăn sáng 30 phút. Riêng thứ 7,chủ nhật, ngày uống 1.5 viên trước ăn sáng 30 phút	22	1	1	0	0	0	0	1	1	0	1	0	0	0	0	0	0	0	0	32.09	21.41	0.771	1
1.50069e+07	56	1	LevoTHYROX Levothyroxin (50mcg)	148/82	60	1108	LEVT3	Thứ 2,4,6, chủ nhật uống 1viên, Thứ 3,5,7 uống 1.5 viên trước ăn sáng 30 phút	56	2	E05;E78.2;E79.0;E89.0;I07.1;K76	Tức vùng cổ, hụt hơi, SA vùng cổ: Hạch nhóm VI cổ trái	Viên	155	23.3091	0		2022-07-26	148	82	1	50	1.25	62.5	LEVT3	Thứ 2,4,6, chủ nhật uống 1viên, Thứ 3,5,7 uống 1.5 viên trước ăn sáng 30 phút	16	1	1	0	0	0	0	0	1	0	0	0	0	0	0	0	0	0	0	20.63	24.02	0.2	1
1.50072e+07	58	1	LevoTHYROX Levothyroxin (100 mcg)	128/88	30	1617	LEVT4	thứ 2 đến thứ 6 mỗi ngày uống 1 viên, Thứ 7 uống 1/2 viên trước ăn sáng 30 phút. Nghỉ Chủ Nhật	61	2	E89.0;E78.2	Đau lưng lan hai chân , tê tay chân	Viên	152	25.1039	0	40.815	2022-10-05	128	88	2	100	0.857	85.7	LEVT4	thứ 2 đến thứ 6 mỗi ngày uống 1 viên, Thứ 7 uống 1/2 viên trước ăn sáng 30 phút. Nghỉ Chủ Nhật	23	1	1	0	0	0	0	0	1	0	0	0	0	0	0	0	0	0	0	18.87	20.2	0.352	1
1.50078e+07	46	1	Micardis PLUS hydrochlorothiazid+telmisartan (40mg+12.5mg)	150/92	30	11114	MIphẫu thuật	Sáng: 1 viên (Uống )	44	2	E11;	Bệnh nhân mệt mỏi, đau ngực, có cơn tim nhanh về chiều	Viên	158	18.4265	0	40.527	2022-06-24	150	92	5	50	1	50	LEVT3	Sáng: 1 viên (Uống trước ăn sáng 30 phút)	9	1	1	0	0	0	1	0	1	0	0	0	0	0	0	0	0	0	0	14.36	24.83	2.87	1
1.50078e+07	46	1	Ciproth Ciprofloxacin (500mg)	141/98	14	11235	CIphẫu thuật14	Sáng: 1 viên, Tối: 1 viên (Uống trước ăn)	44	2	E11.8;	Bệnh nhân thấy tiểu buốt, không sốt, đau và hạn chế vận động vai (T)	Viên	158	18.4265	0	40.227	2023-05-22	141	98	5	50	1	50	LEVT3	Sáng: 1 viên (Uống trước ăn sáng 30 phút)	9	1	1	0	0	1	1	0	1	0	0	0	0	0	0	0	0	1	0	15.58	24.6	2.87	1
1.50082e+07	60.5	1	Stadovas 5 CAP (21) Amlodipin (5mg)	135/95	30	720	STAT13	Sáng: 1 viên (Uống )	62	2	I10;E03;E78;K76;N20.0;R73.9	Bệnh nhân không có yếu tố dịch tễ với covid 19. Bệnh nhân đợt này thỉnh thoảng còn cảm giác mạch đập vùng cổ, đến tái khám. Khám: tỉm đều, phổi không ran	Viên	155	25.1821	1	40.491	2022-01-08	135	95	4	50	1.25	62.5	LEVT3	Thứ 2, 3, 5, 6, 7 uống 1,5 viên; thứ tư và chủ nhật uống 1 viên, trước ăn sáng	20	1	1	0	0	0	1	0	1	0	0	0	0	0	0	0	0	0	0	30.99	29.5	2.409	1
1.50082e+07	60.7	1	Ramipril GP (21) Ramipril (5mg)	146/84	30	5500	RAGT1	Sáng: 1 viên (Uống )	62	2	I10;E78.2;E89.0	Bệnh nhân toàn trạng ổn định, đến tái khám.	Viên	155	25.2653	1	40.524	2022-05-09	146	84	4	50	1.25	62.5	LEVT3	từ thứ 2 đến thứ 7 uống 1.5 viên trước ăn sáng; riêng chủ nhật uống 1 viên trước ăn sáng.	21	1	1	0	0	0	1	1	1	0	0	0	0	0	0	0	0	0	0	31.19	29.7	2.609	1
1.50082e+07	50.4	1	Actelsar (21) telmisartan (40mg)	146/84	60	3840	ACTT14	Sáng: 1 viên, Tối: 1 viên (Uống )	42	2	I10;E03;E78.4	mệt, hụt hơi	Viên	155	20.9781	1	40.526	2022-06-08	146	84	2	50	1	50	LEVT3	Sáng: 1 viên (Uống trước ăn sáng 30 phút)	9	1	1	0	0	0	1	0	0	0	0	0	0	0	0	0	0	0	0	25.89	24.4	2.309	1
1.50082e+07	60.2	1	LevoTHYROX Levothyroxin (50mcg)	146/70	45	1108	LEVT3	ngày uống 1.5 viên buổi sáng trước ăn 30 phút, riêng chủ nhật uống 1 viên trước ăn sáng.	62	2	I10;E03;E78.2	Bệnh nhân toàn trạng ổn định, đến tái khám.	Viên	155	25.0572	0		2022-07-08	146	70	1	50	1.25	62.5	LEVT3	ngày uống 1.5 viên buổi sáng trước ăn 30 phút, riêng chủ nhật uống 1 viên trước ăn sáng.	19	1	1	0	0	0	1	1	1	0	0	0	0	0	0	0	0	0	0	30.69	29.2	2.109	1
1.50082e+07	60.3	1	Autifan 20 (22S) Fluvastatin (20 mg)	148/85	30	4438	AUTT6	, Tối: 1 viên (Uống sau ăn)	62	2	I10;E03;E78.2	Bệnh nhân toàn trạng ổn định, đến tái khám.	Viên	155	25.0989	1	40.554	2022-08-08	148	85	3	50	1.625	81.25	LEVT3	ngày uống 1.5 viên buổi sáng trước ăn 30 phút.Riêng CN uống 1viên trước ăn sáng 30 phút	18	1	1	0	0	0	1	1	1	0	0	0	0	0	0	0	0	0	0	30.79	19.3	2.209	1
1.50082e+07	60.9	1	LevoTHYROX Levothyroxin (50mcg)	122/71	45	1108	LEVT3	ngày uống 1.5 viên sáng	62	2	I10;E78.2	ổn định	Viên	155	25.3486	0	40.815	2022-10-08	122	71	3	50	1.5	75	LEVT3	ngày uống 1.5 viên sáng	5	0	0	0	0	0	1	1	0	0	0	0	0	0	0	0	0	0	0	31.39	29.9	2.809	1
1.50082e+07	60.1	1	Autifan 20 (22S) Fluvastatin (20 mg)	122/71	30	4438	AUTT6	, Tối: 1 viên (Uống sau ăn)	62	2	I10;E03;E78.2	Bệnh nhân toàn trạng ổn định, đến tái khám.	Viên	155	25.0156	1	40.554	2022-11-08	122	71	4	50	1.5	75	LEVT27	ngày uống 1.5 viên buổi sáng trước ăn 30 phút	10	1	1	0	0	0	1	1	1	0	0	0	0	0	0	0	0	0	0	30.59	29.1	2.009	1
1.50082e+07	60.5	1	EsseROSE Phospholipid đậu nành (450mg)	103/67	60	7150	ESST3	Sáng: 1 viên, Chiều: 1 viên (Uống ngay sau ăn, uống nguyên viên)	62	2	I10;E03;E78.2;K76	Bệnh nhân ho thúng thắng, tái khám định kỳ.	Viên	155	25.1821	0		2022-12-08	103	67	4	50	1.5	75	LEVT27	ngày uống 1.5 viên buổi sáng trước ăn 30 phút	10	1	1	0	0	0	1	1	1	0	0	0	0	0	0	0	0	0	0	30.99	29.5	2.409	1
1.50098e+07	57.2	1	TROYSAR AM (21.) Amlodipin+losartan (5mg; 50mg)	142/77	30	5100	TRAT15	Sáng: 1 viên (Uống )	69	2	I10;E78.2;E89.0	Bệnh nhân toàn trạng ổn định, đến tái khám, không có yếu tố dịch tễ Covid 19	Viên	154	24.1187	1	40.30.496	2022-01-17	142	77	3	50	1.25	62.5	LEVT3	Thứ 2,4,6, chủ nhật uống 1 viên trước ăn sáng, thứ 3,5,7 uống 1.5 viên trước ăn sáng.	18	1	1	0	0	0	1	0	1	0	0	0	0	0	0	0	0	0	0	22.41	22.75	3.052	1
1.50098e+07	57.1	1	TROYSAR AM (21.) Amlodipin+losartan (5mg; 50mg)	142/77	30	5100	TRAT15	Sáng: 1 viên (Uống )	69	2	I10;E03;E78.2	Bệnh nhân mệt mỏi, đau ngực, đến tái khám, không có yếu tố dịch tễ Covid 19	Viên	154	24.0766	1	40.30.496	2022-02-17	142	77	4	50	1.25	62.5	LEVT3	Thứ 2,4,6, chủ nhật ngày uống 1 viên trước ăn sáng. Thứ 3, 5, 7 ngày uống 1.5 viên trước ăn sáng	22	1	1	0	0	0	1	0	1	0	0	0	0	0	0	0	0	0	0	22.31	22.65	2.952	1
1.50098e+07	57.1	1	TROYSAR AM (21.) Amlodipin+losartan (5mg; 50mg)	128/67	30	5100	TRAT15	Sáng: 1 viên (Uống )	69	2	E03;E78.2;I10	Bệnh nhân toàn trạng ổn định, đến tái khám	Viên	154	24.0766	1	40.30.496	2022-05-26	128	67	4	50	1.25	62.5	LEVT3	ngày chẵn( thứ 2,4,6,CN) uống 1 viên sáng trước ăn,ngày lẻ( thứ 3,5,7) uống 1.5 viên trước ăn sáng	19	1	1	0	0	0	1	0	1	0	0	0	0	0	0	0	0	0	0	28.34	22.65	2.952	1
1.50098e+07	57.1	1	TROYSAR AM (21.) Amlodipin+losartan (5mg; 50mg)	163/92	30	5100	TRAT15	Sáng: 1 viên (Uống )	69	2	E03;E78;I10	Bệnh nhân toàn trạng ổn định, tái khám theo hẹn.	Viên	154	24.0766	1	40.30.496	2022-06-28	163	92	4	50	1.25	62.5	LEVT3	Uống trước ăn sáng 30 phút, thứ 2, 4, 6, chủ nhật: uống 1 viên/ngày. Các ngày thứ 3,5,7: uống 1.5 viên/ngày	22	1	1	0	0	0	1	0	1	0	0	0	0	0	0	0	0	0	0	22.31	22.65	2.952	1
1.50098e+07	57.5	1	Troysar AM (22S) Amlodipin+losartan (5mg + 50mg)	141/85	30	5158	TRAT17	Sáng: 1 viên (Uống )	69	2	E03;E78.2;I10	Bệnh nhân toàn trạng ổn định, đến tái khám	Viên	154	24.2452	1	40.30.496	2022-08-01	141	85	3	50	1.25	62.5	LEVT3	ngày chẵn( thứ 2,4,6,CN) uống 1 viên sáng trước ăn,ngày lẻ( thứ 3,5,7) uống 1.5 viên trước ăn sáng	19	1	1	0	0	0	1	0	1	0	0	0	0	0	0	0	0	0	0	22.71	23.05	3.352	1
1.50098e+07	57.5	1	Autifan 20 (22S) Fluvastatin (20 mg)	141/85	30	4438	AUTT6	, Tối: 1 viên (Uống )	69	2	E03;E78.2;I10	Bệnh nhân toàn trạng ổn định, đến tái khám	Viên	154	24.2452	1	40.554	2022-08-31	141	85	3	50	1.25	62.5	LEVT3	ngày chẵn( thứ 2,4,6,CN) uống 1 viên sáng trước ăn,ngày lẻ( thứ 3,5,7) uống 1.5 viên trước ăn sáng	19	1	1	0	0	0	1	0	1	0	0	0	0	0	0	0	0	0	0	27.71	23.05	3.352	1
1.50098e+07	57.9	1	Troysar AM (22S) Amlodipin+losartan (5mg + 50mg)	132/72	30	5158	TRAT17	Sáng: 1 viên (Uống )	69	2	E03;E78.2;I10	Bệnh nhân toàn trạng ổn định, đến tái khám	Viên	154	24.4139	1	40.30.496	2022-10-31	132	72	3	50	1.25	62.5	LEVT27	ngày chẵn( thứ 2,4,6,CN) uống 1 viên sáng trước ăn,ngày lẻ( thứ 3,5,7) uống 1.5 viên trước ăn sáng	19	1	1	0	0	0	1	0	1	0	0	0	0	0	0	0	0	0	0	23.11	23.45	3.752	1
1.50098e+07	57.1	1	LevoTHYROX (22) Levothyroxin (50mcg)	118/72	45	1007	LEVT27	ngày chẵn( thứ 2,4,6,CN) uống 1 viên sáng trước ăn,ngày lẻ( thứ 3,5,7) uống 1.5 viên trước ăn sáng	69	2	E89.0;E78.2;I10	Bệnh nhân toàn trạng ổn định, đến tái khám	Viên	154	24.0766	1	40.815	2022-11-30	118	72	3	50	1.25	62.5	LEVT27	ngày chẵn( thứ 2,4,6,CN) uống 1 viên sáng trước ăn,ngày lẻ( thứ 3,5,7) uống 1.5 viên trước ăn sáng	19	1	1	0	0	0	1	0	1	0	0	0	0	0	0	0	0	0	0	22.31	22.65	2.952	1
1.50098e+07	57	1	Autifan 20 (22S) Fluvastatin (20 mg)	111/64	30	4438	AUTT6	, Tối: 1 viên (Uống )	69	2	E03;E78.4;I10	Bệnh nhân toàn trạng ổn định, đến tái khám	Viên	154	24.0344	1	40.554	2022-12-30	111	64	3	50	1.25	62.5	LEVT27	Thứ 2,4,6, chủ nhật ngày uống 1 viên sáng trước ăn, Thứ 3,5,7 ngày uống 1.5 viên trước ăn sáng	20	1	1	0	0	0	1	0	1	0	0	0	0	0	0	0	0	0	0	22.21	22.55	2.852	1
1.50098e+07	58	1	Troysar AM (22S) Amlodipin+losartan (5mg + 50mg)	140/71	30	5158	TRAT17	Sáng: 1 viên (Uống )	69	2	E89.0;E78.2;I10;R73.9	Bệnh nhân toàn trạng ổn định, đến tái khám	Viên	154	24.4561	1	40.30.496	2023-02-13	140	71	4	50	1.5	75	LEVT27	ngày uống 1.5 viên sáng trước ăn	7	0	1	0	0	0	1	0	1	0	0	0	0	0	0	0	0	0	0	24.19	26.95	3.852	1
1.50098e+07	59.2	1	LevoTHYROX (22) Levothyroxin (50mcg)	131/78	45	1007	LEVT27	ngày uống 1.5 viên sáng trước ăn	69	2	E89.0;E78.2;I10	Bệnh nhân toàn trạng ổn định, đến tái khám	Viên	154	24.9621	1	40.815	2023-03-15	131	78	4	50	1.5	75	LEVT27	ngày uống 1.5 viên sáng trước ăn	7	0	1	0	0	0	1	0	1	0	0	0	0	1	0	0	0	0	0	22.41	22.75	3.052	1
1.50098e+07	59	1	LevoTHYROX (22) Levothyroxin (50mcg)	115/69	45	1007	LEVT27	ngày uống 1.5 viên sáng trước ăn 30p	69	2	E03;E78.4;I10	Bệnh nhân toàn trạng ổn định, đến tái khám	Viên	154	24.8777	1	40.815	2023-04-14	115	69	4	50	1.5	75	LEVT27	ngày uống 1.5 viên sáng trước ăn 30p	8	0	1	0	0	0	1	0	1	0	0	0	0	0	0	0	0	0	0	22.21	22.55	2.852	1
1.50098e+07	58.5	1	Bisulfat Crom+selen+Vitamin C (50mg+50mcg+25mcg)	138/74	60	4950	BIST14	Sáng: 1 viên, Chiều: 1 viên (Uống )	69	2	E03;E78.4;I10	Bệnh nhân toàn trạng ổn định, đến tái khám	Viên	154	24.6669	0		2023-05-15	138	74	3	50	1.5	75	LEVT27	ngày uống 1.5 viên sáng trước ăn 30p	8	0	1	0	0	0	1	0	1	0	0	0	0	1	0	0	0	0	0	22.71	23.05	3.352	1
1.50098e+07	58.7	1	Amlodipine STELLA (22-TQG) Amlodipin (5mg)	123/63	30	378	AMST1	, Chiều: 1 viên (Uống )	69	2	E03;I10	Bệnh nhân toàn trạng ổn định, đến tái khám	Viên	154	24.7512	1	40.491	2023-06-14	123	63	3	50	1.5	75	LEVT27	ngày uống 1.5 viên sáng trước ăn	7	0	1	0	0	0	1	0	1	0	0	0	0	0	0	0	0	0	0	22.91	23.25	3.552	1
1.50098e+07	58.6	1	LevoTHYROX (22) Levothyroxin (50mcg)	131/68	45	1007	LEVT27	ngày uống 1.5 viên sáng trước ăn	69	2	E03;I10	Bệnh nhân toàn trạng ổn định, đến tái khám	Viên	154	24.7091	1	40.815	2023-07-14	131	68	3	50	1.5	75	LEVT27	ngày uống 1.5 viên sáng trước ăn	7	0	1	0	0	0	1	0	1	0	0	0	0	0	0	0	0	0	0	22.81	23.15	3.452	1
1.50098e+07	58.3	1	Amlessa 8mg/5mg Tablets (23S) perindopril+Amlodipin (8mg + 5mg)	123/66	30	7750	AMLT9	Sáng: 1 viên (Uống )	69	2	E03;E78.2;I10	Bệnh nhân toàn trạng ổn định. Tái khám định kỳ	Viên	154	24.5826	1	40.521	2023-08-15	123	66	2	50	1.5	75	LEVT3	Ngày uống 1,5 viên sáng trước ăn	7	0	1	0	1	0	1	0	1	0	0	0	0	0	0	0	0	0	0	22.51	22.85	3.152	1
1.50098e+07	58.4	1	Amlessa 8mg/5mg Tablets (23S) perindopril+Amlodipin (8mg + 5mg)	123/66	30	7750	AMLT9	Sáng: 1 viên (Uống )	69	2	I10;E03	Bệnh nhân toàn trạng ổn định, đến tái khám	Viên	154	24.6247	1	40.521	2023-09-14	123	66	2	50	1.5	75	LEVT3	ngày uống 1.5 viên trước ăn sáng 30 phút	9	1	1	0	0	0	1	0	1	0	0	0	0	0	0	0	0	0	0	22.61	22.95	3.252	1
1.50098e+07	58.7	1	Betaserc 16mg (23S) Betahistin (16mg)	122/70	90	1986	BETT24	Sáng: 1 viên, Chiều: 1 viên, Tối: 1 viên (Uống )	69	2	E03;G45.9;H81;H81.1;I10	Chóng mặt, hoa mắt, đau đầu, buồn nôn, không yếu liệt ( BN không đồng ý làm các xét nghiệm và không đồng ý chụp MRI sọ não)	Viên	154	24.7512	1	40.899	2023-10-14	122	70	5	50	1.5	75	LEVT31	Ngày uống 1,5 viên sáng trước ăn	7	0	1	0	1	0	1	0	1	0	0	0	0	0	0	0	0	0	0	22.91	23.25	3.552	1
1.50098e+07	58.8	1	Bestimac Q10 Coenzyme Q10 (30mg)	135/80	60	4950	BEST2	Sáng: 1 viên, Chiều: 1 viên (Uống sau ăn)	69	2	E03;E78.2;I10;R73	Bệnh nhân thấy mệt mỏi, không gầy sút	Viên	154	24.7934	0		2023-11-14	135	80	4	50	1.5	75	LEVT31	ngày uống 1.5 viên sáng trước ăn	7	0	1	0	0	1	1	0	1	0	0	0	0	0	0	0	0	0	0	22.52	26.35	3.652	1
1.50098e+07	58.4	1	Amlessa 8mg/5mg Tablets (23S) perindopril+Amlodipin (8mg + 5mg)	121/65	50	7750	AMLT9	Sáng: 1 viên (Uống )	69	2	E03;E78.2;I10	Bệnh nhân toàn trạng ổn định, đến tái khám	Viên	154	24.6247	1	40.521	2023-12-14	121	65	4	50	1.5	75	LEVT31	ngày uống 1.5 viên sáng trước ăn	7	0	1	0	0	1	1	0	1	0	0	0	0	0	0	0	0	0	0	22.61	22.95	3.252	1
1.50144e+07	51	1	Autifan 20 (21) Fluvastatin (20mg)	122/75	30	4000	AUTT2	, Tối: 1 viên (Uống sau ăn)	49	2	E03;E78.2;G47	Bn ngủ được, chân tay vận động bình thường- Bệnh nhân không có yếu tố dịch tễ Covid-19.	Viên	164	18.9619	1	40.554	2022-01-13	122	75	2	50	1	50	LEVT3	Sáng: 1 viên (Uống trước ăn sáng 30 phút)	9	1	1	0	0	0	0	0	0	0	0	0	0	0	0	0	0	0	0	31.68	30.4	4.51	1
1.50144e+07	50.5	1	Disthyrox (21) Levothyroxin (100 mcg)	122/75	15	294	DIST6	uống 1/2 viên trước ăn sáng 30p	49	2	E03;E78.2	Thỉnh thoảng chóng mặt- Bệnh nhân không có yếu tố dịch tễ Covid-19.	Viên	164	18.776	1	40.815	2022-02-25	122	75	4	100	0.5	50	DIST6	uống 1/2 viên trước ăn sáng 30p	7	0	1	0	0	0	0	0	0	0	0	0	0	0	0	0	0	0	0	31.18	29.9	4.01	1
1.50144e+07	50.4	1	LevoTHYROX Levothyroxin (50mcg)	107/57	30	1108	LEVT3	Sáng: 1 viên (Uống trước ăn sáng 30 phút)	49	2	I83;K76.0;K80	Dãn mạch máu chân	Viên	164	18.7388	0		2022-05-18	107	57	2	50	1	50	LEVT3	Sáng: 1 viên (Uống trước ăn sáng 30 phút)	9	1	1	0	0	0	0	0	0	0	0	0	0	0	0	0	0	0	0	31.08	29.8	3.91	1
1.50144e+07	50.3	1	Disthyrox (21) Levothyroxin (100 mcg)	99/59	15	294	DIST6	ngày uống 1/2 viên trước ăn sáng 30p	49	2	E11;E03;E78.2;E79.0;F00*;G31.0;K76.0	Bn đỡ run chân tay, mất ngủ	Viên	164	18.7017	1	40.815	2022-06-27	99	59	3	100	0.5	50	DIST6	ngày uống 1/2 viên trước ăn sáng 30p	8	0	1	0	0	1	0	0	0	0	0	0	0	0	0	0	0	0	0	19.64	24.37	3.81	1
1.50144e+07	51	1	DISthyrox (22) Levothyroxin (100mcg)	98/60	15	294	DIST7	uống 1/2 viên trước ăn sáng 30p	49	2	E03;E11;G31.0;J20;K76.0	Ho đờm	Viên	164	18.9619	1	40.815	2022-07-27	98	60	1	100	0.5	50	DIST7	uống 1/2 viên trước ăn sáng 30p	7	0	1	0	0	1	0	0	0	0	0	0	0	0	0	0	0	0	0	31.68	30.4	4.51	1
1.50144e+07	50.8	1	Semirad Nicergoline (10mg)	123/78	30	7700	SEMT	Sáng: 1 viên (Uống sau ăn)	49	2	E11;E03;E78.2;E79.0;F00*;G31.0;G47;K76.0	Mệt	Viên	164	18.8876	0		2022-08-29	123	78	2	50	1	50	LEVT3	Sáng: 1 viên (Uống trước ăn sáng 30 phút)	9	1	1	0	0	1	0	0	0	0	0	0	0	0	0	0	0	0	0	18.92	15.05	4.31	1
1.50144e+07	50.4	1	ForGOUT Febuxostat (40mg)	117/70	30	13482	FORT16	, Tối: 1 viên (Uống sau ăn)	49	2	E11;	Bn ngủ được	Viên	164	18.7388	0		2022-10-14	117	70	3	50	1	50	LEVT3	Sáng: 1 viên (Uống trước ăn sáng 30 phút)	9	1	1	0	0	1	0	0	0	0	0	0	0	0	0	0	0	0	0	31.08	29.8	3.91	1
1.50144e+07	50.8	1	Olanstad Olanzapin (10mg)	112/62	30	2200	OLAT	, Tối: 1 viên (Uống sau ăn)	49	2	E11;E03;E78.2;E79.0;F00*;G31.0;G47	Đau đầu, mất ngủ	Viên	164	18.8876	0	40.953	2023-02-21	112	62	3	50	1	50	LEVT27	Sáng: 1 viên (Uống trước ăn sáng 30ph)	8	0	1	0	0	1	0	0	0	0	0	0	0	0	0	0	0	0	0	17.36	19.05	4.31	1
1.50144e+07	50.8	1	AmeCITEX Citicolin (500mg)	112/62	60	19795	AMET	Sáng: 1 viên, Tối: 1 viên (Uống sau ăn)	49	2	E11;E03;E78.2;F00*;G31.0;G47	Bệnh nhân toàn trạng ổn định, tái khám định kỳ.	Viên	164	18.8876	0		2023-03-29	112	62	3	50	1	50	LEVT27	Sáng: 1 viên (Uống trước ăn sáng 30ph)	8	0	1	0	0	1	0	0	0	0	0	0	0	0	0	0	0	0	0	31.48	30.2	4.31	1
1.50144e+07	50.1	1	Meglucon 1000 (22-TQG) metformin (1000mg)	100/59	60	898	MEGT5	, Trưa: 1 viên, Tối: 1 viên (Uống ngay sau ăn)	49	2	E11;E03;E78.2;F41.1;G31.0;K76;K80.2	Bệnh nhân toàn trạng ổn định, thể trạng béo, BMI: 23.34. đến tái khám định kỳ.	Viên	164	18.6273	1	40.807	2023-04-28	100	59	3	50	1	50	LEVT27	Sáng: 1 viên (Uống trước ăn sáng 30ph)	8	0	1	0	0	1	0	0	0	0	0	0	0	0	0	0	0	0	0	26.42	40.41	3.61	1
1.50144e+07	50.2	1	Meglucon 1000 (22-TQG) metformin (1000mg)	101/58	60	898	MEGT5	Sáng: 1 viên, Tối: 1 viên (Uống ngay sau ăn)	49	2	E11;E03;E78.2;F00*;G31.0;G47;K75;K80	Bệnh nhân toàn trạng ổn định, đến tái khám định kỳ.	Viên	164	18.6645	1	40.807	2023-05-29	101	58	3	50	1	50	LEVT27	Sáng: 1 viên (Uống trước ăn sáng 30ph)	8	0	1	0	0	1	0	0	0	0	0	0	0	0	0	0	0	0	0	30.88	29.6	3.71	1
1.50144e+07	50.9	1	Autifan 20 (22S) Fluvastatin (20 mg)	96/60	30	4438	AUTT6	, Tối: 1 viên (Uống uống nguyên viên)	49	2	E11;E03;E78.2;G47;K76.0	Bệnh nhân đỡ mất ngủ	Viên	164	18.9247	1	40.554	2023-06-28	96	60	3	50	1	50	LEVT27	Sáng: 1 viên (Uống trước ăn sáng 30ph)	8	0	1	0	0	1	0	0	0	0	0	0	0	0	0	0	0	0	0	18.26	22.11	4.41	1
1.50144e+07	48.1	1	EsseROSE Phospholipid đậu nành (450mg)	96/54	60	7150	ESST3	Sáng: 1 viên, Tối: 1 viên (Uống ngay sau ăn, uống nguyên viên)	49	2	E11;E03;E78.2;F00*;G31.0;G47;K75	Bệnh nhân toàn trạng ổn định, đến tái khám định kỳ.	Viên	159	19.0261	0		2023-07-28	96	54	3	50	1	50	LEVT3	Sáng: 1 viên (Uống trước ăn sáng 30 phút)	9	1	1	0	0	1	0	0	0	0	0	0	0	0	0	0	0	0	0	30.78	29.5	3.61	1
1.50144e+07	48.2	1	Olanstad Olanzapin (10mg)	101/59	30	2200	OLAT	, Tối: 1 viên (Uống sau ăn)	49	2	E11;E03;E78.2;G31.0;G47;J84;R07.4	Đau ngực	Viên	159	19.0657	0	40.953	2023-08-28	101	59	3	100	0.5	50	DIST7	uống 1/2 viên trước ăn sáng 30p	7	0	1	0	0	1	0	0	0	0	0	0	0	0	0	0	0	0	0	30.88	29.6	3.71	1
1.50144e+07	48.5	1	Baticolin Citicolin (500mg)	113/63	60	19800	BATT24	Sáng: 1 viên, Tối: 1 viên (Uống )	49	2	E11;E78.2;E89.0;G47;K75	Bệnh nhân toàn trạng ổn định, đến tái khám định kỳ.	Viên	159	19.1844	0	40.563	2023-09-27	113	63	3	100	0.5	50	DIST10	Ngày uống 1/2 viên Sáng	5	0	0	0	0	1	0	0	0	0	0	0	0	0	0	0	0	0	0	31.18	29.9	4.01	1
1.50144e+07	48.9	1	Olanstad Olanzapin (10mg)	90/53	15	2200	OLAT	Ngày uống 1/2 viên sau ăn tối	49	2	E11;E03;E78.2;G47;K76	mệt mỏi , ăn kém, tiểu nhiều ( BN không đồng ý làm các xét nghiệm khác)	Viên	159	19.3426	0	40.953	2023-10-27	90	53	3	50	1	50	LEVT31	Sáng: 1 viên (Uống trước ăn sáng 30 phút)	9	1	1	0	0	1	0	0	0	0	0	0	0	0	0	0	0	0	0	16.84	18.91	4.41	1
1.50144e+07	49.6	1	Metformin Stella (22-TQG) XR metformin (1000mg)	110/64	60	1830	MEST12	Sáng: 1 viên, Tối: 1 viên (Uống ngay sau ăn, uống nguyên viên)	49	2	E11;E03;E78.2;G31.0;G47;K75	Bệnh nhân toàn trạng ổn định, đến tái khám định kỳ.	Viên	159	19.6195	1	40.807	2023-11-27	110	64	3	50	1	50	LEVT31	Sáng: 1 viên (Uống trước ăn sáng 30 phút)	9	1	1	0	0	0	0	0	0	0	0	0	0	0	0	0	0	0	0	31.28	30	4.11	1
1.50144e+07	49.2	1	Metformin Stella (22-TQG) XR metformin (1000mg)	124/67	60	1830	MEST12	Sáng: 1 viên, Tối: 1 viên (Uống ngay sau ăn, uống nguyên viên)	49	2	E11;E03;E78.4;F41.1;G31.0;G47;K76	Bệnh nhân thấy còn mệt mỏi, suy giảm trí nhớ	Viên	159	19.4613	1	40.807	2023-12-27	124	67	4	50	1	50	LEVT31	Sáng: 1 viên (Uống trước ăn sáng 30 phút)	9	1	1	0	0	0	0	0	0	0	0	0	0	0	0	0	0	0	0	30.88	29.6	3.71	1
1.50144e+07	72	0	LevoTHYROX Levothyroxin (100 mcg)	136/79	30	1617	LEVT4	Thứ 2 đến thứ 7 mỗi ngày uống 1 viên. Chủ Nhật uống 1/2 viên trước ăn sáng 30 phút	60	2	E89.0;E78.2;E79.0;J38.0	Tức vùng cổ, mệt mỏi, ăn kém , khàn tiếng ( khám thêm CK Tai mũi họng)	Viên	167	25.8166	0	40.815	2022-10-17	136	79	1	100	0.85	85	LEVT4	Thứ 2 đến thứ 7 mỗi ngày uống 1 viên. Chủ Nhật uống 1/2 viên trước ăn sáng 30 phút	20	1	1	0	0	0	0	0	1	0	0	0	0	0	0	0	0	0	0	33.58	14.62	0.673	1
1.50146e+07	48	0	LevoTHYROX (22) Levothyroxin (50mcg)	120/80	15	1007	LEVT27	Ngày uống 1/2 viên sáng trước ăn 30 phút	33	2	E07;C73	Nuốt vướng, sẹo vùng cổ KT 5cm	Viên	151	21.0517	1	40.815	2022-10-20	120	80	1	50	0.5	25	LEVT27	Ngày uống 1/2 viên sáng trước ăn 30 phút	9	1	1	0	0	0	0	1	1	0	0	0	0	0	0	0	0	0	0	10.32	22.78	1.27	1
1.50146e+07	50.2	1	LevoTHYROX Levothyroxin (100 mcg)	105/63	20	1617	LEVT4	ngày uống 1 viên buổi sáng trước ăn 30 phút.Riêng thứ 4, chủ nhật uống 1/2 viên trước ăn sáng 30 phút	54	2	E89.0;D50	Bệnh nhân toàn trạng ổn định, đến tái khám, không có yếu tố dịch tễ Covid 19	Viên	154	21.1671	0		2022-01-05	105	63	2	100	0.93	93	LEVT4	ngày uống 1 viên buổi sáng trước ăn 30 phút.Riêng thứ 4, chủ nhật uống 1/2 viên trước ăn sáng 30 phút	22	1	1	0	0	0	0	0	1	0	0	1	0	0	0	0	0	0	0	21.76	23.54	3.789	1
1.50146e+07	50.3	1	LevoTHYROX Levothyroxin (100 mcg)	96/50	30	1617	LEVT4	ngày uống 1 viên buổi sáng trước ăn. Riêng thứ 4, chủ nhật uống 1/2 viên trước ăn.	54	2	E89.0;D50	Bệnh nhân toàn trạng ổn định, đến tái khám, không có yếu tố dịch tễ Covid 19	Viên	154	21.2093	0		2022-01-25	96	50	2	100	0.93	93	LEVT4	ngày uống 1 viên buổi sáng trước ăn. Riêng thứ 4, chủ nhật uống 1/2 viên trước ăn.	18	1	1	0	0	0	0	0	1	0	0	1	0	0	0	0	0	0	0	21.86	23.64	3.889	1
1.50146e+07	50.2	1	LevoTHYROX Levothyroxin (100 mcg)	108/65	30	1617	LEVT4	Thứ 3,5,chủ nhật uống 1/2 viên trước ăn sáng. Thứ 2,4,6,7 uống 1 viên trước ăn sáng.	54	2	E89.0;D50	Bệnh nhân toàn trạng ổn định, đến tái khám.	Viên	154	21.1671	0		2022-05-04	108	65	1	100	0.75	75	LEVT4	Thứ 3,5,chủ nhật uống 1/2 viên trước ăn sáng. Thứ 2,4,6,7 uống 1 viên trước ăn sáng.	17	1	1	0	0	0	0	0	1	0	0	0	0	0	0	0	0	0	0	21.76	23.54	3.789	1
1.50146e+07	50.2	1	AllVitamine Vitamin A+Vitamin B1+Vitamin B2+Vitamin B6+Vitamin E+Vitamin PP ()	92/55	60	4180	ALLT2	Sáng: 1 viên, Trưa: 1 viên (Uống sau ăn)	54	2	E89.0;F45	Bệnh nhân mệt mỏi, da xanh, đến tái khám.	Viên	154	21.1671	0		2022-05-30	92	55	2	100	0.93	93	LEVT4	ngày uống 1 viên buổi sáng trước ăn 30 phút, riêng chủ nhật uống 1/2 viên trước ăn sáng.	19	1	1	0	0	0	0	0	1	0	0	0	0	1	0	0	0	0	0	21.76	23.54	3.789	1
1.50146e+07	60.7	1	Disthyrox (21) Levothyroxin (100 mcg)	102/66	30	294	DIST6	Sáng: 1 viên (Uống trước ăn 30 phút)	54	2	E03;	Mệt mỏi, ăn ngủ kém	Viên	144	29.2728	1	40.815	2022-06-29	102	66	5	100	1	100	DIST6	Sáng: 1 viên (Uống trước ăn 30 phút)	8	0	1	0	0	0	0	0	1	0	0	0	0	1	0	0	0	0	0	22.26	34.04	4.289	1
1.50146e+07	60.9	1	LevoTHYROX Levothyroxin (100 mcg)	98/63	30	1617	LEVT4	Sáng: 1 viên (Uống trước ăn sáng 30 phút)	54	2	E89.0;	Bệnh nhân toàn trạng ổn định, đến tái khám.	Viên	144	29.3692	0		2022-07-29	98	63	3	100	1	100	LEVT4	Sáng: 1 viên (Uống trước ăn sáng 30 phút)	9	1	1	0	0	0	0	0	1	0	0	0	0	0	0	0	0	0	0	22.46	34.24	4.489	1
1.50146e+07	61.5	1	DISthyrox (22) Levothyroxin (100mcg)	100/62	30	294	DIST7	Sáng: 1 viên (Uống trước ăn)	54	2	E03;D50	Bệnh nhân mệt, hoa mắt, chóng mặt, đến tái khám.	Viên	144	29.6586	1	40.815	2022-10-25	100	62	5	100	1	100	DIST7	Sáng: 1 viên (Uống trước ăn)	6	0	1	0	0	0	0	0	1	0	0	1	0	1	0	0	0	0	0	22.06	33.84	4.089	1
1.50146e+07	51.8	1	LevoTHYROX Levothyroxin (100 mcg)	90/65	30	1617	LEVT4	các ngày uống 1 viên trước ăn sáng 30 phút. Riêng thứ 3-7 uống 1/2 viên trước ăn sáng 30 phút	54	2	E03;	Bệnh nhân toàn trạng ổn định	Viên	154	21.8418	0	40.815	2022-11-23	90	65	1	100	0.857	85.7	LEVT4	các ngày uống 1 viên trước ăn sáng 30 phút. Riêng thứ 3-7 uống 1/2 viên trước ăn sáng 30 phút	21	1	1	0	0	0	0	0	0	0	0	0	0	0	0	0	0	0	0	22.36	24.14	4.389	1
1.50146e+07	61	1	DISthyrox (22) Levothyroxin (100mcg)	99/58	30	294	DIST7	ngày uống 1 viên trước ăn 30 phút. Riêng chủ nhật uống 1,5 viên trước ăn sáng	44	2	E03;	Bệnh nhân ổn định	Viên	144	29.4174	1	40.815	2022-12-23	99	58	6	100	1.25	125	DIST7	ngày uống 1 viên trước ăn 30 phút. Riêng chủ nhật uống 1,5 viên trước ăn sáng	17	1	1	1	0	0	1	0	1	0	1	1	1	1	1	0	0	0	0	51.56	63.34	3.589	1
1.50146e+07	61.4	1	DISthyrox (22) Levothyroxin (100mcg)	104/62	35	294	DIST7	ngày uống 01 viên trước ăn sáng 30 phút. Riêng chủ nhật uống 1.5 viên trước ăn sáng 30 phút.	44	2	E03;E79.0	Bệnh nhân mệt mỏi, chán ăn, tái khám định kỳ	Viên	144	29.6103	1	40.815	2023-02-20	104	62	7	100	1.25	125	DIST7	ngày uống 01 viên trước ăn sáng 30 phút. Riêng chủ nhật uống 1.5 viên trước ăn sáng 30 phút.	20	1	1	0	0	0	1	0	1	0	1	1	1	0	1	0	1	0	0	51.85	60.37	3.989	1
1.50146e+07	49	1	LevoTHYROX Levothyroxin (100 mcg)	92/50	30	1617	LEVT4	ngày uống 1 viên trước ăn sáng 30 phút. Riêng thứ 5, chủ nhật, ngày uống 1/2 viên trước ăn sáng 30 phút	54	2	E03;	Bệnh nhân hồi hộp trống ngực	Viên	149	22.0711	0		2023-04-20	92	50	1	100	0.85	85	LEVT4	ngày uống 1 viên trước ăn sáng 30 phút. Riêng thứ 5, chủ nhật, ngày uống 1/2 viên trước ăn sáng 30 phút	23	1	1	0	0	0	0	0	1	0	0	0	0	0	0	0	0	0	0	21.56	23.34	3.589	1
1.50146e+07	49	1	LevoTHYROX Levothyroxin (100 mcg)	92/57	30	1617	LEVT4	Ngày uống 1 viên trước ăn sáng 30 viên. Riêng chủ nhật ngày uống 1/2 viên trước ăn sáng 30 phút	54	2	E03;	Bệnh nhân toàn trạng ổn định, đến tái khám định kỳ	Viên	149	22.0711	0		2023-05-19	92	57	1	100	0.85	85	LEVT4	Ngày uống 1 viên trước ăn sáng 30 viên. Riêng chủ nhật ngày uống 1/2 viên trước ăn sáng 30 phút	21	1	1	0	0	0	0	0	1	0	0	0	0	0	0	0	0	0	0	21.56	23.34	3.589	1
1.50146e+07	49.2	1	LevoTHYROX Levothyroxin (100 mcg)	83/50	30	1617	LEVT4	ngày uống 1 viên buổi sáng trước ăn 30 phút. Riêng chủ nhật ngày uống 1/2 viên trước ăn sáng 30 phút	54	2	E03;	Bệnh nhân toàn trạng ổn định, đến tái khám định kỳ	Viên	149	22.1612	0		2023-06-20	83	50	1	100	0.85	85	LEVT4	ngày uống 1 viên buổi sáng trước ăn 30 phút. Riêng chủ nhật ngày uống 1/2 viên trước ăn sáng 30 phút	22	1	1	0	0	0	0	0	1	0	0	0	0	0	0	0	0	0	0	21.76	23.54	3.789	1
1.50146e+07	59.5	1	LevoTHYROX Levothyroxin (100 mcg)	97/60	30	1617	LEVT4	Sáng: 1 viên (Uống trước ăn sáng 30 phút)	54	2	E03;D50	Bệnh nhân toàn trạng ổn định, đến tái khám định kỳ	Viên	149	26.8006	0		2023-07-18	97	60	4	100	1	100	LEVT4	Sáng: 1 viên (Uống trước ăn sáng 30 phút)	9	1	1	0	0	0	0	0	1	0	0	1	0	0	0	0	0	0	0	22.06	33.84	4.089	1
1.50146e+07	59.8	1	Authisix Calci carbonat+Vitamin D3 (1500 mg + 400 IU)	104/58	60	4950	AUTT3	Sáng: 1 viên, Trưa: 1 viên (Uống sau bữa ăn 1.5 giờ)	54	2	E03;E58;E79.0	Bệnh nhân toàn trạng ổn định, đến tái khám định kỳ	Viên	149	26.9357	0	40.1033	2023-08-16	104	58	5	100	1	100	DIST7	Sáng: 1 viên (Uống )	5	0	0	0	0	0	0	0	1	0	1	0	0	1	0	0	0	0	0	21.82	20.69	4.389	1
1.50146e+07	49.9	1	Disthyrox (23S) Levothyroxin (100mcg)	98/56	26	294	DIST10	Ngày uống 1 viên trước ăn sáng 30 phút. Riêng thứ 5, chủ nhật uống 1/2 viên trước ăn sáng 30 phút	54	2	E03;E79.0	Bệnh nhân toàn trạng ổn định, đến tái khám định kỳ	Viên	149	22.4765	1	40.815	2023-09-15	98	56	2	100	0.85	85	DIST10	Ngày uống 1 viên trước ăn sáng 30 phút. Riêng thứ 5, chủ nhật uống 1/2 viên trước ăn sáng 30 phút	22	1	1	0	0	0	0	0	1	0	0	0	0	0	0	0	0	0	0	22.46	24.24	4.489	1
1.50146e+07	49.5	1	Forgout Febuxostat (40mg)	93/55	30	13482	FORT16	Sáng: 1 viên (Uống )	54	2	E03;	Bệnh nhân toàn trạng ổn định, đến tái khám định kỳ	Viên	149	22.2963	0		2023-10-16	93	55	2	100	0.85	85	DIST10	ngày uống 1 viên buổi sáng trước ăn 30 phút. Riêng chủ nhật uống 1/2 viên trước ăn 30 phút	20	1	1	0	0	0	0	0	1	0	0	0	0	0	0	0	0	0	0	22.06	23.84	4.089	1
1.50146e+07	69.8	1	Disthyrox (23S) Levothyroxin (100mcg)	101/70	30	294	DIST10	ngày uống 1 viên trước ăn sáng 30 phút. Riêng chủ nhật uống 1.5 viên trước ăn sáng 30 phút	44	2	E03;D50	Bệnh nhân toàn trạng ổn định, đến tái khám định kỳ	Viên	144	33.6613	1	40.815	2023-11-13	101	70	7	100	1.25	125	DIST10	ngày uống 1 viên trước ăn sáng 30 phút. Riêng chủ nhật uống 1.5 viên trước ăn sáng 30 phút	20	1	1	1	1	0	1	0	1	0	0	1	1	0	0	0	0	0	0	52.36	64.14	4.389	1
1.50146e+07	69	1	Disthyrox (23S) Levothyroxin (100mcg)	90/53	35	294	DIST10	ngày uống 1 viên buổi sáng trước ăn 30 phút. Riêng thứ 4, chủ nhật uống 1.5 viên trước ăn sáng 30 phút	44	2	E03;	Bệnh nhân toàn trạng ổn định, đến tái khám định kỳ	Viên	144	33.2755	1	40.815	2023-12-13	90	53	6	100	1.25	125	DIST10	ngày uống 1 viên buổi sáng trước ăn 30 phút. Riêng thứ 4, chủ nhật uống 1.5 viên trước ăn sáng 30 phút	23	1	1	0	1	0	0	0	1	1	1	0	0	1	1	0	0	0	0	51.56	63.34	3.589	1
1.50152e+07	60.3	1	Ticonet Coenzyme Q10 (30MG)	151/94	60	4840	TIC008NT	Sáng: 1 viên, Chiều: 1 viên (Uống sau ăn)	84	2	E03;I10;N18.3;R73	Bệnh nhân thỉnh thoảng hụt hơi, đo nhịp tim thấp, đến tái khám	Viên	155	25.0989	0		2022-10-18	151	94	3	50	1.5	75	LEVT27	ngày uống 1 viên sáng trước ăn 30 phút. Riêng thứ 3, thứ 7 uống ngày 2 viên sáng trước ăn.	21	1	1	0	0	0	1	0	0	0	0	0	0	0	0	0	0	0	0	27.23	23.27	3.93	1
1.50152e+07	60	1	Troysar AM (22S) Amlodipin+losartan (5mg + 50mg)	152/80	30	5158	TRAT17	Sáng: 1 viên (Uống )	84	2	E89.0;I10	Bệnh nhân mệt mỏi, cơn nóng bừng mặt, đau đầu, chóng mặt	Viên	150	26.6667	1	40.30.496	2023-02-17	152	80	4	50	1.5	75	LEVT27	ngày uống 1 viên sáng trước ăn. Riêng thứ 3, thứ 7 uống 2 viên trước ăn sáng	18	1	1	0	0	0	1	0	0	0	0	0	0	0	0	0	0	0	0	26.93	22.97	3.63	1
1.50152e+07	60.4	1	Baticolin Citicolin (500mg)	160/83	60	19800	BATT24	Sáng: 1 viên, Chiều: 1 viên (Uống sau ăn)	84	2	E03;E78.2;E79.0;I10;R73.9	Bệnh nhân thấy đau đầu, chóng mặt	Viên	155	25.1405	0		2023-07-14	160	83	3	50	1.5	75	LEVT27	ngày uống 1 viên sáng trước ăn, thứ 7, chủ nhật uống 2 viên	14	1	1	0	0	0	1	0	0	0	0	0	0	0	0	0	0	0	0	27.33	23.37	4.03	1
1.50152e+07	60.1	1	DEPO-Medrol (22) Methylprednisolon (Mỗi ml chứa: Methylprednisolon acetat 40mg)	145/81	1	34669	DEphẫu thuật15	Thuốc đã dùng để tiêm	84	2	E03;M75;M85	Bệnh nhân đau vai trái, đau cẳng chân, chuột rút	Lọ	155	25.0156	1	40.775	2023-10-02	145	81	7	100	0.75	75	DIST10	Thứ 3, thứ 7 ngày uống 1 viên, còn lại ngày uống 0.5 viên trước ăn sáng	17	1	1	0	0	0	1	0	0	0	1	0	0	1	1	0	0	0	0	28.16	25.26	3.73	1
1.50152e+07	40	1	LevoTHYROX Levothyroxin (50mcg)	146/80	30	1108	LEVT3	ngày uống 1/2 viên trước ăn sáng	42	2	E03;	Bệnh nhân ổn định	Viên	152	17.313	0		2022-06-05	146	80	2	50	0.5	25	LEVT3	ngày uống 1/2 viên trước ăn sáng	7	0	1	0	0	0	1	0	1	0	0	0	0	0	0	0	0	0	0	14.39	22.87	0.45	1
1.50152e+07	40	1	Magne-B6 Boston magnesi lactat+Vitamin B6 (470mg+5mg)	130/72	20	1210	MABT2	Sáng: 1 viên, Chiều: 1 viên (Uống )	42	2	E03;E78.2;I10;J06.0	Khàn tiếng, dịch mũi chảy xuống họng, đến khám	Viên	152	17.313	0	40.1055	2023-02-04	130	72	4	50	0.5	25	LEVT27	ngày uống 1/2 viên trước ăn sáng 30 phút	9	1	1	0	0	0	1	0	0	0	0	0	0	0	0	0	0	0	0	14.39	22.87	0.45	1
1.50176e+07	43.4	1	LevoTHYROX Levothyroxin (50mcg)	116/65	20	1108	LEVT3	Ngày uống 1/2 viên sáng trước ăn 30 phút. Riêng thứ 7 và chủ nhật uống 1 viên trước ăn sáng.	43	2	E89.0;E78.2;R73.9	Bệnh nhân toàn trạng ổn định, đến tái khám, không có yếu tố dịch tễ Covid 19	Viên	157	17.6072	0		2022-01-24	116	65	2	50	0.93	46.5	LEVT3	Ngày uống 1/2 viên sáng trước ăn 30 phút. Riêng thứ 7 và chủ nhật uống 1 viên trước ăn sáng.	21	1	1	0	0	0	0	0	0	0	0	0	0	0	0	0	0	0	0	13.44	20.29	3.325	1
1.50176e+07	43.9	1	LevoTHYROX Levothyroxin (50mcg)	109/63	30	1108	LEVT3	Ngày uống 1/2 viên sáng trước ăn 30 phút; riêng thứ 7 và chủ nhật uống 1 viên trước ăn sáng 30 phút.	43	2	E89.0;Q61;R07.3	Bệnh nhân tức ngực, đến tái khám.	Viên	157	17.8101	0		2022-05-11	109	63	1	50	0.65	32.5	LEVT3	Ngày uống 1/2 viên sáng trước ăn 30 phút; riêng thứ 7 và chủ nhật uống 1 viên trước ăn sáng 30 phút.	23	1	1	0	0	0	0	0	0	0	0	0	0	0	0	0	0	0	0	13.94	20.79	3.825	1
1.50176e+07	43.8	1	LevoTHYROX Levothyroxin (50mcg)	111/69	30	1108	LEVT3	ngày uống 1/2 viên sáng trước ăn 30 phút, riêng thứ 7, chủ nhật uống 1 viên trước ăn sáng 30 phút	43	2	E03;E78.2;H81	Mệt mỏi, chóng mặt	Viên	157	17.7695	0		2022-06-14	111	69	4	50	0.75	37.5	LEVT3	ngày uống 1/2 viên sáng trước ăn 30 phút, riêng thứ 7, chủ nhật uống 1 viên trước ăn sáng 30 phút	22	1	1	0	0	0	0	0	0	0	0	0	0	0	0	0	0	0	0	14.06	24.02	3.725	1
1.50176e+07	43.3	1	Stasamin Piracetam (1200mg/6ml)	111/73	30	10340	STAT1	Sáng: 1 ống (Uống sau ăn)	43	2	E03;	Bệnh nhân mệt, chóng mặt	Ống	157	17.5666	0		2022-08-08	111	73	3	50	0.75	37.5	LEVT3	ngày uống 1/2 viên buổi sáng trước ăn 30 phút. Riêng thứ 7, CN uống 1 viên trước ăn sáng 30 phút	22	1	1	0	0	0	0	0	0	0	0	0	0	0	0	0	0	0	0	13.34	20.19	3.225	1
1.50176e+07	43.2	1	AmeCITEX Citicolin (500mg)	113/69	60	19795	AMET	Sáng: 1 viên, Chiều: 1 viên (Uống sau ăn)	43	2	E03;E04.1;E78.2;H81	Bệnh nhân toàn trạng ổn định, đến tái khám.	Viên	157	17.5261	0		2022-11-09	113	69	3	50	0.85	42.5	LEVT27	Ngày uống 1/2 viên trước ăn sáng. Riêng thứ 7, CN ngày uống 1 viên.	15	1	1	0	0	0	0	0	0	0	0	0	0	0	0	0	0	0	0	13.07	22.39	3.125	1
1.50176e+07	43.3	1	Bisulfat Crom+selen+Vitamin C (50mg+50mcg+25mcg)	95/60	60	4840	BIST14	Sáng: 1 viên, Chiều: 1 viên (Uống sau ăn)	43	2	E03;E78.2	Bệnh nhân toàn trạng ổn định, đến tái khám.	Viên	157	17.5666	0		2022-12-09	95	60	3	50	0.85	42.5	LEVT27	Ngày uống 1/2 viên trước ăn sáng. Riêng thứ 7, CN ngày uống 1 viên.	15	1	1	0	0	0	0	0	0	0	0	0	0	0	0	0	0	0	0	13.34	20.19	3.225	1
1.50176e+07	43.7	0	LevoTHYROX (22) Levothyroxin (50mcg)	115/63	15	1007	LEVT27	Ngày uống 1/2 viên trước ăn sáng 30 phút. Riêng thứ 7, chủ nhật ngày uống 1 viên trước ăn sáng 30 phút	43	2	E03;E04.1;E78.2;G93	Bệnh nhân toàn trạng ổn định, đến tái khám.	Viên	157	17.7289	1	40.815	2023-01-09	115	63	3	50	0.85	42.5	LEVT27	Ngày uống 1/2 viên trước ăn sáng 30 phút. Riêng thứ 7, chủ nhật ngày uống 1 viên trước ăn sáng 30 phút	23	1	1	0	0	0	0	0	0	0	0	0	0	0	0	0	0	0	0	13.74	20.59	3.625	1
1.50176e+07	43.4	0	Bisulfat Crom+selen+Vitamin C (50mg+50mcg+25mcg)	111/72	60	4840	BIST14	Sáng: 1 viên, Chiều: 1 viên (Uống )	43	2	E03;E04.1;E78.2	Bệnh nhân toàn trạng ổn định, đến tái khám.	Viên	157	17.6072	0		2023-02-13	111	72	3	50	0.85	42.5	LEVT27	ngaày uống 1/2 viên trước ăn sáng 30 phút. Riêng thứ 7, chủ nhật ngày uống 1 viên trước ăn sáng 30 phút	23	1	1	0	0	0	0	0	0	0	0	0	0	0	0	0	0	0	0	13.44	20.29	3.325	1
1.50176e+07	43.1	0	Augmentin Amoxicilin+Acid clavulanic (1g )	115/65	21	17848	AUG002NT	Sáng: 1 viên, Trưa: 1 viên, Tối: 1 viên (Uống ngay trước bữa ăn, không nhai nghiền viên thuốc)	43	2	E03;E04.1;J00;K21;M19;M75.3;R73.9	Bệnh nhân ho, ngạt mũi, đau khớp vai (T), hồi hộp	Viên	157	17.4855	0	40.155	2023-03-17	115	65	2	50	0.85	42.5	LEVT27	Ngày uống 1/2 viên trước ăn sáng 30 phút. Riêng thứ 7, chủ nhật ngày uống 1 viên trước ăn sáng 30 phút	23	1	1	0	0	0	0	0	0	0	0	0	0	0	0	0	0	0	0	15.04	18.23	3.025	1
1.50176e+07	41.4	0	LevoTHYROX (22) Levothyroxin (50mcg)	102/61	20	1007	LEVT27	Ngày uống 1/2 viên sáng trước ăn 30 phút. Riêng thứ 7, chủ nhật ngày uống 1 viên trước ăn sáng 30 phút	43	2	E03;H81	Bệnh nhân chóng mặt	Viên	157	16.7958	1	40.815	2023-04-17	102	61	2	50	0.85	42.5	LEVT27	Ngày uống 1/2 viên sáng trước ăn 30 phút. Riêng thứ 7, chủ nhật ngày uống 1 viên trước ăn sáng 30 phút	23	1	1	0	0	0	0	0	0	0	0	0	0	0	0	0	0	0	0	13.44	20.29	3.325	1
1.50176e+07	41.6	0	Etexbenkis capsule Thymomodulin (80mg)	105/73	60	7480	ETET	Sáng: 1 viên, Tối: 1 viên (Uống )	43	2	E03;E04	Bệnh nhân toàn trạng ổn định, đến tái khám định kỳ	Viên	157	16.877	0		2023-05-18	105	73	2	50	0.85	42.5	LEVT27	Ngày uống 1/2 viên buổi sáng trước ăn 30 phút. Riêng thứ 7, Chủ nhật ngày uống 1 viên trước ăn sáng 30 phút	24	1	1	0	0	0	0	0	0	0	0	0	0	0	0	0	0	0	0	13.64	20.49	3.525	1
1.50176e+07	42	0	LevoTHYROX (22) Levothyroxin (50mcg)	110/62	20	1007	LEVT27	Ngày uống 1/2 viên buổi sáng trước ăn 30 phút. Riêng thứ 7, chủ nhật ngày uống 1 viên trước ăn sáng 30 phút	43	2	E03;E04	Bệnh nhân toàn trạng ổn định, đến tái khám định kỳ	Viên	157	17.0392	1	40.815	2023-06-19	110	62	1	50	0.85	42.5	LEVT27	Ngày uống 1/2 viên buổi sáng trước ăn 30 phút. Riêng thứ 7, chủ nhật ngày uống 1 viên trước ăn sáng 30 phút	24	1	1	0	0	0	0	0	0	0	0	0	0	0	0	0	0	0	0	14.04	20.89	3.925	1
1.50176e+07	41.1	0	Etexbenkis capsule Thymomodulin (80mg)	100/62	60	7480	ETET	Sáng: 1 viên, Tối: 1 viên (Uống )	43	2	E03;E04	Bệnh nhân toàn trạng ổn định, đến tái khám định kỳ	Viên	157	16.6741	0		2023-07-27	100	62	2	100	0.375	37.5	DIST7	ngày uống 1/4 viên trước ăn sáng 30 phút. Riêng thứ 7, chủ nhật ngày uống 1/2 viên trước ăn sáng 30 phút	23	1	1	0	0	0	0	0	0	0	0	0	0	0	0	0	0	0	0	13.14	24.99	3.025	1
1.50176e+07	41.7	0	Semirad Nicergoline (10mg)	118/63	60	7700	SEMT	Sáng: 1 viên, Chiều: 1 viên (Uống trước bữa ăn, nếu xuất hiện đau dạ dày, có thể uống thuốc ngay trong bữa ăn.)	43	2	E03;E04;H93.1;R42;R51	Bệnh nhân đau đầu, chóng mặt, ù tai, đến tái khám định kỳ	Viên	157	16.9175	0		2023-08-28	118	63	3	100	0.375	37.5	DIST7	Ngày uống 1/4 viên trước ăn sáng 30 phút. Riêng thứ 7, chủ nhật ngày uống 1/2 viên trước ăn sáng 30 phút	23	1	1	0	0	0	0	0	0	0	0	0	0	0	0	0	0	0	0	13.74	20.59	3.625	1
1.50176e+07	41.7	0	Semirad Nicergoline (10mg)	115/69	60	7700	SEMT	Sáng: 1 viên, Chiều: 1 viên (Uống trước bữa ăn, nếu xuất hiện đau dạ dày, có thể uống thuốc ngay trong bữa ăn.)	43	2	E03;E04;N28.1;R42;R51;R73.9	Bệnh nhân còn chóng mặt, đau đầu, mệt mỏi, đến tái khám định kỳ	Viên	157	16.9175	0		2023-10-09	115	69	3	50	0.85	42.5	LEVT31	Ngày uống 1/2 viên trước ăn sáng 30 phút. Riêng thứ 7, chủ nhật ngày uống 1 viên trước ăn sáng 30 phút	23	1	1	0	0	0	0	0	0	0	0	0	0	0	0	0	0	0	0	16.44	18.34	3.625	1
1.50176e+07	41.4	0	Asakoya Panax notoginseng saponins (50mg)	115/69	60	6600	ASAT	, Trưa: 1 viên, Tối: 1 viên (Uống sau ăn)	43	2	E03;E04.9;G47	Bệnh nhân mất ngủ	Viên	157	16.7958	0		2023-11-09	115	69	3	50	0.85	42.5	LEVT31	Thứ 2, 4,6 ngày uống 1/2 viên trước ăn sáng 30 phút. Thứ 3, 5, 7, chủ nhật ngày uống 1 viên trước ăn sáng 30 phút	27	1	1	0	0	0	0	0	0	0	0	0	0	0	0	0	0	0	0	13.44	20.29	3.325	1
1.50176e+07	41.5	0	Maltagit (23S) Attapulgit mormoiron hoạt hóa+hỗn hợp magnesi carbonat-nhôm hydroxyd (2,5g + 0,5g)	119/69	20	1680	MALT6	Sáng: 1 gói, Tối: 1 gói (Uống sau ăn 1 giờ)	43	2	E03;K29;K31.7;K58	Bệnh nhân thấy đau bụng thượng vị , buồn nôn, ợ chua, rối loạn phân, chóng mặt, đau đầu	Gói	157	16.8364	1	40.663	2023-12-11	119	69	3	50	0.85	42.5	LEVT31	Thứ 2, 4, 6 ngày uống 1/2 viên trước ăn sáng 30 phút. Thứ 3, 5, 7, chủ nhật ngày uống 1 viên trước ăn sáng 30 phút	28	1	1	0	0	0	0	0	0	0	0	0	0	0	0	0	0	0	0	13.54	20.39	3.425	1
1.50197e+07	54.8	1	Actelsar (21) telmisartan (40mg)	123/66	60	3840	ACTT14	Sáng: 1 viên (Uống )	53	2	E03;E78.2;I10	Bệnh nhân toàn trạng ổn định, đến tái khám - Không có yếu tố dịch tễ với covid 19	Viên	152	23.7188	1	40.526	2022-01-06	123	66	3	100	0.75	75	LEVT4	ngày uống 1 viên sáng trước ăn từ thứ 2 đến thứ 6, Còn lại thứ 7, chủ nhật uống 0.5 viên trước ăn	24	1	1	0	0	0	1	0	0	0	0	0	0	0	0	0	0	0	0	30.41	27.77	1.858	1
1.50197e+07	54.6	1	Disthyrox (21) Levothyroxin (100 mcg)	124/66	30	294	DIST6	ngày chẵn( thứ 2,4,6,CN) uống 1 viên sáng trước ăn,ngày lẻ( thứ 3,5,7) uống 0.5 viên trước ăn sáng	53	2	E03;E78.2;I10;I34.0	Bệnh nhân toàn trạng ổn định, đến tái khám	Viên	152	23.6323	1	40.815	2022-05-23	124	66	3	100	0.75	75	DIST6	ngày chẵn( thứ 2,4,6,CN) uống 1 viên sáng trước ăn,ngày lẻ( thứ 3,5,7) uống 0.5 viên trước ăn sáng	19	1	1	0	0	0	1	0	0	0	0	0	0	0	0	0	0	0	0	30.21	27.57	1.658	1
1.50197e+07	54.9	1	Pravastatin Savi 10 (22S) Pravastatin (10mg)	120/70	15	4190	PRST3	cách ngày uống 1 viên tối sau ăn	53	2	E03;E78.2;I10	Bệnh nhân toàn trạng ổn định, đến tái khám	Viên	152	23.7621	1	40.557	2022-08-11	120	70	3	100	0.75	75	LEVT4	ngày chẵn( thứ 2,4,6,CN) uống 1 viên sáng trước ăn,ngày lẻ( thứ 3,5,7) uống 0.5 viên trước ăn sáng	19	1	1	0	0	0	1	0	0	0	0	0	0	0	0	0	0	0	0	30.51	27.87	1.958	1
1.50197e+07	54.8	1	Ticonet Coenzyme Q10 (30MG)	108/60	60	4840	TIC008NT	Sáng: 1 viên, Tối: 1 viên (Uống sau ăn)	53	2	E03;E78.2;I10	Bệnh nhân tức hạ vị, tiểu nhiều	Viên	152	23.7188	0		2022-11-28	108	60	3	100	0.75	75	DIST7	ngày chẵn( thứ 2,4,6,CN) uống 1 viên sáng sau ăn,ngày lẻ( thứ 3,5,7) uống 0.5 viên sau ăn sáng	19	1	0	0	0	1	1	0	0	0	0	0	0	0	0	0	0	0	0	30.41	27.77	1.858	1
1.50197e+07	55.1	1	Ibartain MR (22S) Irbesartan (150 mg)	134/80	30	6290	IBMT	Sáng: 1 viên (Uống )	53	2	E89.0;E78.2;I10;R73.9	Bệnh nhân toàn trạng ổn định, đến tái khám	Viên	152	23.8487	1	40.506	2023-01-10	134	80	2	100	0.75	75	DIST7	ngày chẵn( thứ 2,4,6,CN) uống 1 viên sáng trước ăn,ngày lẻ( thứ 3,5,7) uống 0.5 viên trước ăn sáng	19	1	1	0	0	1	1	0	0	0	0	0	0	0	0	0	0	0	0	30.71	28.07	2.158	1
1.50197e+07	54.5	1	Ibartain MR (22S) Irbesartan (150 mg)	100/65	30	6290	IBMT	Sáng: 1 viên (Uống )	53	2	E89.0;E78.2;I10;R73.9	Bệnh nhân toàn trạng ổn định, đến tái khám	Viên	152	23.589	1	40.506	2023-03-02	100	65	2	100	0.75	75	DIST7	ngày chẵn( thứ 2,4,6,CN) uống 1 viên sáng sau ăn,ngày lẻ( thứ 3,5,7) uống 0.5 viên sau ăn sáng	19	1	0	0	0	1	1	0	0	0	0	0	0	0	0	0	0	0	0	30.11	27.47	1.558	1
1.50197e+07	54.5	1	Ticonet Coenzyme Q10 (30MG)	126/72	60	4840	TIC008NT	Sáng: 1 viên, Tối: 1 viên (Uống sau ăn)	53	2	E03;E78.2;I10;R73.9	Bệnh nhân toàn trạng ổn định, đến tái khám. Bệnh nhân khai đã xét nghiệm tiểu đường, hormon tuyến giáp tại BV Bạch Mai (05/2023) hẹn lần sau mang kết quả tới.	Viên	152	23.589	0		2023-07-05	126	72	3	50	1.5	75	LEVT27	ngày chẵn( thứ 2,4,6,CN) uống 2 viên sáng trước ăn,ngày lẻ( thứ 3,5,7) uống 1 viên trước ăn sáng	19	1	1	0	0	1	1	0	0	0	0	0	0	0	0	0	0	0	0	30.11	27.47	1.558	1
1.50197e+07	55	1	Ticonet Coenzyme Q10 (30MG)	127/76	60	4840	TIC008NT	Sáng: 1 viên, Tối: 1 viên (Uống sau ăn)	53	2	E03;I10;M47;R73	Bệnh nhân đau thắt lưng, đau cổ gáy, đến khám bệnh. Bệnh nhân đã xét nghiệm tháng 04/2023 bv Bạch Mai.	Viên	152	23.8054	0		2023-08-09	127	76	4	100	0.75	75	DIST7	ngày chẵn( thứ 2,4,6,CN) uống 1 viên sáng sau ăn,ngày lẻ( thứ 3,5,7) uống 0.5 viên sau ăn sáng	19	1	0	0	0	1	1	0	0	0	0	0	0	0	0	0	0	0	0	30.61	27.97	2.058	1
1.50197e+07	54.7	1	Ibartain MR (23S) Irbesartan (150mg)	132/86	30	6290	IBMT2	Sáng: 1 viên (Uống nguyên viên)	53	2	E03.8;E78.2;I10;M47;R73.9	Bệnh nhân toàn trạng ổn định, đến tái khám	Viên	152	23.6756	1	40.506	2023-09-13	132	86	4	100	0.75	75	DIST10	ngày chẵn (thứ 2,4,6, CN) uống 1 viên trước ăn sáng; ngày lẻ(thứ 3,5,7) uống 0.5 viên trước ăn sáng	20	1	1	0	0	1	1	0	0	0	0	0	0	0	0	0	0	0	0	30.31	27.67	1.758	1
1.50197e+07	55	1	Pravastatin Savi 10 (23S) Pravastatin (10mg)	152/84	30	4190	PRST4	, Tối: 1 viên (Uống trước khi đi ngủ )	53	2	E03;E78.2;I10;R73	Bệnh nhân toàn trạng ổn định, đến tái khám định kì	Viên	152	23.8054	1	40.557	2023-10-25	152	84	3	50	1.5	75	LEVT31	thứ 2,4,6, CN uống 2 viên trước ăn sáng trước ăn sáng, thứ 3,5,7 uống 1 viên	17	1	1	0	0	1	1	0	0	0	0	0	0	0	0	0	0	0	0	24.21	28.13	2.058	1
1.50197e+07	54.7	1	Pravastatin Savi 10 (23S) Pravastatin (10mg)	123/74	30	4190	PRST4	, Tối: 1 viên (Uống trước khi đi ngủ )	53	2	E03;E78.2;I10;R73	Bệnh nhân toàn trạng ổn định, đến tái khám định kì	Viên	152	23.6756	1	40.557	2023-11-29	123	74	3	50	1.5	75	LEVT31	Thứ 2-4-6-CN uống 2 viên trước ăn sáng, thứ 3-5-7 uống 1 viên	13	1	1	0	0	1	1	0	0	0	0	0	0	0	0	0	0	0	0	30.31	27.67	1.758	1
1.50213e+07	45	1	LevoTHYROX Levothyroxin (50mcg)	133/74	50	1108	LEVT3	ngày uống 1 viên sáng trước ăn ( nghỉ thứ 5 và chủ nhật)	33	2	E03;E78.2;I88;N20.0	Toàn trạng ổn. XN máu: Tri: 1.77; LDL: 3.05	Viên	160	17.5781	0		2022-08-07	133	74	2	50	0.857	42.85	LEVT3	ngày uống 1 viên sáng trước ăn ( nghỉ thứ 5 và chủ nhật)	14	1	1	0	0	0	0	1	1	0	0	0	0	0	0	0	0	0	0	12.29	15.25	3.429	1
1.50213e+07	48	1	LevoTHYROX (22) Levothyroxin (50mcg)	137/91	30	1007	LEVT27	ngày uống 1 viên trước ăn sáng . ( nghỉ ngày thứ thứ 5, chủ nhật)	33	2	E03;E78.4;N20.0	Bệnh nhân thấy mệt mỏi	Viên	160	18.75	1	40.815	2023-07-02	137	91	2	50	0.857	42.85	LEVT27	ngày uống 1 viên trước ăn sáng . ( nghỉ ngày thứ thứ 5, chủ nhật)	16	1	1	0	0	0	0	1	1	0	0	0	0	0	0	0	0	0	0	16.04	20.46	3.429	1
1.50216e+07	80.6	1	LevoTHYROX Levothyroxin (100 mcg)	116/61	60	1617	LEVT4	Sáng: 1 viên (Uống trước ăn sáng 30 phút)	56	2	E03;E78.2;K80.2	Bệnh nhân toàn trạng ổn định, đến tái khám - Không có yếu tố dịch tễ với covid 19	Viên	157	32.6991	0		2022-01-24	116	61	4	100	1	100	LEVT4	Sáng: 1 viên (Uống trước ăn sáng 30 phút)	9	1	1	0	0	0	0	1	1	0	0	0	0	0	0	0	0	0	0	32.76	32.66	2.18	1
1.50216e+07	80.9	1	LevoTHYROX Levothyroxin (100 mcg)	128/74	90	1617	LEVT4	Sáng: 1 viên (Uống trước ăn sáng 30 phút)	56	2	E03;K80.2	Bệnh nhân toàn trạng ổn định, đến tái khám	Viên	157	32.8208	0		2022-08-03	128	74	3	100	1	100	LEVT4	Sáng: 1 viên (Uống trước ăn sáng 30 phút)	9	1	1	0	0	0	0	1	1	0	0	0	0	0	0	0	0	0	0	33.06	32.96	2.48	1
1.50216e+07	80.8	1	Hoạt huyết Phúc Hưng (22S) Đương quy+Thục địa+Ngưu tất+Xuyên khung+Ích mẫu (120mg; 240mg (400mg, 400mg, 300mg, 300mg))	122/73	90	800	HOHT17	Sáng: 3 viên, Trưa: 3 viên, Tối: 3 viên (Uống sau ăn)	56	2	E89.0;J31.2;L28.2	Bệnh nhân ngứa vùng cổ, tức vùng cổ,chóng mặt, đau đầu, mất ngủ	Viên	157	32.7802	1	05C.181.19	2022-10-27	122	73	4	100	1	100	LEVT4	Sáng: 1 viên (Uống trước ăn sáng 30 phút)	9	1	1	0	0	0	0	1	1	0	0	0	0	0	0	0	0	0	0	32.96	32.86	2.38	1
1.50216e+07	86.8	1	DISthyrox (22) Levothyroxin (100mcg)	124/73	30	294	DIST7	Sáng: 1 viên (Uống trước ăn)	56	2	E03;E78.2;K76;K80.2	Bệnh nhân toàn trạng ổn định, đến tái khám. Bệnh nhân ngừng thuốc 1 tháng nay. BMI: 28.58	Viên	157	35.2144	1	40.815	2023-06-05	124	73	4	100	1	100	DIST7	Sáng: 1 viên (Uống trước ăn)	6	0	1	0	0	0	0	1	1	0	0	0	0	0	0	0	0	0	0	31.3	33.18	2.38	1
1.50216e+07	86.8	1	DISthyrox (22) Levothyroxin (100mcg)	134/80	40	294	DIST7	ngày chẵn( thứ 2,4,6,CN) uống 1 viên sáng trước ăn,ngày lẻ( thứ 3,5,7) uống 1.5 viên trước ăn sáng	46	2	E03;I25	Bệnh nhân thấy hụt hơi, bỏ thuốc 10 ngày nay, đến tái khám. ĐTĐ: T(-) V1-V3	Viên	157	35.2144	1	40.815	2023-07-24	134	80	8	100	1.25	125	DIST7	ngày chẵn( thứ 2,4,6,CN) uống 1 viên sáng trước ăn,ngày lẻ( thứ 3,5,7) uống 1.5 viên trước ăn sáng	19	1	1	0	0	0	0	1	1	0	0	0	0	1	1	1	1	0	0	62.96	62.86	2.38	1
1.50216e+07	86.4	1	Vastarel MR Trimetazidin (35mg)	120/73	60	2976	VAS001NT	Sáng: 1 viên, Chiều: 1 viên (Uống sau ăn, uống nguyên viên)	46	2	E03;I25;M15;M17	Bệnh nhân thấy tê cứng các đầu ngón tay, đến khám bệnh	Viên	157	35.0521	0	40.481	2023-08-25	120	73	7	100	1.25	125	DIST7	ngày uống 1.5 viên sáng trước ăn, thứ 7, chủ nhật uống 1 viên	14	1	1	1	0	0	0	1	1	0	1	0	1	1	1	0	0	0	0	62.56	62.46	1.98	1
1.50216e+07	86.7	1	Bestimac Q10 Coenzyme Q10 (30mg)	118/65	60	4950	BEST2	Sáng: 1 viên, Tối: 1 viên (Uống sau ăn)	56	2	E03;I25.5	mệt mỏi , thi thoảng tức ngực, đau vùng cổ	Viên	157	35.1738	0		2023-10-06	118	65	4	50	2	100	LEVT31	Sáng: 2 viên (Uống trước ăn sáng 30 phút)	9	1	1	0	0	0	0	1	1	0	0	0	0	0	0	0	0	0	0	32.86	32.76	2.28	1
1.50217e+07	54	0	Lipanthyl NT Fenofibrat (145mg)	112/59	26	12431	LINT7	, Tối: 1 viên (Uống nguyên viên thuốc)	49	2	E11.2;E03;E78.2;E79.0;I10;K76;M17;N18.2	Bệnh nhân đau khớp gối T, đến tái khám	Viên	175	17.6327	0	40.553	2022-08-03	112	59	2	50	0.75	37.5	LEVT3	ngày uống 1/2 viên sáng trước ăn từ thứ 2 đến thứ 7, Còn lại chủ nhật uống 1 viên trước ăn sáng.	23	1	1	0	0	0	1	0	0	0	0	0	0	0	0	0	0	0	0	14.51	29.94	4.23	1
1.50217e+07	53.5	0	Pyzacar 25 mg (22S) losartan (25mg)	138/67	30	1850	PYZT2	Sáng: 1 viên (Uống )	49	2	E11.2;E03;E78.2;E79.0;I10	Mệt mỏi	Viên	175	17.4694	1	40.512	2022-10-19	138	67	3	50	0.5	25	LEVT3	ngày uống 1/2 viên sáng trước ăn 30 phút	9	1	1	0	0	0	1	0	0	0	0	0	0	0	0	0	0	0	0	13.34	23.69	3.73	1
1.50217e+07	58.9	0	Pyzacar 25 mg (22S) losartan (25mg)	151/77	28	1850	PYZT2	Sáng: 1 viên (Uống )	49	2	E11.2;E03;E78.2;I10	Bệnh nhân toàn trạng ổn định, đến tái khám	Viên	175	19.2327	1	40.512	2022-12-21	151	77	3	50	1	50	LEVT3	Sáng: 1 viên (Uống trước ăn sáng 30 phút)	9	1	1	0	0	0	1	0	0	0	0	0	0	0	0	0	0	0	0	25.73	30.07	4.13	1
1.50217e+07	58.2	0	Mixtard Flexpen (22) Insulin trộn, hỗn hợp (Mixtard-acting, Dual-acting) (300IU/3ML)	132/67	600	226.67	MIFT6	Sáng: 10 ui, Tối: 10 ui (Tiêm dưới da )	49	2	E11.2;E03;E78.2;E79.0;I10	Mệt mỏi	UI	175	19.0041	1	40.805	2023-02-03	132	67	3	50	1	50	LEVT27	Sáng: 1 viên (Uống trước ăn sáng 30ph)	8	0	1	0	0	0	1	0	0	0	0	0	0	0	0	0	0	0	0	19.56	18.29	3.43	1
1.50217e+07	58.7	0	Metformin 500 (22-TQG) metformin (500mg)	131/67	60	435	METT56	, Trưa: 1 viên, Tối: 1 viên (Uống ngay sau ăn)	49	2	E11.2;E03;E78.4;I10	Bệnh nhân thấy mệt (bệnh nhân không tiêm Insulin)	Viên	175	19.1673	1	40.807	2023-03-24	131	67	3	50	1	50	LEVT27	Sáng: 1 viên (Uống trước ăn sáng 30ph)	8	0	1	0	0	0	1	0	0	0	0	0	0	0	0	0	0	0	0	14.2	15.91	3.93	1
1.50217e+07	58.1	0	Jardiance Empagliflozin (25mg)	137/68	30	28391	JART1	, Trưa: 1 viên (Uống sau ăn)	49	2	E11.2;E03;E78.2;I10;K76.0	Bệnh nhân toàn trạng ổn định, đến tái khám	Viên	175	18.9714	0		2023-05-10	137	68	3	50	1	50	LEVT27	Sáng: 1 viên (Uống trước ăn sáng 30ph)	8	0	1	0	0	0	1	0	0	0	0	0	0	0	0	0	0	0	0	23.29	22.46	3.33	1
1.50217e+07	58.6	0	Metformin 500 (22-TQG) metformin (500mg)	137/68	60	435	METT56	Sáng: 1 viên, Tối: 1 viên (Uống ngay sau ăn)	49	2	E11.2;E03;E78.2;E79.0;I10	Bệnh nhân toàn trạng ổn định, đến tái khám	Viên	175	19.1347	1	40.807	2023-06-28	137	68	3	50	1	50	LEVT27	Sáng: 1 viên (Uống trước ăn sáng 30ph)	8	0	1	0	0	0	1	0	0	0	0	0	0	0	0	0	0	0	0	14.26	23.53	3.83	1
1.50217e+07	58.9	0	Jardiance Empagliflozin (25mg)	120/60	30	28391	JART1	, Trưa: 1 viên (Uống sau ăn)	49	2	E11.2;E78.2;I10;M76.6	Bệnh nhân đau gót chân (P)	Viên	175	19.2327	0		2023-08-30	120	60	5	50	1	50	LEVT3	Sáng: 1 viên (Uống trước ăn sáng 30 phút)	9	1	1	0	0	0	1	0	0	0	0	0	0	0	0	0	0	0	0	16.8	25.24	4.13	1
1.50217e+07	59.6	0	Glumeform 500 XR (22-TQG) metformin (500mg)	114/59	60	1200	GLUT61	Sáng: 1 viên, Tối: 1 viên (Uống ngay sau ăn, uống nguyên viên)	49	2	E11.2;E03;E78.4;I10	Bệnh nhân toàn trạng ổn định, đến tái khám	viên	175	19.4612	1	40.807	2023-10-04	114	59	4	50	1	50	LEVT3	Sáng: 1 viên (Uống trước ăn sáng 30 phút)	9	1	1	0	0	0	1	0	0	0	0	0	0	0	0	0	0	0	0	10.64	23.52	3.83	1
1.50217e+07	58.1	0	Glumeform 500 XR (22-TQG) metformin (500mg)	122/61	60	1200	GLUT61	, Trưa: 1 viên, Tối: 1 viên (Uống ngay sau ăn, uống nguyên viên)	49	2	E11.9;E03;E78.4;E79.0;I10	Bệnh nhân toàn trạng ổn định, đến tái khám, xét nghiệm Cholesterol/ Triglycerid: 6.4/4.7	viên	175	18.9714	1	40.807	2023-11-22	122	61	3	50	1	50	LEVT31	Sáng: 1 viên (Uống trước ăn sáng 30 phút)	9	1	1	0	0	0	1	0	0	0	0	0	0	0	0	0	0	0	0	15.37	22.54	3.33	1
1.50241e+07	54.2	1	LevoTHYROX Levothyroxin (50mcg)	97/61	150	1108	LEVT3	Ngày uống 1.5 viên trước ăn sáng	56	2	E89.0;E78.2;R39.0	Bệnh nhân toàn trạng ổn định, đến tái khám	Viên	158	21.7113	0		2022-07-01	97	61	1	50	1.25	62.5	LEVT3	Ngày uống 1.5 viên trước ăn sáng	7	0	1	0	0	0	0	0	0	0	0	0	0	0	0	0	0	0	0	33.66	25.95	1.955	1
1.50241e+07	54.4	1	Transamin Tranexamic acid (500mg)	115/76	20	4290	TRA015NT	Sáng: 1 viên, Tối: 1 viên (Uống sau ăn)	56	2	E89.0;E78.2;K76;N39.0	Tiểu nhiều	Viên	158	21.7914	0	40.451	2022-10-21	115	76	2	50	1.25	62.5	LEVT3	Thứ 2 đến thứ 6 mỗi ngày uống 1.5 viên, Thứ 7 và Chủ nhật mỗi ngày uống 1 viên trước ăn sáng 30 phút	25	1	1	0	0	0	0	0	0	0	0	0	0	0	0	0	0	0	0	28.7	20.87	2.155	1
1.50241e+07	54.5	1	LevoTHYROX Levothyroxin (50mcg)	117/66	150	1108	LEVT3	Ngày uống 1,5 viên trước ăn sáng 30 phút (Thứ 7, chủ nhật uống 1 viên)	56	2	E03;E78.2	Bệnh nhân toàn trạng ổn định, đến tái khám	Viên	158	21.8314	0		2022-12-26	117	66	2	50	1.25	62.5	LEVT3	Ngày uống 1,5 viên trước ăn sáng 30 phút (Thứ 7, chủ nhật uống 1 viên)	16	1	1	0	0	0	0	0	0	0	0	0	0	0	0	0	0	0	0	32.07	28.49	2.255	1
1.50241e+07	55	1	LevoTHYROX (22) Levothyroxin (50mcg)	106/65	45	1007	LEVT27	ngày uống 1.5 viên buổi sáng trước ăn	56	2	E89.0;E78.2;K75;N02;N39.0	Bệnh nhân tiểu buốt, tức hạ vị, són tiểu	Viên	158	22.0317	1	40.815	2023-04-15	106	65	4	50	1.5	75	LEVT27	ngày uống 1.5 viên buổi sáng trước ăn	8	0	1	0	0	0	0	0	0	0	0	0	0	0	0	0	0	1	0	106.59	211	2.755	1
1.50241e+07	55.9	1	LevoTHYROX (23) Levothyroxin (50mcg)	100/59	45	1007	LEVT31	Sáng uống 1.5 viên trước ăn sáng	56	2	E03;M47	Bệnh nhân thỉnh thoảng thấy đau ngực, đau cột sống thắt lưng , tiểu nhiều	Viên	158	22.3922	1	40.815	2023-12-09	100	59	2	50	1.5	75	LEVT31	Sáng uống 1.5 viên trước ăn sáng	7	0	1	0	0	0	0	0	0	0	0	0	0	0	0	0	0	0	0	34.31	30.45	2.655	1
1.50249e+07	48	1	Atrox 10 (22-TQG) Atorvastatin (10mg)	115/60	30	900	ATRT6	, Tối: 1 viên (Uống vào giờ cố định)	64	2	I10;E03;E78.4	Bệnh nhân mệt mỏi, bệnh nhân thỉnh thoảng uống thuốc HA	Viên	145	22.83	1	40.549	2023-02-27	115	60	2	50	1.5	75	LEVT27	Ngày uống 1.5 viên trước ăn sáng 30 phút	9	1	1	0	0	0	1	1	1	0	0	0	0	0	0	0	0	0	0	40.93	47.53	0.118	1
1.50249e+07	48	1	LevoTHYROX (22) Levothyroxin (50mcg)	120/60	45	1007	LEVT27	Ngày uống 1.5 viên trước ăn sáng 30 phút	64	2	I10;E78.2;E89.0;G47	Bệnh nhân mất ngủ kéo dài, mệt mỏi,	Viên	145	22.83	1	40.815	2023-05-26	120	60	3	50	1.5	75	LEVT27	Ngày uống 1.5 viên trước ăn sáng 30 phút	9	1	1	0	0	0	1	1	1	0	0	0	0	0	0	0	0	0	0	40.93	47.53	0.118	1
1.50275e+07	52	1	LevoTHYROX Levothyroxin (100 mcg)	120/72	75	1617	LEVT4	Ngày uống 3/4 viên trước ăn sáng 30 phút	58	2	E89.0;	Đau cột sống thắt lưng, mất ngủ	Viên	152	22.5069	0	40.815	2022-10-14	120	72	6	100	0.75	75	LEVT4	Ngày uống 3/4 viên trước ăn sáng 30 phút	9	1	1	0	0	0	0	0	0	0	0	0	0	1	0	0	0	0	0	19.32	37.58	1.08	1
1.50275e+07	52	1	LevoTHYROX Levothyroxin (100 mcg)	114/56	30	1617	LEVT4	Ngày uống 3/4 viên trước ăn sáng, chủ nhật uống 1/2 viên trước ăn sáng 30 phút	58	2	E03;	Bệnh nhân toàn trạng ổn định, đến tái khám	Viên	152	22.5069	0		2023-03-20	114	56	2	100	0.625	62.5	LEVT4	Ngày uống 3/4 viên trước ăn sáng, chủ nhật uống 1/2 viên trước ăn sáng 30 phút	17	1	1	0	0	0	0	0	1	0	1	0	0	1	0	0	0	0	0	24.16	24.31	1.08	1
1.50281e+07	45	1	LevoTHYROX (22) Levothyroxin (50mcg)	126/73	30	1007	LEVT27	Sáng: 1 viên (Uống trước ăn sáng 30ph)	64	2	E03;E58;E78.2;G54;I87.2	Đau, rối loạn cảm giác hai bàn chân, mệt mỏi	Viên	150	20	1	40.815	2023-02-25	126	73	4	50	1	50	LEVT27	Sáng: 1 viên (Uống trước ăn sáng 30ph)	8	0	1	0	0	0	0	0	1	0	1	0	0	1	0	0	0	0	0	21.64	21.9	2.246	1
1.50294e+07	61	1	Crestor (22ĐP) Rosuvastatin (10mg)	155/91	30	9896	CRET13	, Tối: 1 viên (Uống sau ăn)	72	2	C73;E78.2;I10;K75;R73.9	Bệnh nhân toàn trạng ổn định, đến tái khám định kỳ	Viên	152	26.4024	1	40.558	2023-04-08	155	91	2	50	1.5	75	LEVT27	từ thứ 2 đến thứ 6 uống 2 viên sáng trước ăn, Thứ 7 và CN uống 1 viên sáng trước ăn 30 phút	24	1	1	0	0	1	1	1	1	0	0	0	0	0	0	0	0	0	0	29.93	22.03	1.3	1
1.50294e+07	61	1	LevoTHYROX Levothyroxin (50mcg)	155/91	45	1108	LEVT3	ngày uống 1.5 viên trước ăn sáng 30 phút	72	2	C73;E78.2;E83.5;I10;K76;R73.9	Bệnh nhân mệt mỏi, tê bì tay chân, đến khám bệnh	Viên	152	26.4024	0	40.815	2023-10-07	155	91	3	50	1.5	75	LEVT3	ngày uống 1.5 viên trước ăn sáng 30 phút	9	1	1	0	0	1	1	1	1	0	0	0	0	0	0	0	0	0	0	23.35	24.95	1.3	1
1.5033e+07	57	1	LevoTHYROX (22) Levothyroxin (50mcg)	119/75	45	1007	LEVT27	Ngày chẵn uống 2 viên, ngày lẻ uống 1 viên sáng trước ăn.	64	2	E03;J31.2;K75	Bệnh nhân toàn trạng ổn định, đến tái khám. BMI: 23.73	Viên	155	23.7253	1	40.815	2022-10-08	119	75	2	50	1.5	75	LEVT27	Ngày chẵn uống 2 viên, ngày lẻ uống 1 viên sáng trước ăn.	13	1	1	0	0	0	0	0	1	0	0	0	0	0	0	0	0	0	0	98.64	81.22	0.496	1
1.5033e+07	58	1	Vamipas L-Ornithin - L- aspartat (200mg)	105/62	120	3080	VAMT3	Sáng: 2 viên, Tối: 2 viên (Uống )	64	2	E03;K76	BN ổn định	Viên	155	24.1415	0		2023-07-21	105	62	3	100	0.75	75	DIST7	ngày chẵn uống 1 viên, ngày lẻ uống nửa viên trước ăn sáng 30 phút	15	1	1	0	0	0	0	0	0	0	0	0	0	0	0	0	0	0	0	79.26	93.67	0.496	1
1.50342e+07	75.4	1	Nexipraz Esomeprazol (40mg)	112/65	60	10890	NEX003NT	Sáng: 1 viên, Tối: 1 viên (Uống trước ăn 30 phút, uống nguyên viên)	52	2	E03;	Nuốt vướng, chóng mặt	Viên	164	28.0339	0	40.678	2023-01-06	112	65	8	50	1.25	62.5	LEVT3	Ngày uống 1 viên trước ăn sáng 30 phút (Thứ 7, chủ nhật uống 1.5 viên)	16	1	1	0	1	0	0	0	0	0	1	0	0	1	1	0	0	0	0	26.5	26.84	4.142	1
1.50342e+07	76	1	LevoTHYROX Levothyroxin (50mcg)	94/57	40	1108	LEVT3	Ngày uống 1 viên trước ăn sáng( riêng ngày thứ 7,chủ nhật uống 1.5 viên trước ăn sáng)	52	2	E03;	Bệnh nhân toàn trạng ổn định, đến tái khám	Viên	164	28.257	0		2023-05-26	94	57	3	50	1.25	62.5	LEVT3	Ngày uống 1 viên trước ăn sáng( riêng ngày thứ 7,chủ nhật uống 1.5 viên trước ăn sáng)	18	1	1	0	0	0	0	0	0	0	1	0	0	1	0	0	0	0	0	27.08	26.82	4.742	1
1.50342e+07	71.9	1	LevoTHYROX Levothyroxin (50mcg)	102/53	30	1108	LEVT3	Ngày uống 1 viên trước ăn sáng (chủ nhật uống 1.5 viên)	52	2	E03;	Bệnh nhân trào ngược, ợ chua, đau răng ( khám thêm răng hàm mặt)	Viên	164	26.7326	0		2023-09-27	102	53	3	50	1.25	62.5	LEVT3	Ngày uống 1 viên trước ăn sáng (chủ nhật uống 1.5 viên)	12	1	1	0	0	0	0	0	0	0	1	0	0	1	0	0	0	0	0	23.18	23.8	4.642	1
1.50348e+07	43.5	1	LevoTHYROX Levothyroxin (50mcg)	117/69	45	1108	LEVT3	Ngày uống 1/2 viên trước ăn sáng	34	2	E03;E78.2	Bệnh nhân mệt mỏi. Bệnh nhân không có yếu tố dịch tễ covid -19 . Hiện đang uống Levothyrox 50mcg x 1/2 viên	Viên	155	18.1061	0		2022-01-15	117	69	1	50	0.5	25	LEVT3	Ngày uống 1/2 viên trước ăn sáng	7	1	1	0	0	0	0	0	0	0	0	0	0	0	0	0	0	0	0	12.79	17.73	5.549	1
1.50348e+07	48.8	1	Stavacor (23S) Pravastatin (20mg)	105/65	30	6400	STAT20	, Tối: 1 viên (Uống trước khi đi ngủ )	34	2	E03;E78.4	Bệnh nhân toàn trạng ổn định, đến tái khám	Viên	155	20.3122	1	40.557	2023-08-19	105	65	2	50	1	50	LEVT3	Sáng: 1 viên (Uống trước ăn sáng 30 phút)	9	1	1	0	0	0	0	0	0	0	0	0	0	0	0	0	0	0	0	17.6	20.93	5.849	1
1.50348e+07	48.3	1	LevoTHYROX Levothyroxin (50mcg)	/	30	1108	LEVT3	Ngày uống 1 viên trước ăn sáng, dùng sau khi hết thuốc BHYT	34	2	E03;E78.2	Bệnh nhân toàn trạng ổn định. Tái khám định kỳ	Viên	155	20.1041	0	40.815	2023-10-14	130	80	3	50	1	50	LEVT3	Ngày uống 1 viên trước ăn sáng, dùng sau khi hết thuốc BHYT	13	1	1	0	0	0	0	0	0	0	0	0	0	0	0	0	0	0	0	12.59	17.53	5.349	1
1.50356e+07	61.5	1	LevoTHYROX Levothyroxin (50mcg)	92/56	60	1108	LEVT3	Ngày uống 1,5 viên sáng trước ăn	42	2	E03;	Mệt mỏi , ăn kém	Viên	163	23.1473	0		2022-07-11	92	56	1	50	1.5	75	LEVT3	Ngày uống 1,5 viên sáng trước ăn	7	0	1	0	0	0	0	0	0	1	0	0	0	0	0	0	0	0	0	16.15	23.21	4.609	1
1.50356e+07	62	1	LevoTHYROX Levothyroxin (50mcg)	92/56	45	1108	LEVT3	ngày uống 1.5 viên sáng trước ăn	42	2	E03;	Bệnh nhân toàn trạng ổn định, đến tái khám	Viên	163	23.3355	0		2022-08-08	92	56	1	50	1.5	75	LEVT3	ngày uống 1.5 viên sáng trước ăn	7	0	1	0	0	0	0	0	0	1	0	0	0	0	0	0	0	0	0	16.65	23.71	5.109	1
1.50356e+07	65.9	1	Meza-Calci D3 (22S) Calci carbonat+Vitamin D3 (750mg + 200ỈU)	109/66	30	798	MEDT43	Sáng: 1 viên (Uống )	42	2	E06.5;E58	Bệnh nhân toàn trạng ổn định, đến tái khám	Viên	163	24.8033	1	40.1033	2023-03-17	109	66	2	50	1.5	75	LEVT27	Ngày uống 1.5 viên trước ăn sáng 30 phút	9	1	1	0	0	0	0	0	0	0	1	0	0	1	0	0	0	0	0	16.55	23.61	5.009	1
1.50356e+07	65.8	1	LevoTHYROX Levothyroxin (50mcg)	108/63	150	1108	LEVT3	Ngày uống 1.5 viên trước ăn sáng 30 phút	42	2	E06.5;E58;S80	Bệnh nhân đau nhức cẳng chân (P). BMI: 25.64	Viên	163	24.7657	0		2023-08-04	108	63	1	50	1.5	75	LEVT3	Ngày uống 1.5 viên trước ăn sáng 30 phút	9	1	1	0	0	0	0	0	0	0	0	0	0	0	0	0	0	0	0	19.18	28.88	4.909	1
1.50386e+07	74	1	Disthyrox (23S) Levothyroxin (100mcg)	96/56	30	294	DIST10	Sáng: 1 viên (Uống trước ăn)	67	2	E03;D44.0;E78.2;K75;R59.0;R73	Bệnh nhân mệt mỏi	Viên	151	32.4547	1	40.815	2023-12-14	96	56	5	100	1	100	DIST10	Sáng: 1 viên (Uống trước ăn)	6	0	1	0	0	1	0	0	0	0	0	0	0	0	0	0	0	0	0	22.56	17.74	0.149	1
1.50388e+07	55	1	LevoTHYROX Levothyroxin (100 mcg)	154/95	30	1617	LEVT4	Ngày uống 1 viên trước ăn sáng, riêng ngày thứ 7,chủ nhật uống 0.5 viên trước ăn sáng	55	2	E89.0;E11.8;E78.2;I10;K29;K75;K76.0	Bệnh nhân thấy mệt mỏi, thỉnh thoảng chướng bụng, nặng đầu, đau thượng vị, xét nghiệm calci máu giảm: 1.16 mmol/l, đo HA lần 2: 140/80mmhg	Viên	158	22.0317	0		2023-04-07	154	95	6	100	0.75	75	LEVT4	Ngày uống 1 viên trước ăn sáng, riêng ngày thứ 7,chủ nhật uống 0.5 viên trước ăn sáng	18	1	1	0	1	1	1	1	1	0	0	0	0	0	1	0	0	0	0	36.36	43.63	0.636	1
1.50403e+07	67.3	1	BetaLOC Zok 50mg (22) Metoprolol (47.5mg)	159/83	30	5490	BEZT12	Sáng: 1 viên (Uống không nhai nghiền viên thuốc)	63	2	I10;E13.9;E89.0	Tăng huyết áp - K giáp đã phẫu thuật - tiền ĐTĐ đang theo dõi và điều trị, hiện tại tình trạng ổn định, tim nhịp đều, phổi không ran, bụng mềm	Viên	143	32.9111	1	40.515	2023-01-10	159	83	5	50	2	100	LEVT27	Sáng: 1 viên, Tối: 1 viên (Uống trước ăn sáng 30ph)	11	1	1	0	0	0	1	1	0	0	0	0	0	0	0	0	0	0	0	22.27	22.57	4.011	1
1.50403e+07	46.3	1	BetaLOC Zok 50mg (22) Metoprolol (47.5mg)	146/75	30	5490	BEZT12	Sáng: 1 viên (Uống không nhai nghiền viên thuốc)	43	2	I10;C73;E13.9;E78.4;E79.0	Tăng huyết áp - K giáp đã phẫu thuật - tiền ĐTĐ đang theo dõi và điều trị, hiện tại tình trạng tạm ổn định, sáng nay không uống thuốc, tim nhịp đều, phổi không ran, bụng mềm	Viên	152	20.0398	1	40.515	2023-02-28	146	75	4	50	1	50	LEVT27	Sáng: 1 viên, Chiều: 1 viên (Uống trước ăn sáng 30ph)	11	1	1	0	0	0	1	1	0	0	0	0	0	0	0	0	0	0	0	24.22	20.32	4.511	1
1.50403e+07	58.7	1	GlucoPHAGE XR (22-TQG) metformin (500mg)	130/58	30	2338	GLXT8	Sáng: 1 viên (Uống ngay sau ăn, uống nguyên viên)	63	2	I10;E11;E75.5;E79.0;E89.0	Tỉnh, G: 15đ, da, niêm mạc hồng, không phù, không XHDD, tim đều,rõ, RRFN rõ, không ral, bung mềm, không đau, không liệt	Viên	155	24.4329	1	40.807	2023-10-27	130	58	4	50	1.5	75	LEVT31	uống 1.5 viên/ ngày, sáng sau ăn	7	0	0	0	0	1	1	1	0	0	0	0	0	0	0	0	0	0	0	22.67	22.97	4.411	1
1.50403e+07	58.9	1	GlucoPHAGE XR (22-TQG) metformin (500mg)	142/66	30	2338	GLXT8	Sáng: 1 viên (Uống ngay sau ăn, uống nguyên viên)	63	2	I10;E13;E78.2;E79.0;E89.0	Tăng huyết áp - K giáp đã phẫu thuật, suy giáp đang dùng levothyrox 75mcg/ngày - tăng mỡ máu hỗn hợp - tăng A. Uric máu - tiền ĐTĐ đang theo dõi và điều trị. Hiện tại, HA 142/66=127/67, tim nhịp đều, 98=85 c/phút, phổi không ran, bụng mềm	Viên	155	24.5161	1	40.807	2023-11-27	142	66	4	50	1.5	75	LEVT31	Ngày uống 1,5 viên sáng sau ăn	7	0	0	0	0	0	1	1	0	0	0	0	0	0	0	0	0	0	0	22.87	23.17	4.611	1
1.50403e+07	68.7	1	Metformin Stella (22-TQG) XR metformin (1000mg)	140/72	60	1830	MEST12	Sáng: 1 viên (Uống ngay sau ăn, uống nguyên viên)	63	2	M51.1;E13.9;E78.2;E79.0;E89.0;I10	Tăng huyết áp - K giáp đã phẫu thuật- suy giáp đang dùng levothyrox 75mcg/ngày - tăng mỡ máu hỗn hợp - tăng A. Uric máu - tiền ĐTĐ đang theo dõi và điều trị. gần đây đau nhiều vùng cột sống thắt lưng, Khám thể trạng trung bình, vùng cột sống TL không sưng nề, biến dạng, không dấu liệu liệt chi, tim nhịp đều, phổi không ran, bụng mềm	Viên	143	33.5958	1	40.807	2023-12-30	140	72	4	50	2	100	LEVT31	Sáng: 1 viên, Tối: 1 viên (Uống trước ăn sáng 30 phút)	12	1	1	0	0	0	1	1	0	0	0	0	0	0	0	0	0	0	0	25.19	31.02	4.411	1
1.50406e+07	48	1	LevoTHYROX Levothyroxin (50mcg)	100/59	90	1108	LEVT3	Sáng: 1 viên (Uống trước ăn sáng 30 phút)	31	2	E06;E78.2;K76	Bệnh nhân thấy nuốt nghẹn, mệt mỏi, đau vùng cổ, đến khám bệnh	Viên	159	18.9866	0		2023-09-30	100	59	1	50	1	50	LEVT3	Sáng: 1 viên (Uống trước ăn sáng 30 phút)	9	1	1	0	0	0	0	0	0	0	0	0	0	0	0	0	0	0	0	27.71	21.48	0.428	1
1.50406e+07	71.4	0	Panfor SR-1000 (22S) metformin (1000mg)	135/75	30	2000	PAST12	, Tối: 1 viên (Uống ngay sau ăn)	56	2	E11.9;C73;E78.2;E79.0	Bệnh nhân ổn định	Viên	164	26.5467	1	40.807	2022-10-02	135	75	4	100	1	100	LEVT4	Sáng: 1 viên (Uống trước ăn sáng 30 phút)	9	1	1	0	0	1	0	1	1	0	0	0	0	0	0	0	0	0	0	20.68	23.91	3.131	1
1.50406e+07	71.4	0	Janumet Sitagliphẫu thuậtin+Metformin (50mg/500mg)	135/87	60	11388	JAN003NT	, Tối: 1 viên (Uống ngay sau ăn)	56	2	E11.9;C73;E78.4;E79.0	Bệnh nhân Mệt mỏi	Viên	164	26.5467	0	40.807	2023-06-25	135	87	4	100	1	100	LEVT4	Sáng: 1 viên (Uống trước ăn sáng 30 phút)	9	1	1	0	0	1	0	1	1	0	0	0	0	0	0	0	0	0	0	25.05	26.83	3.131	1
1.50406e+07	71.2	0	Crestor Rosuvastatin (10mg)	135/87	30	10886	CRET	, Tối: 1 viên (Uống trước khi đi ngủ )	56	2	E11.9;C73;E78.2	Bệnh nhân toàn trạng ổn định, đến tái khám. Bệnh nhân đã XN máu tại BV 108 ngày 23/8/2023	Viên	164	26.4723	0	40.558	2023-08-26	135	87	4	100	1	100	DIST7	Sáng: 1 viên (Uống trước ăn)	6	0	1	0	0	1	0	1	1	0	0	0	0	0	0	0	0	0	0	22.4	29.33	2.931	1
1.50406e+07	75.1	0	Diamicron MR (23-TQG) Gliclazid (30mg)	152/84	30	2682	DIMT30	Sáng: 1 viên (Uống nguyên viên)	56	2	E11;C73;E78.2;E79.0	Bệnh nhân toàn trạng ổn định, đến khám bệnh	Viên	164	27.9224	1	40.800	2023-10-22	152	84	4	50	2	100	LEVT31	Sáng: 2 viên (Uống trước ăn sáng 30 phút)	9	1	1	0	0	1	0	1	1	0	0	0	0	0	0	0	0	0	0	27.05	41.46	2.831	1
1.50406e+07	66	0	DIAMICRON MR (23-TQG) Gliclazid (30mg)	145/88	30	2682	DIMT30	Sáng: 1 viên (Uống trước ăn 30 phút nguyên viên)	56	2	E11;C73;E78.4;E79.0	Bệnh nhân toàn trạng ổn định, đến tái khám	Viên	174	21.7994	1	40.800	2023-12-31	145	88	5	50	1.5	75	LEVT31	ngày uống 1.5 viên trước ăn sáng 30 phút	9	1	1	0	0	1	0	1	1	0	0	0	0	0	0	0	0	0	0	24.11	21.62	3.731	1
1.50437e+07	62.8	1	Ramipril GP (21) Ramipril (5mg)	156/103	30	5500	RAGT1	Sáng: 1 viên (Uống )	56	2	I10;E03;E10;E78.2;K76;N39.0;R00.0	Bệnh nhân hồi hộp, huyết áp dao động, huyết áp lần 2: 140/80 mmHg, thể trạng béo BMI: 26.4, tái khám định kỳ. Bệnh nhân không có yếu tố dịch tễ Covid 19	Viên	157	25.4777	1	40.524	2022-02-16	156	103	6	50	1.25	62.5	LEVT3	Ngày thứ 3,5,7 uống 1.5 viên. Các ngày còn lại thứ 2,4,6, CN uống 1 viên trước ăn sáng 30 phút	21	1	1	0	0	1	1	0	1	0	0	0	0	0	0	0	0	0	0	24.3	26.93	1.856	1
1.50437e+07	62.9	1	Métforilex MR (21) metformin (500mg)	162/106	30	1200	MEMT8	, Trưa: 1 viên (Uống ngay sau ăn, uống nguyên viên)	56	2	E11.9;E03;E78.2;I10;K76;R00.0	Bệnh nhân toàn trạng ổn định, đến tái khám	Viên	157	25.5183	1	40.807	2022-05-23	162	106	6	50	1.25	62.5	LEVT3	ngày uống 1.5 viên sáng trước ăn	7	0	1	0	0	1	1	0	1	0	0	0	0	0	0	0	0	0	0	24.4	27.03	1.956	1
1.50437e+07	62.9	1	Panfor SR-500 (22S) metformin (500mg)	154/91	30	1200	PAST11	, Tối: 1 viên (Uống ngay sau ăn)	56	2	E11.9;E03;E78.2;I10;K76	Bệnh nhân toàn trạng ổn định, đến tái khám	Viên	157	25.5183	1	40.807	2022-06-24	154	91	6	50	1.25	62.5	LEVT3	ngày uống 1.5 viên sáng trước ăn từ thứ 2 đến thứ 6, Còn lại thứ 7, chủ nhật uống 1 viên trước ăn sáng	25	1	1	0	0	1	1	0	1	0	0	0	0	0	0	0	0	0	0	24.4	27.03	1.956	1
1.50437e+07	62.1	1	LevoTHYROX Levothyroxin (50mcg)	141/84	45	1108	LEVT3	ngày uống 1.5 viên sáng trước ăn từ thứ 2 đến thứ 6. Còn lại thứ 7, chủ nhật uống 1 viên sáng trước ăn.	56	2	E11.9;E03;E78.2;I10;K76	Bệnh nhân toàn trạng ổn định, đến tái khám	Viên	157	25.1937	0		2022-07-25	141	84	1	50	1.25	62.5	LEVT3	ngày uống 1.5 viên sáng trước ăn từ thứ 2 đến thứ 6. Còn lại thứ 7, chủ nhật uống 1 viên sáng trước ăn.	25	1	1	0	0	1	1	0	1	0	0	0	0	0	0	0	0	0	0	23.6	26.23	1.156	1
1.50437e+07	62.4	1	Gliclada (22) Gliclazid (30mg)	152/88	30	2560	GLIT8	Sáng: 1 viên (Uống trước ăn, không nhai nghiền viên thuốc)	56	2	E11.9;E03;E78.2;I10;K76	Bệnh nhân toàn trạng ổn định, đến tái khám	Viên	157	25.3154	1	40.800	2022-08-26	152	88	5	50	1.25	62.5	LEVT3	ngày uống 1.5 viên sáng trước ăn từ thứ 2 đến thứ 6, Còn lại thứ 7, chủ nhật uống 1 viên trước ăn	24	1	1	0	0	1	1	0	1	0	0	0	0	0	0	0	0	0	0	26.12	23.89	1.456	1
1.50437e+07	62.3	1	Panfor SR-500 (22S) metformin (500mg)	127/79	30	1200	PAST11	, Tối: 1 viên (Uống ngay sau ăn)	56	2	I10;E03;E11;E78.2	Bệnh nhân toàn trạng ổn định, đến tái khám.	Viên	157	25.2749	1	40.807	2022-10-26	127	79	6	50	1.25	62.5	LEVT27	Ngày uống 1.5 viên trước ăn sáng. Riêng thứ thứ 7, CN uống 1 viên	15	1	1	0	0	1	1	0	1	0	0	0	0	0	0	0	0	0	0	23.8	26.43	1.356	1
1.50437e+07	47.3	1	Ticonet Coenzyme Q10 (30MG)	136/82	60	4840	TIC008NT	Sáng: 1 viên, Chiều: 1 viên (Uống sau ăn)	36	2	E11.9;E03;E78.2;I10;K76	Bệnh nhân toàn trạng ổn định, đến tái khám	Viên	152	20.4726	0		2022-11-25	136	82	3	50	0.75	37.5	LEVT27	ngày uống 1 viên sáng trước ăn 30 phút. Riêng thứ 7, chủ nhật uống 1 viên trước ăn sáng 30 phút	22	1	1	0	0	0	1	0	1	0	0	0	0	0	0	0	0	0	0	13.8	26.43	1.356	1
1.50437e+07	62.9	1	LevoTHYROX (22) Levothyroxin (50mcg)	150/92	52	1007	LEVT27	ngày uống 1.5 viên sáng trước ăn, thứ 7. CN uống 1 viên sáng trước ăn	56	2	E11.8;E78.2;E89.0;I10;K76.0	Bệnh nhân toàn trạng ổn định, đến tái khám	Viên	157	25.5183	1	40.815	2022-12-26	150	92	6	50	1.25	62.5	LEVT27	ngày uống 1.5 viên sáng trước ăn, thứ 7. CN uống 1 viên sáng trước ăn	16	1	1	0	0	1	1	0	1	0	0	0	0	1	0	0	0	0	0	24.4	27.03	1.956	1
1.50437e+07	62.5	1	Gliclada 30mg (22.) Gliclazid (30mg)	133/87	30	2600	GLIT11	Sáng: 1 viên (Uống trước ăn, không nhai nghiền viên thuốc)	56	2	E11.8;E78.2;E89.0;I10	Bệnh nhân toàn trạng ổn định, đến tái khám	Viên	157	25.356	1	40.800	2023-01-30	133	87	5	50	1.25	62.5	LEVT27	ngày uống 1.5 viên sáng trước ăn từ thứ 2 đến thứ 6. thứ 7, chủ nhật uống 1 viên	20	1	1	0	0	1	1	0	1	0	0	0	0	0	0	0	0	0	0	24	26.63	1.556	1
1.50437e+07	65.9	1	DiaMICRON MR (22) Gliclazid (60mg)	148/88	15	5126	DIMT27	Ngày uống 1/2 viên trước ăn sáng	56	2	E11.9;E78.2;E89.0;I10;K76.0	Bệnh nhân toàn trạng ổn định, tái khám theo hẹn.	Viên	157	26.7354	1	40.800	2023-03-03	148	88	5	50	1.25	62.5	LEVT27	Thứ 2, 3, 4, 5, 6 ngày uống 1.5 viên, thứ 7, chủ nhật uống 1 viên, uống trước ăn sáng	21	1	1	0	0	1	1	0	1	0	0	0	0	0	0	0	0	0	0	23.88	28.14	1.956	1
1.50437e+07	65.7	1	Glupain Forte Glucosamin (750mg)	127/85	60	11235	GLFT	Sáng: 1 viên, Chiều: 1 viên (Uống sau ăn)	56	2	E11.9;E03;E78.4;I10;M47	Bệnh nhân thấy đau cột sống thắt lưng lan mông	Viên	157	26.6542	0		2023-04-03	127	85	6	50	1.25	62.5	LEVT27	ngày uống 1.5 viên sáng trước ăn từ thứ 2 đến thứ 6. thứ 7, chủ nhật uống 1 viên	20	1	1	0	0	1	1	0	1	0	0	0	0	0	0	0	0	0	0	24.2	26.83	1.756	1
1.50437e+07	65	1	Lisiplus HCT 10/12.5 (22S) lisinopril+hydrochlorothiazid (10mg + 12,5mg)	120/79	30	3000	LIHT	Sáng: 1 viên (Uống )	56	2	E11;E78.2;E89.0;I10;K76.0	Bệnh nhân toàn trạng ổn định, đến tái khám	Viên	157	26.3702	1	40.511	2023-06-02	120	79	5	50	1.25	62.5	LEVT27	Từ thứ 2 đến thứ 6 uống 1,5 viên, thứ 7, chủ nhật ngày uống 1 viên trước ăn sáng 30 phút	22	1	1	0	0	1	1	0	1	0	0	0	0	0	0	0	0	0	0	23.5	26.13	1.056	1
1.50437e+07	66	1	LevoTHYROX (22) Levothyroxin (50mcg)	122/78	45	1007	LEVT27	ngày uống 1.5 viên trước ăn sáng, thứ 7, chủ nhật uống 1 viên	56	2	E11.9;E03;E78.2;I10	Bệnh nhân toàn trạng ổn định, đến tái khám	Viên	157	26.7759	1	40.815	2023-07-03	122	78	5	50	1.25	62.5	LEVT27	ngày uống 1.5 viên trước ăn sáng, thứ 7, chủ nhật uống 1 viên	14	1	1	0	0	1	1	0	1	0	0	0	0	0	0	0	0	0	0	24.5	27.13	2.056	1
1.50437e+07	65.4	1	LevoTHYROX Levothyroxin (50mcg)	104/73	45	1108	LEVT3	ngày uống 1.5 viên sáng trước ăn, thứ 7, chủ nhật uống 1 viên	56	2	E11.9;E03;E78.2;I10	Bệnh nhân toàn trạng ổn định, đến tái khám	Viên	157	26.5325	0		2023-09-05	104	73	5	50	1.25	62.5	LEVT3	ngày uống 1.5 viên sáng trước ăn, thứ 7, chủ nhật uống 1 viên	14	1	1	0	0	1	1	0	1	0	0	0	0	0	0	0	0	0	0	23.9	26.53	1.456	1
1.50437e+07	65.3	1	LevoTHYROX Levothyroxin (50mcg)	119/65	45	1108	LEVT3	Ngày uống 1,5 viên sáng trước ăn	56	2	E11;E03;E78.2;I10;K76	Bệnh nhân toàn trạng ổn định. Tái khám định kỳ	Viên	157	26.4919	0	40.815	2023-10-05	119	65	5	50	1.5	75	LEVT3	Ngày uống 1,5 viên sáng trước ăn	7	0	1	0	0	1	1	0	1	0	0	0	0	0	0	0	0	0	0	23.8	26.43	1.356	1
1.50437e+07	65.7	1	GlucoPHAGE XR metformin (750mg)	134/81	30	4045	GLXT	, Tối: 1 viên (Uống ngay sau ăn, uống nguyên viên)	56	2	E11.9;E03;E78.2;I10;K76	Bệnh nhân toàn trạng ổn định, đến tái khám	Viên	157	26.6542	0	40.807	2023-11-07	134	81	5	50	1.5	75	LEVT31	ngày uống 1.5 viên sáng trước ăn	7	0	1	0	0	1	1	0	1	0	0	0	0	0	0	0	0	0	0	24.2	26.83	1.756	1
1.50437e+07	65.1	1	Pravastatin Savi 10 (23S) Pravastatin (10mg)	134/81	60	4190	PRST4	, Tối: 1 viên (Uống sau ăn)	56	2	E11.8;E78.2;E89.0;I10;K76.0	Bệnh nhân toàn trạng ổn định, đến tái khám	Viên	157	26.4108	1	40.557	2023-12-08	134	81	6	50	1.5	75	LEVT31	ngày uống 1.5 viên sáng trước ăn 30p	8	0	1	0	0	1	1	0	1	0	0	0	0	1	0	0	0	0	0	23.6	26.23	1.156	1
1.50447e+07	46	1	Meza-Calci D3 (23S) Calci carbonat+Vitamin D3 (750mg + 200IU)	113/68	30	798	MEDT49	Sáng: 1 viên (Uống sau ăn)	53	2	E03;D25;E58	Bệnh nhân mệt mỏi	Viên	153	19.6506	1	40.1033	2023-09-25	113	68	2	50	1.75	87.5	LEVT3	Ngày ngày uống 1.5 viên trước ăn sáng (riêng chủ nhật uống 2 viên)	14	1	1	0	0	0	0	0	0	0	1	0	0	1	0	0	0	0	0	21.06	12.75	2.727	1
1.50466e+07	41	1	LevoTHYROX Levothyroxin (50mcg)	125/76	15	1108	LEVT3	Sáng uống nửa viên	61	2	I20;E03;E78.2;I10;I49.1;I70;R73.9;R93.1	Bệnh nhân mệt, BMI: 23.31	Viên	155	17.0656	0	40.815	2023-10-13	125	76	2	50	0.5	25	LEVT3	Sáng uống nửa viên	4	1	0	0	0	0	1	0	0	0	0	0	0	0	0	0	0	0	0	13.86	25.68	1.32	1
1.50483e+07	48	1	LevoTHYROX Levothyroxin (100 mcg)	143/90	90	1617	LEVT4	ngày uống 1 viên sáng trước ăn 30 phút, nghỉ chủ nhật	65	2	I10;E03	Bệnh nhân toàn trạng ổn định, đến tái khám	Viên	147	22.213	0		2022-05-05	143	90	1	100	0.857	85.7	LEVT4	ngày uống 1 viên sáng trước ăn 30 phút, nghỉ chủ nhật	12	1	1	0	0	0	1	0	1	0	0	0	0	0	0	0	0	0	0	23.07	29.16	1.925	1
1.50483e+07	58	1	Reprat Pantoprazol (40mg)	128/74	30	15515	REphẫu thuật	Sáng: 1 viên (Uống trước ăn 1 giờ, uống nguyên viên)	65	2	I10;E03;E78.2;G31.0;I70;K76;M47;R51;R73.9	Bệnh nhân đau đầu, đau cổ gáy	Viên	147	26.8407	0	40.679	2023-06-21	128	74	8	100	1	100	DIST7	Sáng: 1 viên (Uống trước ăn 30 phút)	8	0	1	0	0	0	1	0	1	0	0	0	0	0	1	0	0	0	0	23.07	39.16	1.925	1
1.50483e+07	45	1	LevoTHYROX Levothyroxin (50mcg)	93/54	30	1108	LEVT3	Sáng: 1 viên (Uống trước ăn sáng 30 phút)	28	2	E04.1;I88	Bệnh nhân toàn trạng ổn định, đến tái khám	Viên	161	17.3604	0	40.815	2022-11-15	93	54	1	50	1	50	LEVT3	Sáng: 1 viên (Uống trước ăn sáng 30 phút)	9	1	1	0	0	0	0	0	0	0	0	0	0	0	0	0	0	0	0	16.12	17.28	0.99	1
1.50483e+07	40	1	LevoTHYROX Levothyroxin (50mcg)	108/65	15	1108	LEVT3	ngày uống 1/2 viên trước ăn sáng	28	2	E04.1;	Bệnh nhân toàn trạng ổn định	Viên	156	16.4366	0	40.815	2023-12-02	108	65	1	50	0.5	25	LEVT3	ngày uống 1/2 viên trước ăn sáng	7	0	1	0	0	0	0	0	0	0	0	0	0	0	0	0	0	0	0	11.12	22.28	0.99	1
1.5049e+07	42.4	1	LevoTHYROX Levothyroxin (50mcg)	124/66	100	1108	LEVT3	Sáng: 1 viên (Uống trước ăn sáng 30 phút)	34	2	E06.3;E78.2	Bệnh nhân mệt mỏi, đến khám bênh - Bệnh nhân không có yếu tố dịch tễ covid 19.	Viên	158	16.9845	0		2022-01-14	124	66	1	50	1	50	LEVT3	Sáng: 1 viên (Uống trước ăn sáng 30 phút)	9	1	1	0	0	0	0	0	0	0	0	0	0	0	0	0	0	0	0	15.11	15.64	6.05	1
1.5049e+07	62.8	1	Disthyrox (21) Levothyroxin (100 mcg)	116/68	60	294	DIST6	Sáng: 1 viên (Uống trước ăn)	54	2	E06.3;E78.2	Bệnh nhân toàn trạng ổn định, đến tái khám	Viên	148	28.6706	1	40.815	2022-05-04	116	68	3	100	1	100	DIST6	Sáng: 1 viên (Uống trước ăn)	6	0	1	0	0	0	0	0	0	0	0	0	0	0	0	0	0	0	0	24.12	27.39	6.45	1
1.5049e+07	50.6	1	LevoTHYROX Levothyroxin (100 mcg)	110/67	60	1617	LEVT4	ngày chẵn( thứ 2,4,6,CN) uống 1 viên sáng trước ăn,ngày lẻ( thứ 3,5,7) uống 0.5 viên trước ăn sáng	54	2	E06.3;D26.0;K82;N20.0	Bệnh nhân toàn trạng ổn định, đến tái khám	Viên	158	20.2692	0		2022-07-05	110	67	1	100	0.75	75	LEVT4	ngày chẵn( thứ 2,4,6,CN) uống 1 viên sáng trước ăn,ngày lẻ( thứ 3,5,7) uống 0.5 viên trước ăn sáng	19	1	1	0	0	0	0	0	0	0	0	0	0	0	0	0	0	0	0	20.31	20.84	6.25	1
1.5049e+07	40.8	1	LevoTHYROX (22) Levothyroxin (50mcg)	110/67	30	1007	LEVT27	Sáng: 1 viên (Uống trước ăn sáng 30ph)	34	2	E06.3;	Bệnh nhân toàn trạng ổn định, đến tái khám	Viên	158	16.3435	1	40.815	2022-11-01	110	67	2	50	1	50	LEVT27	Sáng: 1 viên (Uống trước ăn sáng 30ph)	8	0	1	0	0	0	0	0	0	0	0	0	0	0	0	0	0	0	0	15.51	16.04	6.45	1
1.5049e+07	50.7	1	LevoTHYROX (22) Levothyroxin (50mcg)	109/67	40	1007	LEVT27	ngày uống 1 viên sáng trước ăn, chủ nhật uống 2 viên trước ăn	54	2	E89.0;E78.2	Bệnh nhân toàn trạng ổn định, đến tái khám	Viên	158	20.3092	1	40.815	2023-02-08	109	67	2	50	1.5	75	LEVT27	ngày uống 1 viên sáng trước ăn, chủ nhật uống 2 viên trước ăn	14	1	1	0	0	0	0	0	0	0	0	0	0	0	0	0	0	0	0	20.41	20.94	6.35	1
1.50503e+07	71.9	0	LevoTHYROX Levothyroxin (100 mcg)	110/83	90	1617	LEVT4	Sáng: 1 viên (Uống trước ăn sáng 30 phút)	39	2	C73;R59.0	Mệt mỏi. BMI: 23 - Bệnh nhân không có yếu tố dịch tễ với covid 19	Viên	155	29.9272	0		2022-01-16	110	83	3	100	1	100	LEVT4	Sáng: 1 viên (Uống trước ăn sáng 30 phút)	9	1	1	0	0	0	0	1	1	0	0	0	0	0	0	0	0	0	0	22.46	27.05	2.693	1
1.50503e+07	77.7	0	LevoTHYROX Levothyroxin (100 mcg)	114/64	90	1617	LEVT4	Sáng: 1 viên (Uống trước ăn sáng 30 phút)	39	2	E03;	Bệnh nhân toàn trạng ổn định	Viên	155	32.3413	0		2022-06-05	114	64	4	100	1	100	LEVT4	Sáng: 1 viên (Uống trước ăn sáng 30 phút)	9	1	1	0	0	0	0	1	1	0	0	0	0	0	0	0	0	0	0	22.26	26.85	2.493	1
1.50503e+07	67.2	0	LevoTHYROX Levothyroxin (100 mcg)	114/64	90	1617	LEVT4	Thứ 2 đến thứ 6 mỗi ngày uống 1 viên trước ăn sáng 30 phút	39	2	E89.0;E79.0;E83.5	Mệt mỏi , BMI 25.78	Viên	165	24.6832	0	40.815	2022-10-10	114	64	2	100	0.75	75	LEVT4	Thứ 2 đến thứ 6 mỗi ngày uống 1 viên trước ăn sáng 30 phút	15	1	1	0	0	0	0	1	1	0	0	0	0	0	0	0	0	0	0	24.23	25.8	1.993	1
1.50503e+07	71.7	1	Meza-Calci D3 (23S) Calci carbonat+Vitamin D3 (750mg + 200IU)	115/70	50	798	MEDT49	Sáng: 1 viên (Uống )	49	2	E03;E83.5;R59.0	Bệnh nhân toàn trạng ổn định, đến tái khám	Viên	155	29.8439	1	40.1033	2023-12-14	115	70	7	50	2.25	112.5	LEVT31	ngày uống 2 viên trước ăn sáng 30 phút, chủ nhật uống 2.5 viên	14	1	1	0	1	0	0	1	1	0	1	1	0	1	0	0	0	0	0	52.26	66.85	2.493	1
1.50522e+07	48.9	1	LevoTHYROX Levothyroxin (100 mcg)	137/84	90	1617	LEVT4	Uống trước ăn sáng 30 phút, 1 viên/ngày. Nghỉ chủ nhật	50	2	C73;E78	Bệnh nhân không có yếu tố dịch tễ Covid 19 , BN mệt mỏi, hay quên uống thuốc, thi thoảng tê tay chân	Viên	145	23.258	0		2022-02-19	137	84	1	100	0.857	85.7	LEVT4	Uống trước ăn sáng 30 phút, 1 viên/ngày. Nghỉ chủ nhật	11	1	1	0	0	0	0	1	1	0	0	0	0	0	0	0	0	0	0	24.5	15.86	2.028	1
1.50522e+07	48.2	1	LevoTHYROX Levothyroxin (100 mcg)	107/68	90	1617	LEVT4	Uống trước ăn sáng 30 phút, 1 viên/ngày, nghỉ thứ 4 và chủ nhật	50	2	C73;	BN mệt mỏi, hồi hộp trống ngực, đã ngừng uống Levothyrox 100 mcg thứ 4 và CN (2 tuần)	Viên	145	22.9251	0		2022-07-02	107	68	1	100	0.857	85.7	LEVT4	Uống trước ăn sáng 30 phút, 1 viên/ngày, nghỉ thứ 4 và chủ nhật	14	1	1	0	0	0	0	1	1	0	0	0	0	0	0	0	0	0	0	18.32	15.27	1.328	1
1.50522e+07	47.7	1	LevoTHYROX Levothyroxin (100 mcg)	121/86	90	1617	LEVT4	Uống 1 viên/ngày , trước ăn sáng 30 phút. Nghỉ thứ 4	50	2	C73;E78.2	Bệnh nhân toàn trạng ổn định, tái khám theo hẹn.	Viên	145	22.6873	0		2023-03-23	121	86	1	100	0.857	85.7	LEVT4	Uống 1 viên/ngày , trước ăn sáng 30 phút. Nghỉ thứ 4	12	1	1	0	0	0	0	1	1	0	0	0	0	0	0	0	0	0	0	20.07	16.71	1.828	1
1.50537e+07	40.1	0	Pyzacar 25 mg (21) losartan (25mg)	129/79	120	1850	PYZT1	Sáng: 1 viên, Chiều: 1 viên (Uống )	39	2	N18.8;E03;E79.0;I10;K76;M81.0	Bệnh nhân mệt mỏi, ho thủng tháng, bn mắc Covid từ 19/01/2022 - 29/01/2022, Test nhanh covid âm tính	Viên	161	15.4701	1	40.512	2022-02-11	129	79	4	50	0.5	25	LEVT3	ngày uống 1/2 viên sáng trước ăn 30 phút	9	1	1	0	0	0	1	0	1	0	0	0	0	0	0	0	0	0	0	17.69	19.41	3.64	1
1.50537e+07	49.9	0	Fenosup Lidose (22S) Fenofibrat (160mg)	120/70	30	5267	FELT6	, Tối: 1 viên (Uống nguyên viên, ngay sau ăn)	39	2	I10;E03;E78.2;E79.0;M81.8;N18.8	Bệnh nhân đau ngực (T) , đến tái khám	Viên	156	20.5046	1	40.553	2022-05-25	120	70	4	50	0.5	25	LEVT3	ngày uống 1/2 viên sáng sau ăn	7	0	0	0	0	0	1	0	1	0	0	0	0	0	0	0	0	0	0	12.64	21.57	4.44	1
1.50537e+07	49.7	0	LevoTHYROX Levothyroxin (50mcg)	153/94	30	1108	LEVT3	ngày uống 1/2 viên sáng	39	2	N18.8;E78.2;E89.0;I10;K76	Mệt mỏi	Viên	156	20.4224	0	40.815	2022-11-04	153	94	3	50	0.5	25	LEVT3	ngày uống 1/2 viên sáng	5	1	0	0	0	0	1	0	1	0	0	0	0	0	0	0	0	0	0	13.32	18.34	4.24	1
1.50537e+07	44.7	1	Ibartain MR (22S) Irbesartan (150 mg)	135/77	30	6290	IBMT	Sáng: 1 viên (Uống )	39	2	N18.8;E03;E78.4;I10;K75	Mệt mỏi, đau bụng	Viên	161	17.2447	1	40.506	2023-01-09	135	77	3	50	1	50	LEVT27	Sáng: 1 viên (Uống trước ăn sáng 30ph)	8	0	1	0	0	0	1	0	1	0	0	0	0	0	0	0	0	0	0	21.97	23.16	4.24	1
1.50537e+07	49.8	0	Ibartain MR (22S) Irbesartan (150 mg)	130/71	30	6290	IBMT	Sáng: 1 viên (Uống )	39	2	N18.8;E78.2;E89.0;I10;R73.9	Bệnh nhân toàn trạng ổn định, đến tái khám	Viên	156	20.4635	1	40.506	2023-04-14	130	71	3	50	0.85	42.5	LEVT27	ngày uống 1/2 viên sáng trước ăn, thứ 7 và chủ nhật uống 1 viên trước ăn 30ph	18	1	1	0	0	0	1	0	1	0	0	0	0	0	0	0	0	0	0	12.39	23.86	4.34	1
1.50537e+07	44.4	1	Forgout Febuxostat (40mg)	130/71	30	13482	FORT16	Sáng: 1 viên (Uống sau ăn)	39	2	I10;E78.2;E79.0;E89.0;N18;R73.9	Bệnh nhân toàn trạng ổn định, đến tái khám	Viên	161	17.129	0		2023-07-05	130	71	4	50	1	50	LEVT27	Sáng: 1 viên (Uống trước ăn sáng 30ph)	8	0	1	0	0	0	1	0	1	0	0	0	0	0	0	0	0	0	0	17.42	16.98	3.94	1
1.50537e+07	44.3	1	LevoTHYROX Levothyroxin (50mcg)	130/73	30	1108	LEVT3	Sáng: 1 viên (Uống trước ăn sáng 30 phút)	39	2	N18.8;E03;E78.4;E79.0;I10	Bệnh nhân toàn trạng ổn định, đến tái khám	Viên	161	17.0904	0	40.815	2023-10-02	130	73	4	50	1	50	LEVT3	Sáng: 1 viên (Uống trước ăn sáng 30 phút)	9	1	1	0	0	0	1	0	1	0	0	0	0	0	0	0	0	0	0	20.26	21.42	3.84	1
1.50537e+07	42.9	1	Troysar AM (23) Losartan+Amlodipin (50mg+5mg)	124/78	30	5158	TRAT18	Sáng: 1 viên (Uống )	39	2	N18.8;E03;E78.4;E79.0;I10	Bệnh nhân toàn trạng ổn định, đến tái khám	Viên	161	16.5503	1	40.30.496	2023-11-01	124	78	2	50	1	50	LEVT31	Sáng: 1 viên (Uống trước ăn sáng 30 phút)	9	1	1	0	0	0	1	0	1	0	0	0	0	0	0	0	0	0	0	23.96	19.47	4.44	1
1.50544e+07	52	1	Thyrozol Thiamazol (5mg)	127/93	30	1540	THY001NT	Sáng: 1 viên (Uống trong hay sau ăn sáng, uống nguyên viên)	32	2	E05;	Bệnh nhân toàn trạng ổn định	Viên	161	20.061	0		2023-02-05	127	93	3	50	0.5	25	LEVT3	ngày uống 1/2 viên buổi sáng trước ăn 30 phút	10	1	1	0	0	0	0	0	1	0	0	0	0	0	0	0	0	0	0	13.76	27.08	0.34	1
1.50564e+07	52	1	LevoTHYROX Levothyroxin (100 mcg)	107/61	90	1617	LEVT4	ngày uống 1 viên sáng trước ăn 30 phút, nghỉ chủ nhật	45	2	E03;K82	Bệnh nhân toàn trạng ổn định, đến tái khám	Viên	156	21.3675	0		2022-08-15	107	61	1	100	0.857	85.7	LEVT4	ngày uống 1 viên sáng trước ăn 30 phút, nghỉ chủ nhật	12	1	1	0	0	0	0	1	1	0	0	0	0	0	0	0	0	0	0	18.53	15.86	1.093	1
1.50564e+07	62	1	DISthyrox (22) Levothyroxin (100mcg)	99/60	30	294	DIST7	Sáng: 1 viên (Uống trước ăn)	45	2	E03;K82	Bệnh nhân thấy tức hố chậu trái, đại tiểu tiện bình thường, đến khám bệnh	Viên	146	29.0861	1	40.815	2023-07-12	99	60	4	100	1	100	DIST7	Sáng: 1 viên (Uống trước ăn)	6	0	1	0	0	0	0	1	1	0	0	0	0	1	0	0	0	0	0	20.75	24.86	1.093	1
1.50617e+07	55.3	1	LevoTHYROX Levothyroxin (100 mcg)	164/108	30	1617	LEVT4	Thứ 2,4,5,6,Chủ Nhật uống 1 viên trước ăn sáng 30 phút. Thứ 3, 7 uống 1/2 viên trước ăn sáng 30 phút	58	2	E89.0;	Tức vùng cổ ( BN khai không có thai)	Viên	157	22.435	0		2022-08-01	164	108	6	100	0.75	75	LEVT4	Thứ 2,4,5,6,Chủ Nhật uống 1 viên trước ăn sáng 30 phút. Thứ 3, 7 uống 1/2 viên trước ăn sáng 30 phút	22	1	1	0	0	0	1	1	1	0	1	0	0	0	0	0	0	0	0	40.79	57.08	1.616	1
1.50617e+07	40.4	1	Vamipas L-Ornithin - L- aspartat (200mg)	158/90	60	3080	VAMT3	Sáng: 1 viên, Chiều: 1 viên (Uống sau ăn)	38	2	I10;	Bệnh nhân tê tay, đến khám bệnh	Viên	157	16.3901	0	40.747	2022-10-12	158	90	3	50	0.85	42.5	LEVT3	Thứ 2,4.6, CN ngày uống 1 viên trước ăn sáng. Thứ 3,5,7 ngày uống 1/2 viên trước ăn	18	1	1	0	0	0	1	1	1	0	0	0	0	0	0	0	0	0	0	25.89	37.18	1.716	1
1.50617e+07	40.3	1	Crestinboston 10 Rosuvastatin (10mg)	127/78	30	8250	CRET9	, Tối: 1 viên (Uống sau ăn)	38	2	I10;E78.2;E89.0;K75	Bệnh nhân toàn trạng ổn định, tái khám định kỳ	Viên	157	16.3495	0	40.558	2022-12-13	127	78	3	50	0.75	37.5	LEVT27	Thứ 2,4,6,chủ nhật uống 1 viên trước ăn sáng. Thứ 3,5,7 uống 0.5 viên trước ăn sáng	17	1	1	0	0	0	1	1	1	0	0	0	0	0	0	0	0	0	0	13.89	27.98	1.616	1
1.50617e+07	40.5	1	Micardis telmisartan (40mg)	131/87	30	10816	MICT2	Sáng: 1 viên (Uống )	38	2	I10;	Bệnh nhân mệt mỏi	Viên	157	16.4307	0	40.526	2023-03-06	131	87	4	50	0.85	42.5	LEVT3	ngày uống 1 viên trước ăn sáng ( chủ nhật uống 1/2 viên)	13	1	1	0	0	0	1	1	1	0	0	0	0	0	0	0	0	0	0	17.61	23.58	1.816	1
1.50617e+07	55.5	1	Micardis PLUS hydrochlorothiazid+telmisartan (40mg+12.5mg)	146/91	30	11114	MIphẫu thuật	Sáng: 1 viên (Uống )	58	2	I10;	Bệnh nhân toàn trạng ổn định, đến tái khám	Viên	157	22.5161	0	40.527	2023-04-12	146	91	4	50	1.5	75	LEVT3	Ngày uống 1 viên trước ăn sáng 30 phút, còn lại ngày chủ nhật uống 2 viên trước ăn sáng	20	1	1	0	0	0	1	1	1	0	1	0	0	1	0	0	0	0	0	22.58	25.9	1.816	1
1.50617e+07	55.7	1	Micardis PLUS hydrochlorothiazid+telmisartan (40mg+12.5mg)	130/72	30	11114	MIphẫu thuật	Sáng: 1 viên (Uống )	58	2	I10;	Bệnh nhân toàn trạng ổn định, đến tái khám	Viên	157	22.5973	0	40.527	2023-11-01	130	72	3	50	1.25	62.5	LEVT3	Ngày uống 1.5 viên trước ăn sáng( riêng chủ nhật uống 1 viên trước ăn sáng)	16	1	1	0	0	0	1	1	1	0	0	0	0	0	0	0	0	0	0	23.48	25.78	2.016	1
1.50617e+07	58.9	1	Betaloc Zok Metoprolol (50mg)	124/78	30	6039	BET012NT	Sáng: 1 viên (Uống không nhai nghiền viên thuốc)	58	2	I10;	Tê chân, có cơn hồi hộp trống ngực. Khám: tim nhịp nhanh, đều	Viên	157	23.8955	0	40.515	2023-12-08	124	78	6	50	1.25	62.5	LEVT3	Ngày uống 1.5 viên trước ăn sáng 30 phút, Chủ nhật uống 01 viên	14	1	1	0	0	0	1	1	1	0	1	0	0	1	0	0	0	0	0	27.51	20.56	2.216	1
1.50654e+07	70	0	Autifan 20 (22S) Fluvastatin (20 mg)	127/82	30	4438	AUTT6	, Tối: 1 viên (Uống )	57	2	E03;E78.2	Bệnh nhân toàn trạng ổn định, đến tái khám. XN máu: Cho/Tri: 6.16/1.76	Viên	156	28.764	1	40.554	2022-10-11	127	82	4	100	1	100	DIST7	Sáng: 1 viên (Uống )	5	0	0	0	0	0	0	0	0	0	0	0	0	0	0	0	0	0	0	23.93	39.54	1.871	1
1.50706e+07	43	1	LevoTHYROX (22) Levothyroxin (50mcg)	114/66	30	1007	LEVT27	Sáng: 1 viên (Uống trước ăn sáng 30ph)	41	2	E03;E78.2;K76	Bệnh nhân toàn trạng ổn định, đến tái khám	Viên	155	17.898	1	40.815	2023-07-02	114	66	4	50	1	50	LEVT27	Sáng: 1 viên (Uống trước ăn sáng 30ph)	8	0	1	0	0	0	0	0	1	0	0	0	0	1	0	0	0	0	0	54.1	62.21	2.337	1
1.50721e+07	52	1	LevoTHYROX Levothyroxin (50mcg)	119/74	180	1108	LEVT3	Thứ 2 đến thứ 6 uống 1.5 viên/ ngày. Thứ 7 và Chủ nhật uống 1 viên/ ngày trước ăn sáng 30 phút	53	2	E89.0;E78.2	Bệnh nhân bỏ tái khám 10 tháng, tự mua thuốc uống, hiện tại mệt mỏi, ăn kém ( Bệnh nhân đã SA tuyến giáp khám SK công ty)	Viên	155	21.6441	0	40.815	2022-10-20	119	74	1	50	1.25	62.5	LEVT3	Thứ 2 đến thứ 6 uống 1.5 viên/ ngày. Thứ 7 và Chủ nhật uống 1 viên/ ngày trước ăn sáng 30 phút	23	1	1	0	0	0	0	0	1	0	0	0	0	0	0	0	0	0	0	17.36	20.48	1.053	1
1.50723e+07	43	1	LevoTHYROX Levothyroxin (50mcg)	157/72	15	1108	LEVT3	ngày uống 1/2 viên trước ăn sáng 30 phút	33	2	E07;E78.2	Mệt mỏi, ăn kém, tê lưỡi. XN mỡ máu cao; Choles: 5.9; Tri: 2.3	Viên	160	16.7969	0		2022-07-31	157	72	1	50	0.5	25	LEVT3	ngày uống 1/2 viên trước ăn sáng 30 phút	9	1	1	0	0	0	0	0	1	0	0	0	0	0	0	0	0	0	0	10.84	19.97	4.892	1
1.50749e+07	65.4	1	Crestor Rosuvastatin (5mg)	98/58	60	11770	CRET1	, Tối: 1 viên (Uống trước khi đi ngủ )	49	2	E03;E78.2	Bệnh nhân toàn trạng ổn định, đến tái khám	Viên	146	30.6812	0	40.558	2022-05-29	98	58	7	100	1.25	125	LEVT4	ngày uống 1 viên sáng trước ăn, chủ nhật uống 1.5 viên trước ăn sáng	15	1	1	1	1	0	0	0	0	0	1	0	1	0	0	0	1	0	0	60.73	62.82	1.493	1
1.50749e+07	55.4	1	LevoTHYROX Levothyroxin (50mcg)	121/66	45	1108	LEVT3	ngày uống 1.5 viên sáng trước ăn 30 phút	59	2	E89.0;E78.2	Mệt mỏi	Viên	156	22.7646	0		2022-07-31	121	66	1	50	1.25	62.5	LEVT3	ngày uống 1.5 viên sáng trước ăn 30 phút	9	1	1	0	0	0	0	0	0	0	0	0	0	0	0	0	0	0	0	30.73	22.82	1.493	1
1.50749e+07	55.8	1	LevoTHYROX (22) Levothyroxin (50mcg)	112/63	45	1007	LEVT27	ngày uống 1.5 viên sáng trước ăn, thứ 7. CN uống 1 viên sáng trước ăn	59	2	E89.0;E78.2	Bệnh nhân toàn trạng ổn định, đến tái khám	Viên	156	22.929	1	40.815	2022-12-11	112	63	3	50	1.25	62.5	LEVT27	ngày uống 1.5 viên sáng trước ăn, thứ 7. CN uống 1 viên sáng trước ăn	16	1	1	0	0	0	0	0	0	0	0	0	0	0	0	0	0	0	0	31.13	23.22	1.893	1
1.50749e+07	56.3	1	LevoTHYROX (22) Levothyroxin (50mcg)	104/62	45	1007	LEVT27	ngày uống 1.5 viên trước ăn sáng, riêng thứ 7, CN uống 1 viên	59	2	E03;E78.2	Bệnh nhân toàn trạng ổn định, đến tái khám	Viên	156	23.1345	1	40.815	2023-07-09	104	62	1	50	1.25	62.5	LEVT27	ngày uống 1.5 viên trước ăn sáng, riêng thứ 7, CN uống 1 viên	14	1	1	0	0	0	0	0	0	0	0	0	0	0	0	0	0	0	0	30.63	22.72	1.393	1
1.50749e+07	56.8	1	Levothyrox (23) Levothyroxin (50mcg)	99/62	45	1007	LEVT31	ngày uống 1.5 viên, trước ăn sáng 30 phút	59	2	E89.0;	Bệnh nhân toàn trạng ổn định, tái khám định kỳ.	Viên	156	23.3399	1	40.815	2023-11-26	99	62	2	50	1.5	75	LEVT31	ngày uống 1.5 viên, trước ăn sáng 30 phút	9	1	1	0	0	0	0	0	0	0	0	0	0	0	0	0	0	0	0	31.13	23.22	1.893	1
1.50764e+07	66	1	Authisix Calci carbonat+Vitamin D3 (1500 mg + 400 IU)	126/50	30	4950	AUTT3	Sáng: 1 viên (Uống sau bữa ăn 1.5 giờ)	40	2	E03;D24;E78.2;H01.0;K76.0;M47;R73	Bệnh nhân thấy mệt mỏi, mắt nhìn mờ, đau thắt lưng, đau mỏi vai gáy . mắt nhìn mờ	Viên	150	29.3333	0	40.1033	2023-12-03	126	50	8	50	2.143	107.15	LEVT31	Thứ 3,5,7 uống ngày 3 viên, Thứ 2,4,6, chủ nhật uống ngày 2 viên, uống trước ăn sáng 30 phút	20	1	1	0	0	1	0	1	1	0	1	1	1	1	1	1	0	0	0	50.67	61.67	0.813	1
1.50795e+07	47.3	1	LevoTHYROX Levothyroxin (50mcg)	112/63	100	1108	LEVT3	Ngày uống 1,5 viên sáng trước ăn 30 phút( riêng chủ nhật uống ngày 2 viên trước ăn sáng 30 phút)	31	2	E03;	Bệnh nhân tê tay, (BN không có yếu tố dịch tễ Covid-19)	Viên	160	18.4766	0		2022-01-21	112	63	2	50	0.93	46.5	LEVT3	Ngày uống 1,5 viên sáng trước ăn 30 phút( riêng chủ nhật uống ngày 2 viên trước ăn sáng 30 phút)	21	1	1	0	0	0	0	0	0	0	0	0	0	0	0	0	0	0	0	15.64	21.19	3.942	1
1.50795e+07	41.8	1	Lyrica Pregabalin (75mg)	100/61	20	18923	LYR001NT	, Tối: 1 viên (Uống sau ăn)	31	2	E03;G64	Tê tay chân	Viên	165	15.3535	0		2022-08-07	100	61	2	50	1	50	LEVT3	Sáng: 1 viên (Uống trước ăn sáng 30 phút)	9	1	1	0	0	0	0	0	0	0	0	0	0	0	0	0	0	0	0	25.64	16.19	3.942	1
1.50795e+07	51.7	1	LevoTHYROX Levothyroxin (50mcg)	110/60	45	1108	LEVT3	Ngày uống 1.5 viên trước ăn sáng 30 phút ( chủ nhật uống 1 viên)	51	2	E03;	Bệnh nhân mệt mỏi, tê tay chân, đến tái khám	Viên	165	18.9899	0	40.815	2022-11-28	110	60	2	50	1.25	62.5	LEVT3	Ngày uống 1.5 viên trước ăn sáng 30 phút ( chủ nhật uống 1 viên)	15	1	1	0	0	0	0	0	0	0	0	0	0	0	0	0	0	0	0	51.48	26.15	3.842	1
1.50795e+07	51	1	LevoTHYROX (22) Levothyroxin (50mcg)	90/48	60	1007	LEVT27	Ngày ngày uống 2 viên trước ăn sáng, riêng chủ nhật ngày uống 1 viên trước ăn sáng	51	2	E89.0;E04.1	Bệnh nhân toàn trạng ổn định, đến tái khám	Viên	165	18.7328	1	40.815	2023-06-12	90	48	1	50	1.5	75	LEVT27	Ngày ngày uống 2 viên trước ăn sáng, riêng chủ nhật ngày uống 1 viên trước ăn sáng	18	1	1	0	0	0	0	0	0	0	0	0	0	0	0	0	0	0	0	25.72	26.92	3.642	1
1.50801e+07	40	1	LevoTHYROX Levothyroxin (50mcg)	114/60	90	1108	LEVT3	Sáng: 1 viên (Uống trước ăn sáng 30 phút)	34	2	E07;E78.2;K82	Bệnh nhân toàn trạng ổn định, đến tái khám	Viên	160	15.625	0		2022-08-09	114	60	1	50	1	50	LEVT3	Sáng: 1 viên (Uống trước ăn sáng 30 phút)	9	1	1	0	0	0	0	0	1	0	0	0	0	0	0	0	0	0	0	18.02	19.78	1.157	1
1.50815e+07	47	1	Stavacor (22S) Pravastatin (20mg)	145/83	30	6400	STAT17	, Tối: 1 viên (Uống trước khi đi ngủ )	38	2	E03;E78.2;E83.5;N19	Bệnh nhân toàn trạng ổn định, đến tái khám. BMI: 24.84	Viên	158	18.8271	1	40.557	2022-08-05	145	83	3	50	0.5	25	LEVT3	ngày uống 1/2 viên sáng trước ăn 30 phút, nghỉ chủ nhật	12	1	1	0	0	0	0	0	1	0	0	0	0	0	0	0	0	0	0	12.8	15.6	3.39	1
1.50865e+07	41.8	1	LevoTHYROX (22) Levothyroxin (50mcg)	100/65	30	1007	LEVT27	Sáng: 1 viên (Uống trước ăn sáng 30ph)	45	2	E11;D64;E78.4;E89.0;I10	Bệnh nhân toàn trạng ổn định, đến tái khám	Viên	159	16.5342	1	40.815	2023-06-01	100	65	4	50	1	50	LEVT27	Sáng: 1 viên (Uống trước ăn sáng 30ph)	8	0	1	0	0	1	1	1	1	0	0	0	0	0	0	0	0	0	0	12.51	21.75	2.643	1
1.50865e+07	42	1	Stavacor (22S) Pravastatin (20mg)	120/70	30	6400	STAT17	, Tối: 1 viên (Uống trước khi đi ngủ )	45	2	I10;E03;E11;E78.2	Bệnh nhân toàn trạng ổn định, đến tái khám	Viên	159	16.6133	1	40.557	2023-07-07	120	70	4	50	1	50	LEVT27	Sáng: 1 viên (Uống trước ăn sáng 30ph)	8	0	1	0	0	1	1	1	0	0	0	0	0	0	0	0	0	0	0	12.71	21.95	2.843	1
1.50865e+07	41.8	1	Metformin 500 (22-TQG) metformin (500mg)	120/70	30	435	METT56	, Tối: 1 viên (Uống ngay sau ăn)	45	2	I10;E11;E78.2	Bệnh nhân toàn trạng ổn định, đến tái khám	Viên	159	16.5342	1	40.807	2023-08-06	120	70	4	50	1	50	LEVT3	Sáng: 1 viên (Uống trước ăn sáng 30 phút)	9	1	1	0	0	1	1	1	1	0	0	0	0	0	0	0	0	0	0	12.51	21.75	2.643	1
1.50865e+07	41.8	1	Actelsar (22-TQG) telmisartan (40mg)	120/80	30	2586	ACTT22	Sáng: 1 viên (Uống )	45	2	I10;E03;E11;E78.2;I69.4	Bệnh nhân toàn trạng ổn định, đến khám.	Viên	159	16.5342	1	40.526	2023-09-10	120	80	4	50	1	50	LEVT3	Sáng: 1 viên (Uống trước ăn sáng 30 phút)	9	1	1	0	0	1	1	1	1	0	0	0	0	0	0	0	0	0	0	12.51	21.75	2.643	1
1.50865e+07	41.4	1	Crestor (22ĐP) Rosuvastatin (10mg)	120/70	30	9896	CRET13	, Tối: 1 viên (Uống trước khi đi ngủ)	45	2	I10;E11;E78.2	Bệnh nhân toàn trạng ổn định, đến tái khám	Viên	159	16.3759	1	40.558	2023-10-25	120	70	4	50	1	50	LEVT31	Sáng: 1 viên (Uống trước ăn sáng 30 phút)	9	1	1	0	0	1	1	1	1	0	0	0	0	0	0	0	0	0	0	12.11	21.35	2.243	1
1.50872e+07	51.4	1	Autifan 20 (22S) Fluvastatin (20 mg)	127/78	30	4438	AUTT6	, Tối: 1 viên (Uống sau ăn)	53	2	E89.0;E78.2;I25;K76;K82;R73	BN mệt mỏi, thi thoảng nuốt nghẹn, tức ngực. Điện tim: T(-) dẹt V3- V6	Viên	164	19.1106	1	40.554	2022-06-07	127	78	4	50	1	50	LEVT3	Sáng: 1 viên (Uống trước ăn sáng 30 phút)	9	1	1	0	0	1	0	0	0	0	0	0	0	0	0	0	0	0	0	37.42	35.87	4.706	1
1.50872e+07	51.1	1	LevoTHYROX Levothyroxin (50mcg)	127/78	30	1108	LEVT3	Sáng: 1 viên (Uống trước ăn sáng 30 phút)	53	2	E03;E78.2;I25;K75	Bệnh nhân toàn trạng ổn định, đến tái khám	Viên	164	18.9991	0		2022-07-15	127	78	1	50	1	50	LEVT3	Sáng: 1 viên (Uống trước ăn sáng 30 phút)	9	1	1	0	0	0	0	0	0	0	0	0	0	0	0	0	0	0	0	41.28	30.78	4.406	1
1.50872e+07	63.3	1	Vamipas L-Ornithin - L- aspartat (200mg)	149/80	60	3080	VAMT3	Sáng: 1 viên, Chiều: 1 viên (Uống sau ăn)	73	2	E03;E78.2;I70;K75;K80.2;Q61;R73.9	Bệnh nhân toàn trạng ổn định, đến tái khám	Viên	163	23.8248	0		2023-07-14	149	80	4	50	1.5	75	LEVT27	ngày uống 1 viên sáng trước ăn 30 phút, chủ nhật 2 viên	13	1	1	0	0	1	0	0	0	0	0	0	0	0	0	0	0	0	0	33.58	29.81	4.606	1
1.50872e+07	53.7	1	Reprat Pantoprazol (40mg)	116/74	30	15515	REphẫu thuật	Sáng: 1 viên (Uống trước ăn 1 giờ, uống nguyên viên)	53	2	E03;E78.2;I20;K76	MỆT MỎI, ĐAU NGỰC T	Viên	163	20.2115	0	40.679	2023-10-19	116	74	3	50	1	50	LEVT31	Sáng: 1 viên (Uống trước ăn sáng 30 phút)	9	1	1	0	0	0	0	0	0	0	0	0	0	0	0	0	0	0	0	29.69	30.26	5.006	1
1.50872e+07	53.6	1	LevoTHYROX (23) Levothyroxin (50mcg)	130/70	30	1007	LEVT31	Sáng: 1 viên (Uống trước ăn sáng 30 phút)	53	2	E89.0;E78.2;K76;R73	Mệt mỏi, nuốt vướng	Viên	163	20.1739	1	40.815	2023-12-14	130	70	2	50	1	50	LEVT31	Sáng: 1 viên (Uống trước ăn sáng 30 phút)	9	1	1	0	0	1	0	0	0	0	0	0	0	0	0	0	0	0	0	32.45	27.57	4.906	1
1.50875e+07	47	1	LevoTHYROX Levothyroxin (50mcg)	127/76	25	1108	LEVT3	ngày uống 1/2 viên sáng trước ăn 30 phút	29	2	E06.5;E04.8	Bệnh nhân toàn trạng ổn định, đến tái khám	Viên	153	20.0777	0		2023-08-07	127	76	1	50	0.5	25	LEVT3	ngày uống 1/2 viên sáng trước ăn 30 phút	9	1	1	0	0	0	0	0	0	0	0	0	0	0	0	0	0	0	0	10.94	24.95	0.527	1
1.50875e+07	42	1	Levothyrox (23) Levothyroxin (50mcg)	127/76	30	1007	LEVT31	Sáng: 1 viên (Uống trước ăn sáng 30 phút)	29	2	E06.5;	Bệnh nhân thấy mệt mỏi	Viên	158	16.8242	1	40.815	2023-11-20	127	76	1	50	1	50	LEVT31	Sáng: 1 viên (Uống trước ăn sáng 30 phút)	9	1	1	0	0	0	0	0	0	0	0	0	0	0	0	0	0	0	0	13.9	18	0.527	1
1.50902e+07	43.9	1	Ramipril GP (21) Ramipril (5mg)	119/66	30	5500	RAGT1	Sáng: 1 viên (Uống )	47	2	I10;E04.1;E05;E78.2;I49.1;K82	Bệnh nhân mệt mỏi, tê chân tay, đến tái khám, không có yếu tố dịch tễ Covid 19	Viên	160	17.1484	1	40.524	2022-02-18	119	66	4	50	1	50	LEVT3	Sáng: 1 viên (Uống trước ăn sáng 30 phút)	9	1	1	0	0	0	1	0	1	0	0	0	0	0	0	0	0	0	0	27.07	19.41	2.048	1
1.50902e+07	43.2	1	Ramipril GP (21) Ramipril (5mg)	120/72	30	5500	RAGT1	Sáng: 1 viên (Uống )	47	2	I10;E03;E78.2;I49.1	Bệnh nhân toàn trạng ổn định, đến tái khám.	Viên	160	16.875	1	40.524	2022-05-20	120	72	3	50	1	50	LEVT3	Sáng: 1 viên (Uống trước ăn sáng 30 phút)	9	1	1	0	0	0	1	0	0	0	0	0	0	0	0	0	0	0	0	26.37	18.71	1.348	1
1.50902e+07	43.5	1	Liprilex (22S) lisinopril (5mg)	122/65	30	3297	LIphẫu thuật28	Sáng: 1 viên (Uống )	47	2	I10;E03;E78.2	Bệnh nhân toàn trạng ổn định, đến tái khám.	Viên	160	16.9922	1	40.510	2022-06-20	122	65	4	50	1	50	LEVT3	Sáng: 1 viên (Uống trước ăn sáng 30 phút)	9	1	1	0	0	0	1	0	0	0	0	0	0	0	0	0	0	0	0	26.67	19.01	1.648	1
1.50902e+07	43.3	1	LevoTHYROX Levothyroxin (50mcg)	122/65	30	1108	LEVT3	Sáng: 1 viên (Uống trước ăn sáng 30 phút)	47	2	I10;E03;E78.2;K76;N39.0	Tiểu nhiều	Viên	160	16.9141	0		2022-07-21	122	65	1	50	1	50	LEVT3	Sáng: 1 viên (Uống trước ăn sáng 30 phút)	9	1	1	0	0	0	1	0	0	0	0	0	0	0	0	0	0	0	0	32.31	28.27	1.448	1
1.50902e+07	43	1	Cardioton Coenzyme Q10 (30mg)	123/72	60	7507.5	CART3	Sáng: 2 viên (Uống )	47	2	I10;	Hồi hộp	Viên	160	16.7969	0		2022-08-20	123	72	3	50	1	50	LEVT3	Sáng: 1 viên (Uống )	5	0	0	0	0	0	1	0	0	0	0	0	0	0	0	0	0	0	0	26.17	18.51	1.148	1
1.50902e+07	43.7	1	Ibartain MR (22S) Irbesartan (150 mg)	109/59	30	6290	IBMT	Sáng: 1 viên (Uống )	47	2	I10;E03;K76	Bệnh nhân toàn trạng ổn định, đến tái khám.	Viên	160	17.0703	1	40.506	2022-10-20	109	59	3	50	1	50	LEVT27	Sáng: 1 viên (Uống trước ăn sáng 30ph)	8	0	1	0	0	0	1	0	0	0	0	0	0	0	0	0	0	0	0	26.87	19.21	1.848	1
1.50902e+07	43.1	1	EsseROSE Phospholipid đậu nành (450mg)	110/58	60	7150	ESST3	Sáng: 2 viên (Uống ngay sau ăn, uống nguyên viên)	47	2	I10;E03	Hồi hộp, hụt hơi	Viên	160	16.8359	0		2022-11-19	110	58	3	50	1	50	LEVT27	Sáng: 1 viên (Uống trước ăn sáng 30ph)	8	0	1	0	0	0	1	0	0	0	0	0	0	0	0	0	0	0	0	26.27	18.61	1.248	1
1.50902e+07	43.9	1	Stasamin Piracetam (1200mg/6ml)	112/69	60	10340	STAT1	Sáng: 1 ống, Chiều: 1 ống (Uống sau ăn)	47	2	I10;E03;E78.2;R42	Bệnh nhân chóng mặt tái khám định kỳ	Ống	160	17.1484	0		2022-12-20	112	69	4	50	1	50	LEVT27	Sáng: 1 viên (Uống trước ăn sáng 30ph)	8	0	1	0	0	0	1	0	0	0	0	0	0	0	0	0	0	0	0	23.84	18.54	2.048	1
1.50902e+07	43.6	1	Ibartain MR (22S) Irbesartan (150 mg)	109/61	30	6290	IBMT	Sáng: 1 viên (Uống )	47	2	I10;E03	Bệnh nhân toàn trạng ổn định, đến tái khám định kỳ	Viên	160	17.0312	1	40.506	2023-06-19	109	61	3	50	1	50	LEVT27	Sáng: 1 viên (Uống trước ăn sáng 30ph)	8	0	1	0	0	0	1	0	0	0	0	0	0	0	0	0	0	0	0	26.77	19.11	1.748	1
1.50902e+07	43.8	1	Bestimac Q10 Coenzyme Q10 (30mg)	92/60	60	4950	BEST2	Sáng: 1 viên, Tối: 1 viên (Uống sau ăn)	47	2	I10;E03;E78.2;E79.0	Bệnh nhân toàn trạng ổn định, đến tái khám định kỳ	Viên	160	17.1094	0		2023-07-19	92	60	4	100	0.5	50	DIST7	Ngày uống 1/2 viên buổi sáng trước ăn 30 phút	10	1	1	0	0	0	1	0	0	0	0	0	0	0	0	0	0	0	0	18.49	18.3	1.948	1
1.50902e+07	53.1	1	Forgout Febuxostat (40mg)	100/59	30	13482	FORT16	Sáng: 1 viên (Uống )	67	2	I10;E03;E79.0	Bệnh nhân toàn trạng ổn định, đến tái khám định kỳ	Viên	150	23.6	0		2023-08-18	100	59	4	100	0.85	85	DIST7	Ngày uống 1/2 viên trước ăn sáng 30 phút. Riêng thứ 4, chủ nhật ngày uống 1 viên trước ăn sáng 30 phút	23	1	1	0	0	0	1	0	1	0	0	0	0	0	0	0	0	0	0	31.27	23.61	1.248	1
1.50902e+07	53.7	1	Forgout Febuxostat (40mg)	97/56	30	13482	FORT16	Sáng: 1 viên (Uống )	67	2	I10;E03;E79.0;Q61.8	Bệnh nhân toàn trạng ổn định, đến tái khám định kỳ	Viên	150	23.8667	0		2023-09-18	97	56	4	100	0.85	85	DIST10	ngày uống 1/2 viên trước ăn sáng 30 phút. Riêng thứ 4, chủ nhật uống 1 viên trước ăn sáng 30 phút	22	1	1	0	0	0	1	0	1	0	0	0	0	0	0	0	0	0	0	31.87	24.21	1.848	1
1.50902e+07	53.7	1	Meza-Calci D3 (23S) Calci carbonat+Vitamin D3 (750mg + 200IU)	97/56	30	798	MEDT49	Sáng: 1 viên (Uống )	67	2	I10;E03;E83.5	Bệnh nhân toàn trạng ổn định, đến tái khám định kỳ . BMI: 23.11	Viên	150	23.8667	1	40.1033	2023-10-18	97	56	4	100	0.85	85	DIST10	ngày uống 1/2 viên trước ăn sáng 30 phút. Riêng thứ 4 và chủ nhật uống 1 viên trước ăn sáng 30 phút	23	1	1	0	0	0	1	0	1	0	1	0	0	1	0	0	0	0	0	26.84	19.56	1.848	1
1.50902e+07	53.2	1	Bisulfat Crom+selen+Vitamin C (50mg+50mcg+25mcg)	97/55	60	4950	BIST14	Sáng: 1 viên, Chiều: 1 viên (Uống )	67	2	I10;E03	Bệnh nhân toàn trạng ổn định, đến tái khám định kỳ	Viên	150	23.6444	0		2023-11-17	97	55	3	50	1.5	75	LEVT31	ngày uống 1 viên trước ăn sáng 30 phút. Riêng thứ 4 và chủ nhật uống 2 viên trước ăn sáng 30 phút	23	1	1	0	0	0	1	0	1	0	0	0	0	1	0	0	0	0	0	31.37	23.71	1.348	1
1.50902e+07	53.8	1	Bestimac Q10 Coenzyme Q10 (30mg)	111/53	100	4950	BEST2	Sáng: 1 viên, Chiều: 1 viên (Uống sau ăn)	67	2	I10;E03	Bệnh nhân toàn trạng ổn định, đến tái khám định kỳ	Viên	150	23.9111	0		2023-12-19	111	53	3	50	1.5	75	LEVT31	ngày uống 1 viên buổi sáng trước ăn 30 phút. Riêng thứ 4 và chủ nhật uống 2 viên trước ăn sáng 30 phút	24	1	1	0	0	0	1	0	1	0	0	0	0	0	0	0	0	0	0	31.97	24.31	1.948	1
1.50932e+07	43.4	1	LevoTHYROX Levothyroxin (50mcg)	126/79	30	1108	LEVT3	Sáng: 1 viên (Uống trước ăn sáng 30 phút)	23	2	E89.0;E87.6	Tức vùng cổ, mệt mỏi, ăn kém	Viên	157	17.6072	0		2022-08-08	126	79	2	50	1	50	LEVT3	Sáng: 1 viên (Uống trước ăn sáng 30 phút)	9	1	1	0	0	0	0	0	0	0	0	0	0	0	0	0	0	0	0	21.02	21.41	5.799	1
1.50932e+07	43.2	1	LevoTHYROX Levothyroxin (50mcg)	126/79	120	1108	LEVT3	ngày uống 1 viên sáng trước ăn 30 phút, Riêng Chủ nhật uống 2 viên trước ăn sáng 30 phút	43	2	E03;	Mệt mỏi , ăn kém, thể trạng gầy, da xanh	Viên	147	19.9917	0	40.815	2022-10-09	126	79	1	50	1.5	75	LEVT3	ngày uống 1 viên sáng trước ăn 30 phút, Riêng Chủ nhật uống 2 viên trước ăn sáng 30 phút	20	1	1	0	0	0	0	0	0	0	0	0	0	0	0	0	0	0	0	30.94	22.46	5.599	1
1.50932e+07	41.2	1	LevoTHYROX Levothyroxin (50mcg)	131/74	45	1108	LEVT3	Ngày uống 1.5 viên trước ăn sáng 30 phút	43	2	E03.8;	Bệnh nhân toàn trạng ổn định, đến tái khám	Viên	147	19.0661	0		2023-09-01	131	74	1	50	1.5	75	LEVT3	Ngày uống 1.5 viên trước ăn sáng 30 phút	9	1	1	0	0	0	0	0	0	0	0	0	0	0	0	0	0	0	0	29.04	31.63	5.599	1
1.50932e+07	41.7	1	LevoTHYROX Levothyroxin (50mcg)	146/87	90	1108	LEVT3	thứ 2, 4, 6 , chủ nhật ngày uống 1.5 viên, còn thứ 3, 5, 7 uống 1 viên trước ăn sáng 30 phút	43	2	E03;	Bệnh nhân mệt mỏi, hồi hộp, tim đập nhanh, HA lần 2: 135/84mmHg	Viên	147	19.2975	0	40.815	2023-10-06	146	87	2	50	1.25	62.5	LEVT3	thứ 2, 4, 6 , chủ nhật ngày uống 1.5 viên, còn thứ 3, 5, 7 uống 1 viên trước ăn sáng 30 phút	24	1	1	0	0	0	0	0	0	0	0	0	0	0	0	0	0	0	0	24.15	28.35	6.099	1
1.50935e+07	40.7	0	Pyzacar 25 mg (22S) losartan (25mg)	108/59	30	1850	PYZT2	Sáng: 1 viên (Uống )	37	2	I35.8;E79.0;I48.2;I50;K76;N20.0;R73.9	Bệnh nhân đau bụng hố chậu phải	Viên	158	16.3035	1	40.512	2022-06-24	108	59	4	50	0.5	25	LEVT3	Sáng uống nửa viên trước ăn 30 phút.	8	0	1	0	0	0	0	0	0	0	0	0	0	0	0	0	0	0	0	28.24	24.66	5.166	1
1.50935e+07	40	0	LevoTHYROX Levothyroxin (50mcg)	108/59	15	1108	LEVT3	sáng uống nửa viên trước ăn 30 phút	37	2	I08.0;E78.2;I48.2;I50;K76;Q21.0	Bệnh nhân toàn trạng ổn đinh	Viên	153	17.0874	0		2022-07-25	108	59	1	50	0.5	25	LEVT3	sáng uống nửa viên trước ăn 30 phút	8	0	1	0	0	0	0	0	0	0	0	0	0	0	0	0	0	0	0	27.54	23.96	4.466	1
1.50935e+07	40.8	0	LevoTHYROX Levothyroxin (50mcg)	144/70	15	1108	LEVT3	Sáng uống nửa viên trước ăn sáng 30 phút.	37	2	I08.0;E06.5;E78.2;E79.0;I48.2;I50;K76;N39.0;R73.9	Bệnh nhân hồi hộp, tức ngực, tiểu buốt, rắt	Viên	158	16.3435	0	40.815	2022-10-25	144	70	4	50	0.5	25	LEVT3	Sáng uống nửa viên trước ăn sáng 30 phút.	9	1	1	0	0	0	0	0	0	0	0	0	0	0	0	0	0	0	0	28.34	24.76	5.266	1
1.50937e+07	43	0	Lipanthyl NT Fenofibrat (145mg)	134/72	30	11300	LINT7	, Tối: 1 viên (Uống nguyên viên thuốc)	55	2	E11;E03;E78.2;I10;R00.0	Bệnh nhân toàn trạng ổn định. Tái khám định kỳ	Viên	164	15.9875	0	40.553	2023-11-08	134	72	4	50	0.85	42.5	LEVT31	Ngày uống 1/2 viên sáng trước ăn sáng; riêng thứ 2, thứ 4 và thứ 6 ngày uống 1 viên trước ăn sáng	23	1	1	0	0	1	1	1	1	0	0	0	0	0	0	0	0	0	0	12.25	28.67	1.032	1
1.50937e+07	43	0	Lipanthyl NT Fenofibrat (145mg)	105/68	30	11300	LINT7	, Tối: 1 viên (Uống sau ăn)	55	2	E11.8;E78.2;I10;R00.0	Bệnh nhân toàn trạng ổn định, đến tái khám	Viên	164	15.9875	0	40.553	2023-12-08	105	68	4	50	0.75	37.5	LEVT31	ngày chẵn( thứ 2,4,6,CN) uống 1 viên sáng trước ăn,ngày lẻ( thứ 3,5,7) uống 0.5 viên trước ăn sáng	19	1	1	0	0	1	1	1	1	0	0	0	0	1	0	0	0	0	0	12.25	28.67	1.032	1
1.50946e+07	46.7	1	LevoTHYROX Levothyroxin (50mcg)	118/66	30	1108	LEVT3	Sáng: 1 viên (Uống trước ăn sáng 30 phút)	48	2	E11.7;E03;E78.2;I10;K75;N18.2;Q61	Bệnh nhân tê tay chân, đến tái khám	Viên	156	19.1897	0		2022-08-16	118	66	4	50	1	50	LEVT3	Sáng: 1 viên (Uống trước ăn sáng 30 phút)	9	1	1	0	0	1	1	0	1	0	0	0	0	0	0	0	0	0	0	15.65	23.87	2.138	1
1.50946e+07	46.7	1	Vamipas L-Ornithin - L- aspartat (200mg)	140/73	60	3080	VAMT3	Sáng: 1 viên, Tối: 1 viên (Uống sau ăn)	48	2	E11.2;E03;E78.2;I10;J06.0;K76;N18.2	Bệnh nhân còn đau họng, ngạt mũi, chảy nước mũi ( khám thêm CK TMH)	Viên	156	19.1897	0	40.747	2022-10-24	140	73	2	50	1	50	LEVT27	Sáng: 1 viên (Uống trước ăn sáng 30ph)	8	0	1	0	0	0	1	0	1	0	0	0	0	0	0	0	0	0	0	22.98	24.7	2.138	1
1.50946e+07	47.4	1	Actelsar (22-TQG) telmisartan (40mg)	114/63	30	2586	ACTT22	Sáng: 1 viên (Uống )	48	2	E11.2;E03;E78.2;I10;K76;Q61	Bệnh nhân toàn trạng ổn định, đến tái khám	Viên	156	19.4773	1	40.526	2023-06-27	114	63	4	50	1	50	LEVT27	Sáng: 1 viên (Uống trước ăn sáng 30ph)	8	0	1	0	0	0	1	0	1	0	0	0	0	0	0	0	0	0	0	29.65	19.35	1.838	1
1.50946e+07	46.2	1	Mixtard (22..) Insulin trộn, hỗn hợp (Mixtard-acting, Dual-acting) ((700IU + 300IU)/10ml)	130/80	2000	61	MIXT14	Sáng: 30 ui, Chiều: 30 ui (Tiêm dưới da trước ăn 30 phút)	48	2	E11.2;E03;E78.2;I10;K76	Bệnh nhân toàn trạng ổn định, đến tái khám	UI	156	18.9842	1	40.805.2	2023-09-06	130	80	3	50	1	50	LEVT3	Sáng: 1 viên (Uống trước ăn sáng 30 phút)	9	1	1	0	0	0	1	0	1	0	0	0	0	0	0	0	0	0	0	17.04	21.1	1.638	1
1.50946e+07	46.3	1	Levothyrox (23) Levothyroxin (50mcg)	138/82	30	1007	LEVT31	Sáng: 1 viên (Uống trước ăn sáng 30 phút)	48	2	E11.2;E03;E78.2;I10;I25;K76	Bệnh nhân thấy mệt mỏi, đến khám bệnh	Viên	156	19.0253	1	40.815	2023-10-31	138	82	4	50	1	50	LEVT31	Sáng: 1 viên (Uống trước ăn sáng 30 phút)	9	1	1	0	0	0	1	0	1	0	0	0	0	0	0	0	0	0	0	23.04	24.06	1.738	1
1.50946e+07	46.3	1	Motuzen Silymarin (100mg)	145/79	60	6050	MOTT13	Sáng: 1 viên, Chiều: 1 viên (Uống sau ăn)	48	2	E11.2;E03;E78.2;I10;K76	Bệnh nhân toàn trạng ổn định, đến tái khám	Viên	156	19.0253	0	40.751	2023-12-04	145	79	4	50	1	50	LEVT31	Sáng: 1 viên (Uống trước ăn sáng 30 phút)	9	1	1	0	0	0	1	0	1	0	0	0	0	0	0	0	0	0	0	20.75	17.9	1.738	1
1.50959e+07	49	1	LevoTHYROX Levothyroxin (50mcg)	108/64	30	1108	LEVT3	ngày uống 1/2 viên trước ăn sáng 30 phút.	22	2	E03;	Bệnh nhân toàn trạng ổn định, tái khám theo hẹn. Bệnh nhân không có yếu tố dịch tễ covid -19	Viên	155	20.3954	0		2022-01-23	108	64	1	50	0.5	25	LEVT3	ngày uống 1/2 viên trước ăn sáng 30 phút.	9	1	1	0	0	0	0	0	0	0	0	0	0	0	0	0	0	0	0	14.82	21.32	1.37	1
1.50974e+07	40	1	Actelsar HCT (22S) telmisartan+hydrochlorothiazid (40mg +12,5mg)	140/72	30	9450	ACHT1	Sáng: 1 viên (Uống )	44	2	E89.0;E78.2;I10	Bệnh nhân thấy đau mỏi người, mệt mỏi, chán ăn, tức vùng cổ, đau lưng và mạn sườn	Viên	153	17.0874	1	40.527	2023-07-10	140	72	3	50	0.85	42.5	LEVT27	Thứ 2, 4, 6, Chủ Nhật ngày uống 1 viên trước ăn sáng 30 phút, Thứ 3,5,7 mỗi ngày uống 1/2 viên trước ăn sáng 30 phút	27	1	1	0	0	0	1	0	1	0	0	0	0	0	0	0	0	0	0	13.41	25.84	2.901	1
1.50974e+07	40	1	Meza-Calci D3 (23S) Calci carbonat+Vitamin D3 (750mg + 200IU)	163/87	60	798	MEDT49	Sáng: 1 viên (Uống )	44	2	E03;E78.4;E83.5;I10	Bệnh nhân toàn trạng ổn định, đến tái khám	Viên	153	17.0874	1	40.1033	2023-12-27	163	87	3	50	0.85	42.5	LEVT31	thứ 2, 4, 6 , chủ nhật uống 1 viên, còn thứ 3, 5, 7 uống 1/2 viên trước ăn sáng	21	1	1	0	0	0	1	0	1	0	0	0	0	0	0	0	0	0	0	12.02	23.87	2.901	1
1.50978e+07	44.9	1	LevoTHYROX Levothyroxin (50mcg)	117/77	60	1108	LEVT3	Sáng: 1 viên (Uống trước ăn sáng 30 phút)	22	2	E07;	Bệnh nhân toàn trạng ổn định, đến tái khám, không có yếu tố dịch tễ Covid 19	Viên	158	17.9859	0		2022-01-16	117	77	1	50	1	50	LEVT3	Sáng: 1 viên (Uống trước ăn sáng 30 phút)	9	1	1	0	0	0	0	1	1	0	0	0	0	0	0	0	0	0	0	11.88	19.81	3.541	1
1.50978e+07	49.5	1	LevoTHYROX Levothyroxin (50mcg)	95/52	10	1108	LEVT3	ngày uống 1 viên trước ăn sáng 30 phút vào thứ 2 và thứ 6	22	2	C73;	Bệnh nhân thử que thử thai (+)	Viên	153	21.1457	0		2023-08-27	95	52	1	50	0.75	37.5	LEVT3	ngày uống 1 viên trước ăn sáng 30 phút vào thứ 2 và thứ 6	15	1	1	0	0	0	0	1	1	1	0	0	0	0	0	0	0	0	0	11.48	19.41	3.141	1
1.50978e+07	49.8	1	Authisix Calci carbonat+Vitamin D3 (1500 mg + 400 IU)	117/68	30	4950	AUTT3	Sáng: 1 viên (Uống sau bữa ăn 1.5 giờ)	22	2	C73;	Bệnh nhân thấy mệt mỏi, ăn kém, không ho đau họng, không nhiệt miệng chảy máu chân răng, đến khám bệnh	Viên	153	21.2739	0	40.1033	2023-10-14	117	68	2	50	0.75	37.5	LEVT31	ngày uống 1 viên trước ăn sáng 30 phút vào sáng thứ 2 và thứ 6	16	1	1	0	0	0	0	1	1	1	0	0	0	0	0	0	0	0	0	11.78	19.71	3.441	1
1.50978e+07	49.8	1	Levothyrox (23) Levothyroxin (50mcg)	104/63	15	1007	LEVT31	ngày uống 1 viên trước ăn sáng 30 phút vào thứ 3, 5, 7	22	2	C73;	Bệnh nhân toàn trạng ổn định, đến tái khám	Viên	153	21.2739	1	40.815	2023-11-25	104	63	1	50	0.75	37.5	LEVT31	ngày uống 1 viên trước ăn sáng 30 phút vào thứ 3, 5, 7	14	1	1	0	0	0	0	1	1	1	0	0	0	0	0	0	0	0	0	11.78	19.71	3.441	1
1.50995e+07	48.3	1	LevoTHYROX Levothyroxin (50mcg)	164/92	30	1108	LEVT3	Sáng: 1 viên (Uống trước ăn sáng 30 phút)	48	2	I10;E78.4	Hồi hộp	Viên	152	20.9055	0		2022-05-03	164	92	3	50	1	50	LEVT3	Sáng: 1 viên (Uống trước ăn sáng 30 phút)	9	1	1	0	0	0	1	0	0	0	0	0	0	0	0	0	0	0	0	26.36	17.09	5.745	1
1.50995e+07	48.9	1	LevoTHYROX Levothyroxin (50mcg)	140/80	30	1108	LEVT3	Sáng: 1 viên (Uống trước ăn sáng 30 phút)	48	2	I10;E78.2;I49.3	ổn định	Viên	152	21.1652	0		2022-06-05	140	80	4	50	1	50	LEVT3	Sáng: 1 viên (Uống trước ăn sáng 30 phút)	9	1	1	0	0	0	1	0	0	0	0	0	0	0	0	0	0	0	0	26.96	17.69	6.345	1
1.50995e+07	48.2	1	LevoTHYROX Levothyroxin (50mcg)	134/61	30	1108	LEVT3	Sáng: 1 viên (Uống trước ăn sáng 30 phút)	48	2	I10;E78.4;I49.3	Hồi hộp	Viên	152	20.8622	0		2022-07-06	134	61	1	50	1	50	LEVT3	Sáng: 1 viên (Uống trước ăn sáng 30 phút)	9	1	1	0	0	0	1	0	0	0	0	0	0	0	0	0	0	0	0	26.26	16.99	5.645	1
1.50995e+07	46.7	1	BetaLOC Zok 50mg (22) Metoprolol (47.5mg)	139/81	30	5490	BEZT12	Sáng: 1 viên (Uống không nhai nghiền viên thuốc)	48	2	I10;E03;E78.2	đau ngực, đau bụng, gầy sút cân	Viên	151	20.4816	1	40.515	2023-06-30	139	81	2	50	1	50	LEVT27	Sáng: 1 viên (Uống trước ăn sáng 30ph)	8	0	1	0	0	0	1	0	1	0	0	0	0	0	0	0	0	0	0	34.68	24.31	6.145	1
1.50995e+07	46	1	EsseROSE Phospholipid đậu nành (450mg)	135/73	60	7150	ESST3	Sáng: 1 viên, Tối: 1 viên (Uống ngay sau ăn, uống nguyên viên)	48	2	I10;E03;E78.2	Bệnh nhân toàn trạng ổn định, đến tái khám	Viên	151	20.1746	0		2023-07-30	135	73	2	50	1	50	LEVT3	Sáng: 1 viên (Uống trước ăn sáng 30 phút)	9	1	1	0	0	0	1	0	1	0	0	0	0	0	0	0	0	0	0	26.06	16.79	5.445	1
1.50995e+07	46.4	1	Etexbenkis capsule Thymomodulin (80mg)	123/54	30	7480	ETET	Sáng: 1 viên (Uống )	48	2	I10;E78.2;M17	đau ngực, ĐAU GỐI T	Viên	151	20.35	0		2023-09-01	123	54	3	50	1	50	LEVT3	Sáng: 1 viên (Uống trước ăn sáng 30 phút)	9	1	1	0	0	0	1	0	1	0	0	0	0	0	0	0	0	0	0	33.31	26.15	5.845	1
1.50995e+07	46.6	1	Concor 5mg (23) Bisoprolol (5mg)	147/78	30	4290	CONT7	Sáng: 1 viên (Uống nguyên viên, vào buổi sáng)	48	2	I10;E03;E78.4	Bệnh nhân toàn trạng ổn định	Viên	151	20.4377	1	40.493	2023-10-07	147	78	2	50	1	50	LEVT3	Sáng: 1 viên (Uống trước ăn sáng 30 phút)	9	1	1	0	0	0	1	0	0	0	0	0	0	0	0	0	0	0	0	26.66	17.39	6.045	1
1.50995e+07	46.8	1	Actelsar (22-TQG) telmisartan (40mg)	141/90	30	2586	ACTT22	Sáng: 1 viên (Uống )	68	2	I10;E03;E78.2	nhịp tim chậm	Viên	151	20.5254	1	40.526	2023-11-10	141	90	6	50	1.5	75	LEVT3	ngày 1 viên sáng Riêng T3- T7 uống 2 viên sáng	11	1	0	0	0	0	1	0	1	0	0	0	0	0	0	0	0	0	0	27.57	23.72	6.245	1
1.50995e+07	46	1	Artiflax-MSM Methylsulfonylmethane+Glucosamin sulfat (750mg+750mg)	130/66	96	7700	ARTT1	Sáng: 1 viên, Tối: 1 viên (Uống )	68	2	I10;E78.2	đau ngực, đau bụng	Viên	151	20.1746	0		2023-12-16	130	66	7	50	1.5	75	LEVT31	ngày 1 viên sáng Riêng T3- T7 uống 2 viên sáng	11	1	0	0	0	0	1	0	1	0	0	0	0	0	0	0	0	0	0	31.06	21.79	5.445	1
1.50999e+07	65	1	Frego Flunarizin (5 mg)	127/67	14	1980	FRE001NT	Sáng: 1 viên, Tối: 1 viên (Uống sau ăn, uống nguyên viên)	76	2	I10;E11;H81;H81.1;R00.0;R51	Bệnh nhân thấy huyết áp cao, dao động, hồi hộp tim đập nhanh, mệt, đau đầu, chóng mặt, tức ngực, khó thở, mất ngủ	Viên	148	29.6749	0	40.336	2023-12-28	127	67	9	100	1	100	DIST10	Sáng: 1 viên (Uống trước ăn)	6	0	1	0	0	1	1	0	1	0	0	0	0	0	0	0	0	0	0	48.04	43.02	4.79	1
1.51002e+07	50.3	1	LevoTHYROX Levothyroxin (50mcg)	107/63	30	1108	LEVT3	Sáng: 1 viên (Uống trước ăn sáng 30 phút)	30	2	E03;E78.2;M65.2	mệt mỏi, đau khớp khuỷu tay trái, tê bì ngón tay, chuột rút	Viên	168	17.8217	0		2022-06-13	107	63	4	50	1	50	LEVT3	Sáng: 1 viên (Uống trước ăn sáng 30 phút)	9	1	1	0	0	0	0	0	1	0	0	0	0	0	0	0	0	0	0	20.53	23.57	3.597	1
1.51002e+07	50.3	1	LevoTHYROX (22) Levothyroxin (50mcg)	104/56	30	1007	LEVT27	Sáng: 1 viên (Uống trước ăn sáng 30ph)	30	2	E89.0;E78.2	Bệnh nhân toàn trạng ổn định, đến tái khám	Viên	168	17.8217	1	40.815	2022-12-09	104	56	2	50	1	50	LEVT27	Sáng: 1 viên (Uống trước ăn sáng 30ph)	8	0	1	0	0	0	0	0	1	0	0	0	0	0	0	0	0	0	0	20.53	23.57	3.597	1
1.51002e+07	50.6	1	Stavacor (23S) Pravastatin (20mg)	112/71	30	6400	STAT20	, Tối: 1 viên (Uống trước khi đi ngủ )	30	2	E03;E78.2	Bệnh nhân mệt mỏi, chuột rút, tê tay, hồi hộp, đến khám bệnh	Viên	168	17.928	1	40.557	2023-11-29	112	71	2	50	1	50	LEVT31	Sáng: 1 viên (Uống trước ăn sáng 30 phút)	9	1	1	0	0	0	0	0	1	0	0	0	0	0	0	0	0	0	0	20.78	15.09	3.897	1
1.51004e+07	42.5	1	LevoTHYROX (22) Levothyroxin (50mcg)	107/67	30	1007	LEVT27	Sáng: 1 viên (Uống trước ăn sáng 30ph)	34	2	E89.0;E78.2;J31.1	Bệnh nhân bỏ khám 1 năm nay, tự điều trị Levothyrox 75mg/ngày, khoảng 1 tháng nay, bệnh nhân tự ý ngừng thuốc, nuốt nghẹn, mệt mỏi, ăn kém, tức ngực, khó thở	Viên	160	16.6016	1	40.815	2022-11-29	107	67	2	50	1	50	LEVT27	Sáng: 1 viên (Uống trước ăn sáng 30ph)	8	0	1	0	0	0	0	0	1	0	0	0	0	0	0	0	0	0	0	17.73	20.27	0.688	1
1.51004e+07	42.5	1	Alpha-choay Alphachymotrypsin (4.2mg)	123/79	10	2214	ALP003NT	Sáng: 1 viên, Tối: 1 viên (Uống sau ăn)	34	2	E03;E78.2;K59	Bệnh nhân thấy đau bụng, đau mạn sườn và thắt lưng trái, đầy chướng, đi ngoài phân lỏng 2-3 lần/ngày, đến khám bệnh	Viên	160	16.6016	0	40.67	2023-09-01	123	79	3	50	1	50	LEVT3	ngày uống 1 viên sáng trước ăn ( uống sau khi hết thuốc BHYT)	14	1	1	0	0	0	0	0	1	0	0	0	0	0	0	0	0	0	0	21.96	17.88	0.688	1
1.51015e+07	40	1	Vamipas L-Ornithin - L- aspartat (200mg)	103/60	60	3080	VAMT3	Sáng: 1 viên, Chiều: 1 viên (Uống )	43	2	E11;E03;E78.2;K29;N39.0	Bệnh nhân bỏ thuốc uống điều trị tiểu đường 2 tháng nay, tiểu nhiều, tức ngực	Viên	155	16.6493	0		2022-06-10	103	60	3	100	0.5	50	DIST6	Ngày uống 1/2 viên sáng trước ăn	7	0	1	0	0	0	0	0	0	0	0	0	0	0	0	0	0	0	0	47.82	51.84	2.307	1
1.51015e+07	52.5	1	Fenosup Lidose (22S) Fenofibrat (160mg)	100/74	30	5267	FELT6	, Tối: 1 viên (Uống nguyên viên, ngay sau ăn)	63	2	E11;E03;E78.2;N18.8	mệt mỏi, đau ngực	Viên	152	22.7233	1	40.553	2023-06-26	100	74	5	50	1.5	75	LEVT3	ngày uống 1.5 viên sáng	5	0	0	0	0	1	0	0	0	0	0	0	0	0	0	0	0	0	0	69.5	61.02	2.307	1
1.51025e+07	45	1	Jointmeno Ibandronic (150mg)	96/55	3	372645	JOIT3	1 tháng uống 1 viên vào 1 ngày cố định, uống trước ăn sáng 60 phút, sau uống không nằm ngay trong vòng 60 phút ( uống kéo dài 12 tháng).	52	2	E03;D24;D26.0;E04.1;M81.8	Đau các khớp	Viên	150	20	0		2022-06-27	96	55	4	100	0.75	75	LEVT4	ngày uống 1 viên sáng trước ăn từ thứ 2 đến thứ 6. Riêng thứ 7, chủ nhật uống 1/2 viên sáng trước ăn.	24	1	1	0	0	0	0	0	0	0	1	0	0	1	0	0	0	0	0	25	28.25	0.083	1
1.51033e+07	55	1	LevoTHYROX Levothyroxin (50mcg)	140/92	30	1108	LEVT3	Sáng: 1 viên (Uống trước ăn sáng 30 phút)	31	2	E04.2;E78.2;K76;M47;M54.2;N20.0	Đau vai gáy, đau đầu vùng chẩm, choáng, đến khám. BMI: 23.88	Viên	170	19.0311	0	40.815	2022-10-30	140	92	4	50	1	50	LEVT3	Sáng: 1 viên (Uống trước ăn sáng 30 phút)	9	1	1	0	0	0	0	0	0	0	0	0	0	0	0	0	0	0	0	22.94	23.31	0.693	1
1.51068e+07	60	0	Courtois (22-TQG) Rosuvastatin (10mg)	119/64	30	474	COUT	, Tối: 1 viên (Uống )	74	2	I10;E03;E78	Bệnh nhân tái khám chóng mặt; đang điều trị hormon liều 100; Tăng huyết áp đang điều trị exforge; rosuvastarin điều rị mỡ máu	Viên	162	22.8624	1	40.558	2023-09-26	119	64	6	100	0.75	75	DIST10	Uống ngày thứ 3-5-7 uống 1, 5 viên; thứ 2-4-6- chủ nhật thì uống 1 viên; trước ăn sáng 30 phút	21	1	1	0	0	0	1	1	1	0	0	0	0	0	0	0	0	0	0	21.18	28.17	1.66	1
1.51068e+07	70	1	Viacoram 7mg/5mg (23S) perindopril+Amlodipin (7mg; 5mg)	119/65	30	6589	VIAT13	Sáng: 1 viên (Uống )	74	2	I10;E03;E78.2;G47;J31.2	Bệnh nhân nuốt vướng	Viên	152	30.2978	1	40.521	2023-11-21	119	65	9	100	1.25	125	DIST10	từ thứ 2 đến thứ 6 uống 1 viên trước ăn sáng, riêng thứ 7, chủ nhật uống 1.5 viên trước ăn sáng	23	1	1	0	1	1	1	1	1	0	0	0	1	0	1	0	1	0	0	51.31	61.19	1.66	1
1.51077e+07	80	1	LevoTHYROX Levothyroxin (100 mcg)	128/70	100	1617	LEVT4	ngày uống 1 viên sáng trước ăn. Riêng chủ nhật uống 1.5 viên	31	2	E03;	Bệnh nhân toàn trạng ổn định, đến tái khám	Viên	165	29.3848	0		2022-07-25	128	70	6	100	1.25	125	LEVT4	ngày uống 1 viên sáng trước ăn. Riêng chủ nhật uống 1.5 viên	13	1	1	0	1	0	0	0	0	0	0	0	0	0	0	0	0	0	0	58.88	64.15	1.274	1
1.51077e+07	68	0	Actelsar (21) telmisartan (40mg)	125/74	30	3840	ACTT14	Sáng: 1 viên (Uống )	62	2	I10;E11;E78.2	đau ngực	Viên	148	31.0446	1	40.526	2022-05-19	125	74	4	100	1	100	LEVT4	Sáng: 1 viên (Uống trước ăn sáng 30 phút)	9	1	1	0	0	1	1	1	1	0	0	0	0	0	0	0	0	0	0	21.69	29.75	0.114	1
1.5108e+07	66.5	1	LevoTHYROX Levothyroxin (100 mcg)	142/92	30	1617	LEVT4	Sáng: 1 viên (Uống trước ăn sáng 30 phút)	58	2	E11.8;E78.2;E89.0;I10;N39.0	Bệnh nhân mệt mỏi	Viên	144	32.0698	0		2023-06-12	142	92	6	100	1	100	LEVT4	Sáng: 1 viên (Uống trước ăn sáng 30 phút)	9	1	1	0	0	1	1	1	1	0	0	0	0	0	0	0	0	0	0	23.22	38.01	1.631	1
1.5108e+07	41.3	1	Diamicron MR 60mg (23-TQG) Gliclazid (60mg)	138/78	30	5126	DIMT28	Sáng: 1 viên (Uống trước ăn, không nhai nghiền viên thuốc)	38	2	E11.9;E03;E78.4;I10;N39.0	Bệnh nhân toàn trạng ổn định, đến tái khám	Viên	154	17.4144	1	40.800	2023-10-09	138	78	2	50	0.85	42.5	LEVT3	Ngày uống 1 viên trước ăn sáng( riêng ngày thứ 7,chủ nhật uống 1/2 viên trước ăn sáng)	18	1	1	0	0	0	1	1	1	0	0	0	0	0	0	0	0	0	0	12.67	25.47	1.431	1
1.5108e+07	66.9	1	Diamicron MR 60mg (23-TQG) Gliclazid (60mg)	135/75	30	5126	DIMT28	Sáng: 1 viên (Uống trước ăn, không nhai nghiền viên thuốc)	58	2	E11.9;E03;E78.4;I10	Bệnh nhân toàn trạng ổn định, đến tái khám	Viên	144	32.2627	1	40.800	2023-11-10	135	75	5	50	2	100	LEVT31	Sáng: 2 viên (Uống trước ăn sáng 30 phút)	9	1	1	0	0	1	1	1	1	0	0	0	0	0	0	0	0	0	0	24.48	26.18	2.031	1
1.5108e+07	55.7	1	LevoTHYROX (23) Levothyroxin (50mcg)	118/88	60	1007	LEVT31	Ngày uống 2 viên trước ăn sáng 30 phút, riêng chủ nhật uống 1 viên	58	2	E11.9;C73;E03;E78.4;I10	Bệnh nhân toàn trạng ổn định, đến tái khám	Viên	154	23.4863	1	40.815	2023-12-11	118	88	4	50	1.5	75	LEVT31	Ngày uống 2 viên trước ăn sáng 30 phút, riêng chủ nhật uống 1 viên	15	1	1	0	0	1	1	1	1	0	0	0	0	0	0	0	0	0	0	18.42	22.25	1.831	1
1.51085e+07	55	0	LevoTHYROX Levothyroxin (50mcg)	130/80	100	1108	LEVT3	Thứ 2,4,6, CN uống ngày 2 viên trước ăn sáng 30 phút. Các ngày còn lại, thứ 3,5,7 uống ngày 1.5 viên	71	2	E03;E74.4;E78.2;N28.1;N40	Nuốt vướng, đau mạn sườn (P)	Viên	156	22.6003	0		2022-08-18	130	80	2	50	1.75	87.5	LEVT3	Thứ 2,4,6, CN uống ngày 2 viên trước ăn sáng 30 phút. Các ngày còn lại, thứ 3,5,7 uống ngày 1.5 viên	22	1	1	0	0	1	0	0	1	0	0	0	0	0	0	0	0	0	0	25.71	15.7	2.923	1
1.51085e+07	65	1	Partamol Tab (22S) Paracetamol (500mg)	113/72	10	480	PATT10	Sáng: 1 viên, Tối: 1 viên (Uống )	71	2	E03;E78.4;M54;N40;Q61;R73	Bệnh nhân mệt mỏi, hoa mắt chóng mặt, đau thắt lưng (P)	Viên	146	30.4935	1	40.48	2023-06-12	113	72	7	100	1.75	175	DIST7	ngày chẵn( thứ 2,4,6,CN) uống 2 viên sáng trước ăn,ngày lẻ( thứ 3,5,7) uống 1.5 viên trước ăn sáng	19	1	1	1	0	1	0	0	1	0	0	1	1	1	0	0	1	0	0	60.09	71.98	2.923	1
1.51106e+07	59.8	1	LevoTHYROX (22) Levothyroxin (50mcg)	128/69	30	1007	LEVT27	Sáng: 1 viên (Uống trước ăn sáng 30ph)	20	2	E03;	Bệnh nhân mệt mỏi, phát hiện mang thai 04 tuần	Viên	160	23.3594	1	40.815	2023-06-02	128	69	1	50	1	50	LEVT27	Sáng: 1 viên (Uống trước ăn sáng 30ph)	8	0	1	0	0	0	0	0	0	1	0	0	0	0	0	0	0	0	0	11.63	23.47	3.288	1
1.51106e+07	79.3	1	LevoTHYROX Levothyroxin (100 mcg)	124/72	30	1617	LEVT4	Sáng: 1 viên (Uống trước ăn sáng 30 phút)	40	2	E03;	Mệt mỏi, thai 22 tuần ( BN không đồng ý làm các xét nghiệm khác)	Viên	150	35.2444	0	40.815	2023-10-03	124	72	3	100	1	100	LEVT4	Sáng: 1 viên (Uống trước ăn sáng 30 phút)	9	1	1	0	0	0	0	0	0	1	0	0	0	0	0	0	0	0	0	16.13	27.97	2.788	1
1.51106e+07	73.5	1	Meza-Calci D3 (23S) Calci carbonat+Vitamin D3 (750mg + 200IU)	109/64	60	798	MEDT49	Sáng: 1 viên, Trưa: 1 viên (Uống )	40	2	E03;E58;E61.1;O24	Bệnh nhân toàn trạng ổn định, đến tái khám, xét nghiệm calci máu giảm: 0.97, sắt: 9.8	Viên	160	28.7109	1	40.1033	2023-10-30	109	64	3	50	1.5	75	LEVT31	Ngày uống 1.5 viên trước ăn sáng 30 phút	9	1	1	0	0	1	0	0	0	1	1	1	0	1	0	0	0	0	0	16.33	28.17	2.988	1
1.51106e+07	74.3	1	Meza-Calci D3 (23S) Calci carbonat+Vitamin D3 (750mg + 200IU)	117/75	33	798	MEDT49	Sáng: 1 viên (Uống sau ăn)	40	2	E03;E58;E61.1;O24	Bệnh nhân toàn trạng ổn định, đến tái khám	Viên	160	29.0234	1	40.1033	2023-12-01	117	75	2	50	1.5	75	LEVT31	Ngày uống 1.5 viên trước ăn sáng 30 phút	9	1	1	0	0	1	0	0	0	1	1	0	0	1	0	0	0	0	0	16.13	27.97	2.788	1
1.51112e+07	45.6	1	LevoTHYROX Levothyroxin (50mcg)	117/61	30	1108	LEVT3	Sáng: 1 viên (Uống trước ăn sáng 30 phút)	43	2	E03;	Mệt mỏi	Viên	160	17.8125	0		2022-08-15	117	61	1	50	1	50	LEVT3	Sáng: 1 viên (Uống trước ăn sáng 30 phút)	9	1	1	0	0	0	0	1	1	0	0	0	0	0	0	0	0	0	0	19.82	16.56	1.838	1
1.51112e+07	55.2	1	LevoTHYROX (22) Levothyroxin (50mcg)	118/61	55	1007	LEVT27	Từ thứ 2 đến thứ 6: ngày uống 2 viên trước ăn sáng 30 phút, còn lại thứ 7, chủ nhật: ngày uống 1 viên trước ăn sáng 30 phút	63	2	E89.0;E58;E78.2;K76	Bệnh nhân toàn trạng ổn định, đến tái khám, bệnh nhân đã chụp CT ổ bụng tháng 3/2023 tại Bệnh viện Vinmec	Viên	150	24.5333	1	40.815	2023-06-28	118	61	1	50	1.5	75	LEVT27	Từ thứ 2 đến thứ 6: ngày uống 2 viên trước ăn sáng 30 phút, còn lại thứ 7, chủ nhật: ngày uống 1 viên trước ăn sáng 30 phút	30	1	1	0	0	0	0	1	1	0	0	0	0	0	0	0	0	0	0	23.93	25.45	1.438	1
1.51112e+07	55.6	1	LevoTHYROX Levothyroxin (50mcg)	118/61	45	1108	LEVT3	Ngày uống 1.5 viên trước ăn sáng 30 phút	63	2	E03;	Bệnh nhân tê tay chân, Mệt mỏi, BMI: 24	Viên	150	24.7111	0	40.815	2023-10-04	118	61	1	50	1.5	75	LEVT3	Ngày uống 1.5 viên trước ăn sáng 30 phút	9	1	1	0	0	0	0	1	1	0	0	0	0	0	0	0	0	0	0	23.88	24.79	1.838	1
1.51136e+07	56.6	1	LevoTHYROX (22) Levothyroxin (50mcg)	126/70	60	1007	LEVT27	Sáng: 2 viên (Uống trước ăn sáng 30ph)	58	2	E03;E27;E78.2;I87.2;I88;K75;M81.0	Bệnh nhân thấy tê chân tay, chuột rút, giãn mao mạch chi dưới, đến khám bệnh. XN máu: Cho/Tri: 6.91/3.84; GOT/Gphẫu thuật: 34/35	Viên	140	28.8776	1	40.815	2022-11-13	126	70	5	50	2	100	LEVT27	Sáng: 2 viên (Uống trước ăn sáng 30ph)	8	0	1	0	0	0	0	0	1	0	1	0	0	1	0	1	0	0	0	35.8	46.8	2.087	1
1.51136e+07	50.7	1	Fluconazol Stella Fluconazol (150mg)	106/68	15	10560	FLU014NT	, Tối: 1 viên (Uống )	58	2	E03;E27;E78.4;K29;K75	Mệt mỏi, chán ăn, đau bụng thượng vị	Viên	155	21.103	0	40.288	2022-12-24	106	68	5	100	0.85	85	DIST7	Từ thứ 2 đến thứ 7 ngày uống 1 viên trước ăn sáng, còn lại chủ nhật ngày uống 1/2 viên trước ăn sáng	24	1	1	0	1	0	0	0	1	0	0	0	0	0	1	0	0	0	0	30.36	35.31	2.187	1
1.51136e+07	50.5	1	Stavacor (22S) Pravastatin (20mg)	107/64	30	6400	STAT17	, Tối: 1 viên (Uống trước khi đi ngủ )	58	2	E03;E27;E78.4;K29;K75	Bệnh nhân toàn trạng ổn định	Viên	155	21.0198	1	40.557	2023-08-06	107	64	9	50	1.5	75	LEVT3	ngày uống 1.5 viên trước ăn sáng	7	0	1	0	1	0	0	0	1	0	0	0	0	0	1	0	0	0	0	28.05	39.33	1.987	1
1.51139e+07	54	1	Fenostad 200 (21) Fenofibrat (200mg)	139/68	30	1710	FENT10	, Tối: 1 viên (Uống ngay sau ăn)	65	2	E03;E78.2;E87;I88;K76;R73	Mệt mỏi, khàn tiếng	Viên	148	24.653	1	40.553	2022-05-05	139	68	3	50	1.25	62.5	LEVT3	Ngày uống 1 viên sáng trước ăn. Riêng thứ 7, chủ nhật uống 1.5 viên sáng trước ăn.	18	1	1	0	0	1	0	0	1	0	1	0	0	0	0	0	0	0	0	24.33	26.77	0.299	1
1.51139e+07	54	1	LevoTHYROX Levothyroxin (100 mcg)	134/71	50	1617	LEVT4	ngày uống 1 viên sáng trước ăn ( nghỉ chủ nhật)	65	2	E03;	Đau vùng cổ	Viên	148	24.653	0	40.815	2022-10-02	134	71	1	100	0.857	85.7	LEVT4	ngày uống 1 viên sáng trước ăn ( nghỉ chủ nhật)	11	1	1	0	0	1	0	0	1	0	0	0	0	0	0	0	0	0	0	31.88	16.68	0.299	1
1.51185e+07	72	1	LevoTHYROX (22) Levothyroxin (50mcg)	121/73	60	1007	LEVT27	Từ thứ 2 đến thứ 6 uống 1 viên sáng trước ăn, Thứ 7 và CN uống 1.5 viên sáng trước ăn 30 phút	45	2	C73;E83.5	Mệt mỏi	Viên	168	25.5102	1	40.815	2022-10-22	121	73	1	50	1.25	62.5	LEVT27	Từ thứ 2 đến thứ 6 uống 1 viên sáng trước ăn, Thứ 7 và CN uống 1.5 viên sáng trước ăn 30 phút	24	1	1	0	0	0	0	1	1	1	0	0	0	0	0	0	0	0	0	22.37	24.61	0.111	1
1.51185e+07	60	1	LevoTHYROX (23) Levothyroxin (50mcg)	115/71	45	1007	LEVT31	Sáng: 1.5 viên, uống trước ăn 30 phút	45	2	C73;E58	Bệnh nhân toàn trạng ổn định, đến tái khám	Viên	163	22.5827	1	40.815	2023-12-09	115	71	2	50	1.5	75	LEVT31	Sáng: 1.5 viên, uống trước ăn 30 phút	8	0	1	0	0	0	0	1	1	0	1	0	0	1	0	0	0	0	0	22.37	24.61	0.111	1
1.51186e+07	59	1	Stadovas 5 CAP (21) Amlodipin (5mg)	161/130	120	720	STAT13	Sáng: 1 viên, Chiều: 1 viên (Uống )	50	2	I10;D50;E21;E78.2;K76;N18.0	Mệt mỏi, đau toàn thân, huyết áp chưa kiểm soát, tiểu 500-1000ml/24 giờ, HC thiếu máu (+), BN không có yếu tố dịch tễ Covid-19	Viên	149	26.5754	1	40.491	2022-01-13	161	130	6	100	1	100	DIST6	Sáng: 1 viên (Uống trước ăn)	6	0	1	0	0	0	1	0	0	0	1	1	0	0	0	0	0	0	0	14.71	22.26	0.216	1
1.51269e+07	45.9	1	Betaloc Zok 25mg (21) Metoprolol (25mg)	123/82	30	4389	BEZT10	Sáng: 1 viên (Uống không nhai nghiền viên thuốc)	19	2	E07;E04.8;R00.0	Bệnh nhân thấy cổ tăng kích thước, đến tái khám. Khám: bướu giáp độ III, tim nhanh	Viên	160	17.9297	1	40.515	2022-05-12	123	82	2	50	1	50	LEVT3	Sáng: 1 viên (Uống trước ăn sáng 30 phút)	9	1	1	0	0	0	0	0	0	0	0	0	0	0	0	0	0	0	0	16	20.35	2.094	1
1.51269e+07	45	1	LevoTHYROX Levothyroxin (50mcg)	113/69	60	1108	LEVT3	Sáng: 1 viên (Uống trước ăn sáng 30 phút)	19	2	E03;	Bệnh nhân toàn trạng ổn định, đến tái khám. Béo bụng BMI: 24	Viên	160	17.5781	0		2022-06-14	113	69	2	50	1	50	LEVT3	Sáng: 1 viên (Uống trước ăn sáng 30 phút)	9	1	1	0	0	0	0	0	0	0	0	0	0	0	0	0	0	0	0	15.1	19.45	1.194	1
1.51269e+07	45.7	1	LevoTHYROX Levothyroxin (50mcg)	125/84	90	1108	LEVT3	Sáng: 1 viên (Uống trước ăn sáng 30 phút)	19	2	E03;	Bệnh nhân toàn trạng ổn định, đến tái khám	Viên	160	17.8516	0		2022-08-15	125	84	1	50	1	50	LEVT3	Sáng: 1 viên (Uống trước ăn sáng 30 phút)	9	1	1	0	0	0	0	0	0	0	0	0	0	0	0	0	0	0	0	15.8	20.15	1.894	1
1.51318e+07	45	1	Symbicort Turbuhaler (22) Budesonid+Formoterol fumarat (160mcg+ 4,5mcg)	130/80	1	286440	SYTT9	hít qua miệng ngày 2 lần, mỗi lần 1 liều sáng- tối trước ăn, sau hít súc họng sạch	40	2	J45;E03;E79.0;I05.8;I07.1;I10;I37.1;J02;K76.0	Ho đờm nhiều 1 tuần nay, khó thở, cò cứ, mệt mỏi, phổi RRPN giảm	Ống	158	18.026	1	40.974	2022-06-20	130	80	3	50	1	50	LEVT3	Sáng: 1 viên (Uống trước ăn sáng 30 phút)	9	1	1	0	0	0	1	0	1	0	0	0	0	0	0	0	0	0	0	31.39	30.35	3.261	1
1.5133e+07	48	1	LevoTHYROX Levothyroxin (50mcg)	93/50	90	1108	LEVT3	Sáng: 1 viên (Uống trước ăn sáng 30 phút)	31	2	E04.8;	Toàn trạng ổn định. Khám: bướu cổ Ib, lan tỏa, mềm	Viên	159	18.9866	0		2022-06-13	93	50	2	50	1	50	LEVT3	Sáng: 1 viên (Uống trước ăn sáng 30 phút)	9	1	1	0	0	0	0	0	0	0	0	0	0	0	0	0	0	0	0	12.31	17.83	0.679	1
1.51339e+07	48.7	1	Cardilopin (21) Amlodipin (10mg)	130/74	30	882	CART5	Sáng: 1 viên (Uống )	35	2	I10;E78.2	ổn định Bệnh nhân không có yếu tố dịch tễ covid 19	Viên	153	20.804	1	40.491	2022-01-29	130	74	4	50	1	50	LEVT3	Sáng: 1 viên (Uống trước ăn sáng 30 phút)	9	1	1	0	0	0	1	0	0	0	0	0	0	0	0	0	0	0	0	18.25	16.08	3.829	1
1.51339e+07	48.4	1	Betaloc Zok (Blister) 50mg (21) Metoprolol (50mg)	146/84	30	5490	BEZT11	Sáng: 1 viên (Uống không nhai nghiền viên thuốc)	35	2	I10;E78.2	đau ngực, đau bụng	Viên	153	20.6758	1	40.515	2022-06-04	146	84	5	50	1	50	LEVT3	Sáng: 1 viên (Uống trước ăn sáng 30 phút)	9	1	1	0	0	0	1	0	0	0	0	0	0	0	0	0	0	0	0	17.95	15.78	3.529	1
1.51339e+07	48.2	1	LevoTHYROX Levothyroxin (50mcg)	128/73	30	1108	LEVT3	Sáng: 1 viên (Uống trước ăn sáng 30 phút)	35	2	I10;E03;E78.2;K76;R51	ổn định	Viên	153	20.5904	0		2022-07-19	128	73	1	50	1	50	LEVT3	Sáng: 1 viên (Uống trước ăn sáng 30 phút)	9	1	1	0	0	0	1	0	0	0	0	0	0	0	0	0	0	0	0	17.75	15.58	3.329	1
1.51339e+07	48.2	1	Actelsar HCT (22S) telmisartan+hydrochlorothiazid (40mg +12,5mg)	134/73	30	9450	ACHT1	, Tối: 1 viên (Uống )	35	2	I10;E03	ổn định	Viên	153	20.5904	1	40.527	2022-08-26	134	73	4	50	1	50	LEVT3	Sáng: 1 viên (Uống trước ăn sáng 30 phút)	9	1	1	0	0	0	1	0	0	0	0	0	0	0	0	0	0	0	0	17.75	15.58	3.329	1
1.51339e+07	46.1	1	LevoTHYROX Levothyroxin (50mcg)	121/67	30	1108	LEVT3	Sáng: 1 viên (Uống trước ăn sáng 30 phút)	35	2	I10;	Bệnh nhân toàn trạng ổn định	Viên	153	19.6933	0	40.815	2022-11-18	121	67	3	50	1	50	LEVT3	Sáng: 1 viên (Uống trước ăn sáng 30 phút)	9	1	1	0	0	0	1	0	0	0	0	0	0	0	0	0	0	0	0	17.65	15.48	3.229	1
1.51339e+07	46	1	Betaloc Zok 50mg (22) Metoprolol (47.5mg)	126/71	35	5490	BEZT12	Sáng: 1 viên (Uống không nhai nghiền viên thuốc)	35	2	I10;E03;E78.4	Mệt	Viên	153	19.6506	1	40.515	2022-12-26	126	71	3	50	1	50	LEVT27	Sáng: 1 viên (Uống trước ăn sáng 30ph)	8	0	1	0	0	0	1	0	0	0	0	0	0	0	0	0	0	0	0	26.01	20.71	3.129	1
1.51339e+07	47	1	Crestinboston 10 Rosuvastatin (10mg)	132/72	30	8250	CRET9	, Tối: 1 viên (Uống trước khi đi ngủ )	35	2	I10;E03	Mệt, chóng mặt	Viên	153	20.0777	0	40.558	2023-06-21	132	72	3	50	1	50	LEVT27	Sáng: 1 viên (Uống trước ăn sáng 30ph)	8	0	1	0	0	0	1	0	0	0	0	0	0	0	0	0	0	0	0	19.12	15.53	4.129	1
1.51339e+07	46.3	1	Baticolin Citicolin (500mg)	112/68	30	19800	BATT24	Sáng: 1 viên (Uống )	35	2	I10;E03;E78.4	chóng mặt	Viên	153	19.7787	0	40.563	2023-08-30	112	68	3	100	0.5	50	DIST7	sáng 1/2 viên	3	0	0	0	0	0	1	0	0	0	0	0	0	0	0	0	0	0	0	17.85	15.68	3.429	1
1.51339e+07	46	1	Concor 5mg (23) Bisoprolol (5mg)	128/75	30	4290	CONT7	Sáng: 1 viên (Uống nguyên viên, vào buổi sáng)	35	2	I10;E03	chóng mặt	Viên	153	19.6506	1	40.493	2023-10-05	128	75	3	100	0.5	50	DIST10	sáng 1/2 viên	3	0	0	0	0	0	1	0	0	0	0	0	0	0	0	0	0	0	0	17.55	15.38	3.129	1
1.51339e+07	46.1	1	Crestinboston 10 Rosuvastatin (10mg)	136/81	30	8250	CRET9	, Tối: 1 viên (Uống )	35	2	I10;E03	chóng mặt	Viên	153	19.6933	0	40.558	2023-11-28	136	81	3	50	1	50	LEVT31	Sáng: 1 viên (Uống trước ăn sáng 30 phút)	9	1	1	0	0	0	1	0	0	0	0	0	0	0	0	0	0	0	0	17.65	15.48	3.229	1
1.60014e+07	77.3	1	Nebilet Nebivolol (5mg)	143/80	30	8360	NEB001NT	Sáng: 1 viên (Uống )	68	2	I20;E03;E78.4;I10	tức ngực, mệt	Viên	147	35.7721	0		2022-05-10	143	80	7	100	1	100	LEVT4	Sáng: 1 viên (Uống trước ăn sáng 30 phút)	9	1	1	0	0	0	1	0	0	0	0	0	0	0	0	0	0	0	0	22.77	32.37	4.726	1
1.60014e+07	77.7	1	Actelsar HCT (22S) telmisartan+hydrochlorothiazid (40mg +12,5mg)	127/84	30	9450	ACHT1	Sáng: 1 viên (Uống )	68	2	I20;I10	Bệnh nhân toàn trạng ổn định	Viên	147	35.9572	1	40.527	2022-11-01	127	84	6	100	1	100	LEVT4	Sáng: 1 viên (Uống trước ăn sáng 30 phút)	9	1	1	0	0	0	1	0	0	0	0	0	0	0	0	0	0	0	0	61.65	153.9	5.126	1
1.60014e+07	57.9	1	Actelsar HCT (22S) telmisartan+hydrochlorothiazid (40mg +12,5mg)	141/82	30	9450	ACHT1	Sáng: 1 viên (Uống )	48	2	I20;E03;I10	Mệt, chóng mặt, phù chân	Viên	157	23.4898	1	40.527	2023-06-16	141	82	3	50	1	50	LEVT27	Sáng: 1 viên (Uống trước ăn sáng 30ph)	8	0	1	0	0	0	1	0	0	0	0	0	0	0	0	0	0	0	0	19.75	21.52	5.326	1
1.60014e+07	77.2	1	SaVi Trimetazidine 35MR (23) Trimetazidin (35mg)	157/90	60	399	SATT3	Sáng: 1 viên, Tối: 1 viên (Uống nguyên viên, trong bữa ăn)	68	2	I20;E03;I10;I87.2	Mệt, tức ngực, phù chân	Viên	147	35.7259	1	40.481	2023-10-25	157	90	8	100	1.5	150	DIST10	sáng 1.5 viên	3	0	0	0	0	0	1	0	0	0	1	0	0	0	1	0	1	0	0	53.5	79.66	4.626	1
1.60014e+07	77.6	1	Actelsar (22-TQG) telmisartan (40mg)	154/86	60	2586	ACTT22	Sáng: 1 viên, Tối: 1 viên (Uống )	68	2	I20;E03;E78.4;I10	Tức ngực, mệt	Viên	147	35.911	1	40.526	2023-12-05	154	86	8	100	1.5	150	DIST10	sáng 1.5 viên	3	0	0	1	1	0	1	0	0	0	0	1	0	0	1	0	1	0	0	59.54	70.85	5.026	1
1.60019e+07	44.9	1	LevoTHYROX Levothyroxin (50mcg)	125/64	90	1108	LEVT3	Sáng: 1 viên (Uống trước ăn sáng 30 phút)	40	2	E89.0;E04.8;E78.2;K76	Bệnh nhân mệt mỏi, đến tái khám. SA: Nhân thùy (P) tuyến giáp	Viên	158	17.9859	0		2022-05-08	125	64	1	50	1	50	LEVT3	Sáng: 1 viên (Uống trước ăn sáng 30 phút)	9	1	1	0	0	0	0	0	1	0	0	0	0	0	0	0	0	0	0	28.49	23.88	2.744	1
1.60019e+07	49.3	1	LevoTHYROX (22) Levothyroxin (50mcg)	111/65	30	1007	LEVT27	ngày uống 1 viên sáng trước ăn ( nghỉ thứ 5 và chủ nhật)	40	2	E03;E04.1;E78.2;K75	Bệnh nhân toàn trạng ổn định, đến khám bệnh	Viên	153	21.0603	1	40.815	2022-11-06	111	65	1	50	0.857	42.85	LEVT27	ngày uống 1 viên sáng trước ăn ( nghỉ thứ 5 và chủ nhật)	14	1	1	0	0	0	0	0	1	0	0	0	0	0	0	0	0	0	0	17.35	23.76	2.144	1
1.60019e+07	49.7	1	LevoTHYROX Levothyroxin (50mcg)	117/63	60	1108	LEVT3	ngày uống 1 viên trước ăn sáng ( nghỉ thứ 5 và chủ nhật)	40	2	E03;E78.4	Bệnh nhân mệt mỏi, SÂ: Nhân hai thùy và eo tuyến giáp Tirads 3	Viên	153	21.2312	0		2023-06-17	117	63	1	50	0.857	42.85	LEVT3	ngày uống 1 viên trước ăn sáng ( nghỉ thứ 5 và chủ nhật)	14	1	1	0	0	0	0	0	1	0	0	0	0	0	0	0	0	0	0	16.09	21.66	2.544	1
1.60019e+07	49.1	1	Medrol (23S) Methylprednisolon (16mg)	110/65	5	3672	MEDT53	Sáng: 1 viên (Uống vào buổi sáng)	40	2	E03;J06.0	đau rát họng, khàn tiếng 1 tuần nay, ăn uống được	Viên	153	20.9748	1	40.775	2023-12-30	110	65	4	50	0.857	42.85	LEVT31	ngày uống 1 viên sáng trước ăn sáng 30 phút ( nghỉ thứ 5 và chủ nhật)	17	1	1	0	0	0	0	0	0	0	0	0	0	0	0	0	0	0	0	13.74	20.93	1.944	1
1.60021e+07	40	0	LevoTHYROX Levothyroxin (50mcg)	120/70	30	1108	LEVT3	ngày uống 1/2 viên trước ăn sáng	30	2	N39.0;E04.1;H81;I68;N31;N34	Bệnh nhân nuốt nghẹn. SA: Nhân thùy (T) tuyến giáp	Viên	157	16.2278	0		2022-06-04	120	70	2	50	0.5	25	LEVT3	ngày uống 1/2 viên trước ăn sáng	7	0	1	0	0	0	0	0	0	0	0	0	0	0	0	0	0	0	0	13.95	23.56	1.858	1
1.60024e+07	52.9	1	LevoTHYROX (22) Levothyroxin (50mcg)	155/93	16	1007	LEVT27	sáng: 1 viên ( uống trước ăn vào thứ 3,5,7, CN)	40	2	E11;E03;E78.2;I10;Q61	Bệnh nhân toàn trạng ổn định	Viên	165	19.4307	1	40.815	2022-11-06	155	93	4	50	0.75	37.5	LEVT27	sáng: 1 viên ( uống trước ăn vào thứ 3,5,7, CN)	11	1	1	0	0	0	1	1	1	0	0	0	0	0	0	0	0	0	0	10.21	18.43	2.018	1
1.60024e+07	67.6	1	DISthyrox (22) Levothyroxin (100mcg)	150/80	15	294	DIST7	uống 1 viên sáng thứ 2- thứ 4- thứ 6	60	2	E11;E78.2	ổn định	Viên	165	24.8301	1	40.815	2022-12-06	150	80	4	100	0.75	75	DIST7	uống 1 viên sáng thứ 2- thứ 4- thứ 6	10	1	0	0	0	1	1	1	1	0	0	0	0	0	0	0	0	0	0	24.91	23.13	1.718	1
1.60024e+07	77.9	1	Cardioton Coenzyme Q10 (30mg)	117/66	60	7508	CART3	Sáng: 1 viên, Chiều: 1 viên (Uống sau ăn)	60	2	E11.9;E03;E78.2;I10	Bệnh nhân sẩn ngứa	Viên	155	32.4246	0		2023-06-04	117	66	8	100	1.25	125	DIST7	ngày uống 1 viên sáng trước ăn, thứ 7, chủ nhật uống 1.5 viên	14	1	1	0	1	1	1	1	1	0	0	0	1	1	0	0	0	0	0	55.21	63.43	2.018	1
1.60024e+07	77.5	1	Amlodipine STELLA (22-TQG) Amlodipin (5mg)	112/60	30	378	AMST1	Sáng: 1 viên (Uống )	60	2	E11.9;E03;I10	Bệnh nhân toàn trạng ổn định, đến tái khám	Viên	155	32.2581	1	40.491	2023-07-04	112	60	5	100	1	100	DIST7	Sáng: 1 viên (Uống )	5	0	0	0	0	1	1	1	1	0	0	0	0	1	0	0	0	0	0	24.81	33.03	1.618	1
1.60024e+07	77.1	1	Metformin Stella (22-TQG) XR metformin (1000mg)	120/73	30	1830	MEST12	, Tối: 1 viên (Uống ngay sau ăn, uống nguyên viên)	60	2	E11.9;E03;E78.2;I10;K76	Bệnh nhân thi thoảng ho thúng thắng, đến khám bệnh	Viên	155	32.0916	1	40.807	2023-09-07	120	73	5	100	1	100	DIST7	Sáng: 1 viên (Uống trước ăn )	7	0	1	0	0	1	1	1	1	0	0	0	0	0	0	0	0	0	0	24.41	32.63	1.218	1
1.60024e+07	78	1	Metformin Stella (22-TQG) XR metformin (1000mg)	117/67	30	1830	MEST12	, Tối: 1 viên (Uống ngay sau ăn, uống nguyên viên)	60	2	E11;E03;E78.2;I10	Bệnh nhân toàn trạng ổn định. Tái khám định kỳ	Viên	155	32.4662	1	40.807	2023-10-09	117	67	5	100	1	100	DIST10	Sáng: 1 viên (Uống trước ăn)	6	0	1	0	0	1	1	1	1	0	0	0	0	0	0	0	0	0	0	25.31	33.53	2.118	1
1.60024e+07	67.4	1	Metformin Stella (22-TQG) XR metformin (1000mg)	117/69	30	1830	MEST12	, Tối: 1 viên (Uống ngay sau ăn, uống nguyên viên)	60	2	I10;E03;E11;E78.4;K76	Bệnh nhân toàn trạng ổn định, đến tái khám định kỳ	Viên	165	24.7567	1	40.807	2023-11-08	117	69	6	100	0.93	93	DIST10	ngày uống 1 viên trước ăn sáng 30 phút. Riêng chủ nhật uống 1/2 viên trước ăn sáng 30 phút	20	1	1	0	0	1	1	1	1	0	0	0	0	0	0	0	0	0	0	28.27	27.51	1.518	1
1.60024e+07	68	1	Metformin Stella (22-TQG) XR metformin (1000mg)	135/84	30	1830	MEST12	, Tối: 1 viên (Uống ngay sau ăn, uống nguyên viên)	60	2	I10;E03;E11;E78.2;Q61	Bệnh nhân toàn trạng ổn định, đến tái khám định kỳ	Viên	165	24.977	1	40.807	2023-12-08	135	84	3	100	0.85	85	DIST10	ngày uống 1 viên trước ăn sáng 30 phút. Riêng chủ nhật ngày uống 1/2 viên trước ăn sáng.	19	1	1	0	0	1	1	1	1	0	0	0	0	0	0	0	0	0	0	25.31	23.53	2.118	1
1.60033e+07	63	1	Autifan 20 (22S) Fluvastatin (20 mg)	130/80	30	4438	AUTT6	, Tối: 1 viên (Uống sau ăn)	63	2	E04;I35.1;R07.3	Tức ngực, khó thở, tức vùng cổ, không sốt	Viên	140	32.1429	1	40.554	2022-10-23	130	80	7	100	1.25	125	LEVT4	Ngày uống 1 viên trước ăn sáng 30 phút, thứ 5 và chủ nhật uống 1.5 viên.	17	1	1	0	0	0	0	1	1	0	0	1	1	0	0	1	1	0	0	57.21	65.39	2.303	1
1.60065e+07	62	1	Stavacor (22S) Pravastatin (20mg)	187/100	30	6400	STAT17	, Tối: 1 viên (Uống sau ăn)	58	2	I10;E78.2;E89.0	Bệnh nhân dừng thuốc huyết áp 1 tuần nay, huyết áp dao động , HA lần 2: 160/100 mmHg	Viên	160	24.2188	1	40.557	2022-10-19	187	100	3	100	0.75	75	LEVT4	Ngày uống 3/4 viên trước ăn sáng 30 phút	9	1	1	0	0	0	1	0	0	0	0	0	0	0	0	0	0	0	0	21.1	25.02	0.716	1
1.60066e+07	76.3	0	Actelsar (22-TQG) telmisartan (40mg)	130/80	30	2586	ACTT22	Sáng: 1 viên (Uống )	68	2	I10;C73;N42	Bệnh nhân toàn trạng ổn định, đến tái khám	Viên	165	28.0257	1	40.526	2022-11-18	130	80	4	100	1	100	DIST7	Sáng: 1 viên (Uống )	5	0	0	0	0	0	1	1	1	0	0	0	0	0	0	0	0	0	0	28.06	35.06	3.926	1
1.60066e+07	75.5	0	Ibartain MR (22S) Irbesartan (150 mg)	140/80	30	6290	IBMT	Sáng: 1 viên (Uống )	68	2	I10;C73;H81;N40	Bệnh nhân toàn trạng ổn định, đến tái khám	Viên	165	27.7319	1	40.506	2022-12-19	140	80	4	100	1	100	DIST7	Sáng: 1 viên (Uống trước ăn)	6	0	1	0	0	0	1	1	1	0	0	0	0	0	0	0	0	0	0	28.26	35.26	4.126	1
1.60066e+07	78.6	0	Actelsar (22-TQG) telmisartan (40mg)	130/80	30	2586	ACTT22	Sáng: 1 viên (Uống )	68	2	I10;C73	Bệnh nhân toàn trạng ổn định, đến tái khám	Viên	165	28.8705	1	40.526	2023-06-19	130	80	4	50	2	100	LEVT27	Sáng: 2 viên (Uống trước ăn sáng 30ph)	8	0	1	0	0	0	1	1	1	0	0	0	0	0	0	0	0	0	0	28.36	35.36	4.226	1
1.60066e+07	78.9	0	Actelsar (22-TQG) telmisartan (40mg)	130/80	30	2586	ACTT22	Sáng: 1 viên (Uống )	68	2	I10;C73;I71.4;K76;N18.2	Bệnh nhân toàn trạng ổn định, đến tái khám	Viên	165	28.9807	1	40.526	2023-07-20	130	80	5	100	1	100	DIST7	Sáng: 1 viên (Uống )	5	0	0	0	0	0	1	1	1	0	0	0	0	0	0	0	0	0	0	28.66	35.66	4.526	1
1.60066e+07	78.4	0	Actelsar (22-TQG) telmisartan (40mg)	130/80	30	2586	ACTT22	Sáng: 1 viên (Uống )	68	2	I10;C73;N40	Bệnh nhân toàn trạng ổn định, đến tái khám	Viên	165	28.7971	1	40.526	2023-08-20	130	80	4	100	1	100	DIST7	Sáng: 1 viên (Uống trước ăn)	6	0	1	0	0	0	1	1	1	0	0	0	0	0	0	0	0	0	0	28.16	35.16	4.026	1
1.60066e+07	73.1	0	Betaloc Zok 50mg (23) Metoprolol (Metoprolol succinat 47,5mg (tương đương với Metoprolol tartrate 50mg))	120/70	30	5490	BEZT13	Sáng: 1 viên (Uống không nhai nghiền viên thuốc)	68	2	I10;D40;E03;G47;M54	Mất ngủ , đau lưng ( BN không đồng ý làm các xét nghiệm )	Viên	163	27.5133	1	40.515	2023-10-02	120	70	6	100	1	100	DIST10	Sáng: 1 viên (Uống trước ăn)	6	0	1	0	0	0	1	1	1	0	0	0	0	0	0	0	0	0	0	27.86	34.86	3.726	1
1.60066e+07	78.1	0	Betaloc Zok 25mg (23) Metoprolol (23,75mg (tương đương với 25mg metoprolol tartrat hoặc 19,5mg metoprolol))	120/80	30	4389	BEZT14	Sáng: 1 viên (Uống nguyên viên, uống vào buổi sáng)	68	2	I10;C73;N40	Bệnh nhân toàn trạng ổn định, đến tái khám	Viên	165	28.6869	1	40.515	2023-11-01	120	80	5	50	2	100	LEVT31	Sáng: 2 viên (Uống trước ăn sáng 30 phút)	9	1	1	0	0	0	1	1	1	0	0	0	0	0	0	0	0	0	0	27.86	34.86	3.726	1
1.60066e+07	77.6	0	Alsiful S.R. Tablets (23S) Alfuzosin (10mg)	120/80	30	5200	ALST1	, Tối: 1 viên (Uống sau ăn, uống nguyên viên)	68	2	I10;C73;E78.2;K76;N40	Bệnh nhân toàn trạng ổn định, tái khám định kỳ.	Viên	165	28.5032	1	40.412	2023-12-03	120	80	5	50	2	100	LEVT31	Sáng: 2 viên (Uống trước ăn sáng 30 phút)	9	1	1	0	0	0	1	1	1	0	0	0	0	0	0	0	0	0	0	28.36	35.36	4.226	1
1.60092e+07	55.4	1	Reprat Pantoprazol (40mg)	140/80	30	15515	REphẫu thuật	Sáng: 1 viên (Uống trước ăn 1 giờ, uống nguyên viên)	86	2	I20;E27.3;E78.2;E83.5;E87.6;E89.0;I10;K76	Bệnh nhân mệt mỏi	Viên	149	24.9538	0	40.679	2022-05-30	140	80	8	50	1.25	62.5	LEVT3	ngày uống 1 viên buổi sáng trước ăn 30 phút, riêng thứ 4 và chủ nhật uống 1.5 viên trước ăn sáng.	22	1	1	0	0	0	1	0	1	0	1	0	0	0	1	0	1	0	0	28.56	24.47	5.064	1
1.60092e+07	46.9	1	Calcicar Calci carbonat (500mg)	100/60	60	4950	CALT4	Sáng: 1 viên, Trưa: 1 viên (Uống ngay sau ăn)	66	2	I20;E03;E78.2;I10	Bệnh nhân toàn trạng ổn định, đến tái khám.	Viên	155	19.5213	0	40.1031	2022-08-23	100	60	3	50	1	50	LEVT3	Sáng: 1 viên (Uống trước ăn sáng 30 phút)	9	1	1	0	0	0	1	0	1	0	1	0	0	0	0	0	0	0	0	24.06	19.97	5.564	1
1.60092e+07	47.7	1	Crestinboston 10 Rosuvastatin (10mg)	124/74	30	8250	CRET9	, Tối: 1 viên (Uống trước khi đi ngủ )	66	2	I20;E03;E78.2;E83.5;E87.6;I10;I48.0	Bệnh nhân toàn trạng ổn định, đến tái khám.	Viên	154	20.113	0	40.558	2022-10-24	124	74	3	50	1	50	LEVT27	Sáng: 1 viên (Uống trước ăn sáng 30ph)	8	0	1	0	0	0	1	0	1	0	1	0	0	1	0	0	0	0	0	23.86	19.77	5.364	1
1.60092e+07	47.9	1	Xarelto 15mg Rivaroxaban (15mg)	120/80	30	62060	XART2	Sáng: 1 viên (Uống )	86	2	I20;E03;E83.5;I10;I48.2	Bệnh nhân toàn trạng ổn định, tái khám định kỳ	Viên	144	23.0999	0	40.450	2022-11-25	120	80	6	50	1.142	57.1	LEVT27	các ngày uống 1 viên trước ăn sáng 30 phút. Riêng thứ 5 - CN uống 1.5 viên trước ăn sáng 30 phút	23	1	1	0	0	0	1	0	1	0	1	0	0	1	0	0	0	0	0	30.37	24.82	5.564	1
1.60092e+07	51	1	Entacron 25 (22S) spironolacton (25mg)	130/70	38	1575	ENTT9	Sáng: 1 viên (Uống trong bữa ăn, uống nhiều nước)	86	2	I20;E03;E58;E78.2;I10;I48.2	Bệnh nhân hồi hộp, tái khám định kỳ	Viên	150	22.6667	1	40.661	2022-12-26	130	70	6	50	1.142	57.1	LEVT27	các ngày uống 1 viên trước ăn sáng 30 phút. Riêng thứ 5 - Chủ nhật ngày uống 1.5 viên trước ăn sáng 30 phút	25	1	1	0	0	0	1	0	1	0	1	0	0	1	0	0	0	0	0	28.16	24.07	4.664	1
1.60092e+07	56.9	1	EsseROSE Phospholipid đậu nành (450mg)	150/80	60	7150	ESST3	Sáng: 1 viên, Tối: 1 viên (Uống ngay sau ăn, uống nguyên viên)	86	2	I10;E03;E58;E79.0;I48.2;K76	Bệnh nhân toàn trạng ổn định, đến tái khám định kỳ	Viên	149	25.6295	0		2023-06-19	150	80	6	50	1.25	62.5	LEVT27	Ngày uống 1 viên trước ăn sáng 30 phút. Riêng thứ 5, chủ nhật ngày uống 1.5 viên trước ăn sáng 30 phút	23	1	1	0	0	0	1	0	1	0	1	0	0	1	0	0	0	0	0	29.06	24.97	5.564	1
1.60092e+07	56.4	1	Vincerol 1mg (22.) Acenocoumarol (1mg)	120/80	25	326	VINT74	Thứ 3,4,5,7 ngày uống 1 viên sau ăn tối. Thứ 2,6 ngày uống 1/2 viên sau ăn tối	86	2	I10;D64;E03;E58;E79.0;I48.2;J02;J20;K76	Bệnh nhân ho, đau họng, khó thở, tức ngực, BMI: 24.77	Viên	149	25.4043	1	40.438	2023-07-19	120	80	7	50	1.25	62.5	LEVT3	Thứ 3,5, chủ nhật ngày uống 1.5 viên trước ăn sáng 30 phút. Thứ 2,4,6,7 ngày uống 1 viên trước ăn sáng 30 phút	24	1	1	0	0	0	1	0	1	0	1	0	0	1	0	0	0	0	0	28.56	24.47	5.064	1
1.60092e+07	56	1	Forgout Febuxostat (40mg)	168/84	30	13482	FORT16	ngày uống 1 viên buổi sáng trước ăn	86	2	I50;E03;E58;E79.0;I48.2;K76;K80.2;N39.0;R71	Bệnh nhân tiểu rắt, đến tái khám định kỳ	Viên	149	25.2241	0		2023-08-18	168	84	5	50	1.25	62.5	LEVT3	Ngày uống 1.5 viên trước ăn sáng 30 phút. Riêng chủ nhật ngày uống 1 viên trước ăn sáng 30 phút	21	1	1	0	0	0	1	0	1	0	0	0	0	0	0	0	0	0	0	28.16	24.07	4.664	1
1.60092e+07	56.3	1	LevoTHYROX Levothyroxin (50mcg)	161/82	45	1108	LEVT3	ngày uống 1.5 viên buổi sáng trước ăn 30 phút. Riêng chủ nhật uống 1 viên trước ăn sáng 30 phút	86	2	I10;E03;I48.9	Bệnh nhân toàn trạng ổn định, đến tái khám định kỳ	Viên	149	25.3592	0		2023-09-18	161	82	4	50	1.25	62.5	LEVT3	ngày uống 1.5 viên buổi sáng trước ăn 30 phút. Riêng chủ nhật uống 1 viên trước ăn sáng 30 phút	21	1	1	0	0	0	1	0	1	0	0	0	0	0	0	0	0	0	0	28.15	28.51	4.964	1
1.60092e+07	56.5	1	LevoTHYROX Levothyroxin (50mcg)	161/82	10	1108	LEVT3	ngày uống 1.5 viên buổi sáng trước ăn 30 phút. Riêng chủ nhật uống 1 viên trước ăn sáng 30 phút	86	2	I10;E03;E83.5;I48.2	Bệnh nhân toàn trạng ổn định, đến tái khám định kỳ. HA lần 2: 140/90 mmHg	Viên	149	25.4493	0	40.815	2023-10-18	161	82	5	50	1.25	62.5	LEVT3	ngày uống 1.5 viên buổi sáng trước ăn 30 phút. Riêng chủ nhật uống 1 viên trước ăn sáng 30 phút	21	1	1	0	0	0	1	0	1	0	1	0	0	1	0	0	0	0	0	28.66	24.57	5.164	1
1.60092e+07	56.8	1	Ibartain MR (23S) Irbesartan (150mg)	170/77	30	6290	IBMT2	Sáng: 1 viên (Uống nguyên viên)	86	2	I10;E03;E83.5;I48	Bệnh nhân toàn trạng ổn định, đến tái khám định kỳ	Viên	149	25.5844	1	40.506	2023-10-25	170	77	6	50	1.25	62.5	LEVT31	ngày uống 1.5 viên buổi sáng trước ăn 30 phút. Riêng chủ nhật uống 1 viên trước ăn sáng 30 phút	21	1	1	0	0	0	1	0	1	0	1	0	0	1	0	0	0	0	0	28.96	24.87	5.464	1
1.60092e+07	56.8	1	Kaleorid Kali clorid (600mg)	151/70	30	2604	KLE001NT	Sáng: 1 viên (Uống sau ăn, uống nguyên viên với 1 cốc nước)	86	2	I10;E03;E83.5;E87.6;I48.9	Bệnh nhân toàn trạng ổn định, đến tái khám định kỳ	Viên	149	25.5844	0	40.1005	2023-11-24	151	70	6	50	1.25	62.5	LEVT31	ngày uống 1.5 viên buổi sáng trước ăn 30 phút. Riêng chủ nhật uống 1 viên trước ăn sáng 30 phút	21	1	1	0	0	0	1	0	1	0	1	0	0	1	0	0	1	0	0	28.96	24.87	5.464	1
1.6014e+07	75	0	PraCETAM 800 (22-TQG) Piracetam (800mg)	120/60	60	1225	PRAT6	Sáng: 1 viên, Chiều: 1 viên (Uống )	57	2	E11;E03.8;E58;H81.1;I10;I67;K82;N40	Bệnh nhân chóng mặt, đau đầu, hoa mắt	Viên	163	28.2284	1	40.576	2023-09-27	120	60	7	100	1	100	LEVT4	Sáng: 1 viên (Uống trước ăn sáng 30 phút)	9	1	1	0	0	1	1	1	1	0	1	0	0	0	0	1	0	0	0	22.24	31.77	3.591	1
1.6014e+07	49.5	1	LevoTHYROX Levothyroxin (50mcg)	127/75	30	1108	LEVT3	thứ 2, 4, 6 uống 1 viên trước ăn sáng.	32	2	E05;E78.2;I88	Bệnh nhân mệt mỏi	Viên	158	19.8286	0		2022-05-29	127	75	1	50	1	50	LEVT3	thứ 2, 4, 6 uống 1 viên trước ăn sáng.	10	1	1	0	0	0	0	0	0	0	0	0	0	0	0	0	0	0	0	15.45	19	3.15	1
1.60158e+07	85	0	Vamipas L-Ornithin - L- aspartat (200mg)	122/94	120	3080	VAMT3	Sáng: 2 viên, Tối: 2 viên (Uống )	39	2	E03;K76	Bệnh nhân có yếu tố dịch tễ Covid 19, test COVID (-), BN mệt mỏi	Viên	160	33.2031	0		2022-01-08	122	94	4	100	1	100	LEVT4	Sáng: 1 viên (Uống trước ăn sáng 30 phút)	9	1	1	0	0	0	0	0	0	0	0	0	0	0	0	0	0	0	0	50.08	132.25	3.848	1
1.60159e+07	52.9	1	SaVi Lisinopril 10 (21) lisinopril (10mg)	168/118	30	1583	SALT14	Sáng: 1 viên (Uống )	61	2	I10;E03;I49;K76;M19;N39.0	Bệnh nhân hạn chế vận động vai P, đến tái khám - Không có yếu tố dịch tễ với covid 19	Viên	150	23.5111	1	40.510	2022-01-21	168	118	7	50	1.25	62.5	LEVT3	ngày uống 1 viên sáng trước ăn từ thứ 2 đến thứ 6, Còn lại thứ 7, chủ nhật uống 1.5 viên trước ăn	24	1	1	0	0	0	1	1	1	0	1	0	0	0	0	0	0	0	0	34.89	21.87	1.968	1
1.60159e+07	52.9	1	TROYSAR AM (21.) Amlodipin+losartan (5mg; 50mg)	169/102	30	5100	TRAT15	Sáng: 1 viên (Uống )	61	2	I10;E03;E87;K76;R00.0	Bệnh nhân toàn trạng ổn định, đến tái khám	Viên	150	23.5111	1	40.30.496	2022-05-18	169	102	3	50	1.25	62.5	LEVT3	ngày uống 1 viên sáng trước ăn từ thứ 2 đến thứ 6, Còn lại thứ 7, chủ nhật uống 1.5 viên trước ăn	24	1	1	0	0	0	1	1	1	0	1	0	0	0	0	0	0	0	0	34.89	21.87	1.968	1
1.60159e+07	52.6	1	Authisix Calci carbonat+Vitamin D3 (1500 mg + 400 IU)	152/96	30	4950	AUTT3	Sáng: 1 viên (Uống trước bữa ăn 1.5 giờ)	61	2	I10;E03;E78.2;E87;I34.0;K75;R00.0;R73	Bệnh nhân tê tay chân, tái khám theo hẹn.	Viên	150	23.3778	0	40.1033	2022-06-28	152	96	5	50	1.25	62.5	LEVT3	Từ thứ 2 đến thứ 6 uống ngày 1 viên sáng trước ăn. Riêng thứ 7, chủ nhật uống ngày 1.5 viên trước ăn sáng	25	1	1	0	0	0	1	1	1	0	1	0	0	1	0	0	0	0	0	34.59	21.57	1.668	1
1.60159e+07	42.4	1	Calcicar Calci carbonat (500mg)	128/88	60	4950	CALT4	Sáng: 1 viên, Trưa: 1 viên (Uống ngay sau ăn)	41	2	I10;E03;E78.2;E83.5;K76;R00.0;R73	Bệnh nhân toàn trạng ổn định, đến tái khám	Viên	160	16.5625	0	40.1031	2022-10-13	128	88	2	50	1	50	LEVT27	Sáng: 1 viên (Uống trước ăn sáng 30ph)	8	0	1	0	0	0	1	1	1	0	1	0	0	0	0	0	0	0	0	29.39	16.37	1.468	1
1.60165e+07	49	1	LevoTHYROX Levothyroxin (100 mcg)	138/87	100	1617	LEVT4	Từ thứ 2 đến thứ 6 uống ngày 1 viên sau ăn sáng; Riêng T7, CN uống ngày 1/2 viên sau ăn sáng	47	2	E89.0;E78.2	Bệnh nhân toàn trạng ổn định, đến tái khám	Viên	151	21.4903	0		2022-05-14	138	87	1	100	0.75	75	LEVT4	Từ thứ 2 đến thứ 6 uống ngày 1 viên sau ăn sáng; Riêng T7, CN uống ngày 1/2 viên sau ăn sáng	23	1	0	0	0	0	0	0	1	0	0	0	0	0	0	0	0	0	0	23.16	27.91	2.505	1
1.60176e+07	66.9	1	Furosemid Furosemid (40mg)	160/79	15	489	FURT2	Sáng: nửa viên (uống)	40	2	I50;	Bệnh nhân thấy tức ngực, mệt mỏi. Bệnh nhân không có yếu tố dịch tễ Covid 19	Viên	165	24.573	0	40.659	2022-02-21	160	79	3	50	1	50	LEVT3	Sáng: 1 viên (Uống trước ăn sáng 30 phút)	9	1	1	0	0	0	0	0	0	0	0	0	0	0	1	0	0	0	0	17.49	22.8	4.37	1
1.60176e+07	66.2	1	Polfurid (22S) Furosemid (40mg)	112/64	15	2791	POLT14	Sáng uống nửa viên sau ăn	40	2	I50;E03;E11;E78.2;I08.1;I48.2	Bệnh nhân còn mệt mỏi	Viên	165	24.3159	1	40.659	2022-05-27	112	64	2	50	1	50	LEVT3	Sáng: 1 viên (Uống trước ăn sáng 30 phút)	9	1	1	0	0	0	0	0	0	0	0	0	0	0	0	0	0	0	0	16.79	22.1	3.67	1
1.60176e+07	66.6	1	Furosemid Furosemid (40mg)	121/70	15	489	FURT2	Sáng uống nửa viên sau ăn.	40	2	I50;	Bệnh nhân ổn định	Viên	165	24.4628	0	40.659	2022-06-24	121	70	3	50	1	50	LEVT3	Sáng: 1 viên (Uống trước ăn sáng 30 phút)	9	1	1	0	0	0	0	0	0	0	0	0	0	0	0	0	0	0	0	17.19	22.5	4.07	1
1.60176e+07	66.4	1	LevoTHYROX Levothyroxin (50mcg)	108/65	30	1108	LEVT3	Sáng: 1 viên (Uống trước ăn sáng 30 phút)	40	2	I50;E03;E11;I08.1;I48.2	Bệnh nhân thỉnh thoảng mệt, khó thở BMI: 29.30	Viên	165	24.3893	0		2022-07-25	108	65	1	50	1	50	LEVT3	Sáng: 1 viên (Uống trước ăn sáng 30 phút)	9	1	1	0	0	0	0	0	0	0	0	0	0	0	0	0	0	0	0	22.22	24.55	3.87	1
1.60176e+07	66.2	1	Dudencer Omeprazol (20mg)	118/75	30	920	DUDT8	Sáng: 1 viên (Uống trước ăn 30 phút, uống nguyên viên)	40	2	I50;	Bệnh nhân toàn trạng ổn định	Viên	165	24.3159	0	40.677	2022-08-25	118	75	5	50	1	50	LEVT3	Sáng: 1 viên (Uống trước ăn sáng 30 phút)	9	1	1	0	0	0	0	0	0	0	0	0	0	0	1	0	0	0	0	16.79	22.1	3.67	1
1.60176e+07	66.1	1	Concor 5mg (22) Bisoprolol (5mg)	130/90	30	4290	CONT6	Sáng: 1 viên (Uống sau ăn)	40	2	I50;E03;E11;I07.1;I34.0;I48.2	Bệnh nhân ổn định	Viên	165	24.2792	1	40.493	2022-10-10	130	90	5	50	1	50	LEVT27	Sáng: 1 viên (Uống trước ăn sáng 30ph)	8	0	1	0	0	0	0	0	0	0	0	0	0	0	1	0	0	0	0	16.69	22	3.57	1
1.60176e+07	66	1	GlucoVANCE Glibenclamid+Metformin (500mg/5mg)	120/80	120	5185	GLU016NT	Sáng: 2 viên, Tối: 2 viên (Uống ngay sau ăn)	40	2	I50;E03;E11;E78.2;I07.1;I34.0;I35.2;I48.2	Bệnh nhân ổn định	Viên	165	24.2424	0	40.808	2022-11-11	120	80	5	50	1	50	LEVT27	Sáng: 1 viên (Uống trước ăn sáng 30ph)	8	0	1	0	0	0	0	0	0	0	0	0	0	0	0	0	0	0	0	16.59	21.9	3.47	1
1.60176e+07	66.9	1	Paesonazol 40 Esomeprazol (40mg)	119/43	30	10450	PAET5	Sáng: 1 viên (Uống nguyên viên, trước ăn 1 giờ)	40	2	I50;E03;E11;I07.1;I34.0;I48.2;I70	Bệnh nhân mệt, hồi hộp, tức ngực, da sạm, tức hạ vị, tiểu nhiều, chóng mặt	Viên	165	24.573	0		2022-12-15	119	43	5	50	1	50	LEVT27	Sáng: 1 viên (Uống trước ăn sáng 30ph)	8	0	1	0	0	0	0	0	0	0	0	0	0	0	1	0	0	0	0	29.6	16.23	4.37	1
1.60176e+07	61.3	1	Concor Bisoprolol (5mg)	103/58	30	4720	BIS003NT	Sáng: 1 viên (Uống vào buổi sáng, uống nguyên viên)	40	2	I50;E03;E11;I10;I48.2	Mệt, khó thở, chóng mặt	Viên	168	21.7191	0	40.493	2023-07-07	103	58	3	50	1	50	LEVT27	Sáng: 1 viên (Uống trước ăn sáng 30ph)	8	0	1	0	0	0	1	0	0	0	0	0	0	0	0	0	0	0	0	21.73	15	3.77	1
1.60176e+07	61.7	1	LevoTHYROX Levothyroxin (50mcg)	99/65	35	1108	LEVT3	Sáng: 1 viên (Uống trước ăn sáng 30 phút)	40	2	I50;	Bệnh nhân toàn trạng ổn định, đến tái khám.	Viên	168	21.8608	0		2023-09-08	99	65	3	50	1	50	LEVT3	Sáng: 1 viên (Uống trước ăn sáng 30 phút)	9	1	1	0	0	0	1	0	0	0	0	0	0	0	0	0	0	0	0	20.34	23.53	4.17	1
1.60176e+07	61.1	1	Bestimac Q10 Coenzyme Q10 (30mg)	100/54	28	4950	BEST2	Sáng: 1 viên, Tối: 1 viên (Uống sau ăn)	40	2	I50;E03;E78.2;I10;I20;I34.0;I35.2;I48.2	Bệnh nhân toàn trạng ổn định, đến tái khám.	Viên	168	21.6482	0		2023-11-10	100	54	4	50	1	50	LEVT31	Sáng: 1 viên (Uống trước ăn sáng 30 phút)	9	1	1	0	0	0	1	0	0	0	0	0	0	0	0	0	0	0	0	16.69	22	3.57	1
1.60176e+07	61.2	1	Etexbenkis capsule Thymomodulin (80mg)	113/57	60	7480	ETET	Sáng: 1 viên, Tối: 1 viên (Uống )	40	2	I50;E03;E11;E78.2;I08.0;I10;I20;I48.2;K76;N18.8	Bệnh nhân toàn trạng ổn định, đến tái khám.	Viên	168	21.6837	0		2023-11-24	113	57	4	50	1	50	LEVT31	Sáng: 1 viên (Uống trước ăn sáng 30 phút)	9	1	1	0	0	0	1	0	0	0	0	0	0	0	0	0	0	0	0	24.3	18.7	3.67	1
1.60178e+07	44	1	LevoTHYROX Levothyroxin (50mcg)	125/75	30	1108	LEVT3	Sáng: 1 viên (Uống trước ăn sáng 30 phút)	32	2	C73;	Sẹo mổ cũ vùng cổ liền xấu, co kéo cơ vùng cổ	Viên	152	19.0443	0		2022-07-09	125	75	1	50	1	50	LEVT3	Sáng: 1 viên (Uống trước ăn sáng 30 phút)	9	1	1	0	0	0	0	1	0	0	0	0	0	0	0	0	0	0	0	15.13	20.44	1.288	1
1.60178e+07	49	1	Bisulfat Crom+selen+Vitamin C (50mg+50mcg+25mcg)	105/61	60	4950	BIST14	Sáng: 1 viên, Chiều: 1 viên (Uống sau ăn)	32	2	C73;	Bệnh nhân thấy nuốt vướng, đến khám bệnh	Viên	157	19.8791	0		2023-07-17	105	61	2	50	0.75	37.5	LEVT3	ngày uống 3/4 viên trước ăn sáng	7	1	1	0	0	0	0	1	1	0	0	0	0	0	0	0	0	0	0	10.13	25.44	1.288	1
1.60205e+07	42	1	LevoTHYROX Levothyroxin (50mcg)	117/74	25	1108	LEVT3	ngày uống 1/2 viên trước ăn sáng	22	2	E04.2;	cổ to, đến khám. Siêu âm: Nhân hai thùy tuyến giáp TIRADS 3	Viên	158	16.8242	0	40.815	2022-11-06	117	74	1	50	0.5	25	LEVT3	ngày uống 1/2 viên trước ăn sáng	7	0	1	0	0	0	0	0	0	0	0	0	0	0	0	0	0	0	0	13.01	20.62	0.734	1
1.6022e+07	45	1	LevoTHYROX Levothyroxin (50mcg)	120/75	45	1108	LEVT3	Ngày uống 1/2 viên sáng trước ăn	37	2	E04.1;E78.2	Bệnh nhân toàn trạng ổn định, đến tái khám	Viên	157	18.2563	0		2022-07-18	120	75	1	50	0.5	25	LEVT3	Ngày uống 1/2 viên sáng trước ăn	7	0	1	0	0	0	0	0	1	0	0	0	0	0	0	0	0	0	0	14.79	23.89	1.123	1
1.6022e+07	45	1	Autifan 20 (22S) Fluvastatin (20 mg)	122/73	30	4438	AUTT6	, Tối: 1 viên (Uống uống nguyên viên)	37	2	E04.1;E78.2;K76	Bệnh nhân toàn trạng ổn định, đến tái khám. xét nghiệm mỡ máu cao Cholesterol/Triglicerid: 6.06/1.85mmol/l	Viên	157	18.2563	1	40.554	2023-06-02	122	73	2	50	0.5	25	LEVT27	Ngày uống 1/2 viên sáng trước ăn	7	0	1	0	0	0	0	0	1	0	0	0	0	0	0	0	0	0	0	14.1	24.75	1.123	1
1.60246e+07	77	1	TROYSAR AM (21.) Amlodipin+losartan (5mg; 50mg)	164/106	30	5100	TRAT15	Sáng: 1 viên (Uống )	61	2	I10;E78.2;E89.0;K76	Tức vùng cổ, hồi hộp, tức ngực, test Covid âm tính , BMI 24.61, Bệnh nhân không có yếu tố dịch tễ covid 19.	Viên	160	30.0781	1	40.30.496	2022-02-24	164	106	5	100	1	100	LEVT4	Sáng: 1 viên (Uống trước ăn sáng 30 phút)	9	1	1	0	0	0	1	0	1	0	0	0	0	0	0	0	0	0	0	30.5	45.24	0.189	1
1.6028e+07	61	1	LevoTHYROX (23) Levothyroxin (50mcg)	111/68	40	1007	LEVT31	ngày uống 1 viên trước ăn sáng, thứ 7,CN uống 2 viên	53	2	E03;E78.2;M47;N20.0	Bệnh nhân thấy đau thắt lưng, tê tay, mệt mỏi, đến khám bệnh	Viên	162	23.2434	1	40.815	2023-12-05	111	68	7	50	1.5	75	LEVT31	ngày uống 1 viên trước ăn sáng, thứ 7,CN uống 2 viên	12	1	1	0	0	0	0	0	1	0	0	0	0	1	1	0	0	0	0	24.57	25.42	1.041	1
1.60293e+07	48.9	1	Autifan 20 (22) Fluvastatin (20mg)	137/69	30	4000	AUTT5	, Tối: 1 viên (Uống )	35	2	C73;E78;K11.8;K76;R07.3	BN mệt mỏi, hay bị chuột rút, thi thoảng đau ngực, TS: NHiễm COVID cách 2 tháng. SA: nốt giảm âm trong tuyến mang tai	Viên	155	20.3538	1	40.554	2022-05-03	137	69	2	50	1	50	LEVT3	Sáng: 1 viên (Uống trước ăn sáng 30 phút)	9	1	1	0	0	0	0	1	1	0	0	0	0	0	0	0	0	0	0	26.66	32.65	1.953	1
1.60293e+07	48.7	1	Pravastatin Savi 10 (22S) Pravastatin (10mg)	134/98	30	4190	PRST3	, Tối: 1 viên (Uống sau ăn)	55	2	C73;D11;E78.2;K75;R73.9	Bệnh nhân tức vùng cổ, nuốt vướng	Viên	155	20.2706	1	40.557	2022-12-20	134	98	4	50	1.25	62.5	LEVT27	ngày chẵn( thứ 2,4,6,CN) uống 1 viên sáng trước ăn,ngày lẻ( thứ 3,5,7) uống 1.5 viên trước ăn sáng	19	1	1	0	0	0	0	1	1	0	0	0	0	0	0	0	0	0	0	36.37	36.28	1.753	1
1.60293e+07	48.4	1	Vamipas L-Ornithin - L- aspartat (200mg)	136/74	60	3080	VAMT3	Sáng: 1 viên, Tối: 1 viên (Uống )	55	2	E03;C73;E78.2;J98.4;K76	Nuốt nghẹn, tức ngực, tức mạn sườn P , đau vùng cổ, mệt mỏi ( BN không đồng ý làm các xét nghiệm khác)	Viên	155	20.1457	0	40.747	2023-10-23	136	74	5	50	1.5	75	LEVT31	Ngày uống 1,5 viên trước ăn sáng	7	0	1	0	1	1	0	1	1	0	0	0	0	0	0	0	0	0	0	45.94	56.66	1.453	1
1.60311e+07	57	1	Autifan 20 (22) Fluvastatin (20mg)	141/74	30	4000	AUTT5	, Tối: 1 viên (Uống sau ăn)	67	2	E89.0;E78.2;I10;I87.2;K76	Bệnh nhân tức ngực	Viên	153	24.3496	1	40.554	2022-05-25	141	74	6	50	1.25	62.5	LEVT3	ngày uống 1.5 viên buổi sáng trước ăn 30 phút	10	1	1	0	0	0	1	0	0	0	0	0	0	0	0	0	0	0	0	41.08	25.88	1.191	1
1.60311e+07	60	1	Vamipas L-Ornithin - L- aspartat (200mg)	110/72	60	3080	VAMT3	Sáng: 1 viên, Chiều: 1 viên (Uống sau ăn)	67	2	E03;E78.2;I10;K76	Bệnh nhân toàn trạng ổn định, đến tái khám.	Viên	153	25.6312	0		2022-08-24	110	72	5	50	1.5	75	LEVT3	ngày uống 1.5 viên buổi sáng trước ăn	8	0	1	0	0	0	1	0	0	0	0	0	0	0	0	0	0	0	0	41.08	25.88	1.191	1
1.60324e+07	56	1	LevoTHYROX Levothyroxin (50mcg)	143/81	30	1108	LEVT3	Sáng: 1 viên (Uống trước ăn sáng 30 phút)	34	2	E89.0;C73;E83.5;L04.0	Bệnh nhân toàn trạng ổn định, đến tái khám. SA: Nhiều hạch nhóm II-III-IV vùng cổ hai bên nghi ngờ hạch thứ phát	Viên	170	19.3772	0		2022-05-22	143	81	2	50	1	50	LEVT3	Sáng: 1 viên (Uống trước ăn sáng 30 phút)	9	1	1	0	0	0	0	1	1	0	1	0	0	0	0	0	0	0	0	21.48	16.99	1.782	1
1.60327e+07	56.8	1	LevoTHYROX Levothyroxin (50mcg)	127/80	90	1108	LEVT3	Sáng: 1 viên (Uống trước ăn sáng 30 phút)	36	2	E07;	Bệnh nhân toàn trạng ổn định, tái khám theo hẹn. Bệnh nhân không có yếu tố dịch tễ covid -19	Viên	167	20.3665	0		2022-02-14	127	80	1	50	1	50	LEVT3	Sáng: 1 viên (Uống trước ăn sáng 30 phút)	9	1	1	0	0	0	0	0	1	0	0	0	0	0	0	0	0	0	0	19.55	16.92	4.539	1
1.60327e+07	56.3	1	LevoTHYROX Levothyroxin (50mcg)	122/72	90	1108	LEVT3	Sáng: 1 viên (Uống trước ăn sáng 30 phút)	36	2	E07;	Bệnh nhân toàn trạng ổn định, tái khám theo hẹn., XN 22/4/2022 tại BV 108: TSH: 3.1, FT4: 12.7	Viên	167	20.1872	0		2022-05-28	122	72	1	50	1	50	LEVT3	Sáng: 1 viên (Uống trước ăn sáng 30 phút)	9	1	1	0	0	0	0	0	1	0	0	0	0	0	0	0	0	0	0	19.05	16.42	4.039	1
1.60327e+07	56.9	1	LevoTHYROX (22) Levothyroxin (50mcg)	144/89	30	1007	LEVT27	Sáng: 1 viên (Uống trước ăn sáng 30ph)	36	2	E03;	Bệnh nhân toàn trạng ổn định	Viên	167	20.4023	1	40.815	2023-06-24	144	89	2	50	1	50	LEVT27	Sáng: 1 viên (Uống trước ăn sáng 30ph)	8	0	1	0	0	0	0	0	1	0	0	0	0	0	0	0	0	0	0	19.65	17.02	4.639	1
1.60327e+07	56	1	Levothyrox (23) Levothyroxin (50mcg)	144/89	30	1007	LEVT31	Sáng: 1 viên (Uống trước ăn sáng 30 phút)	36	2	E03;E11	bệnh nhân mệt mỏi, đến khám bệnh	Viên	167	20.0796	1	40.815	2023-10-17	144	89	2	50	1	50	LEVT31	Sáng: 1 viên (Uống trước ăn sáng 30 phút)	9	1	1	0	0	0	0	0	1	0	0	0	0	0	0	0	0	0	0	14.97	18.07	3.739	1
1.60328e+07	46	1	LevoTHYROX Levothyroxin (50mcg)	110/63	90	1108	LEVT3	Sáng: 1 viên (Uống trước ăn sáng 30 phút)	42	2	E03;E78.2;K80.2;Q61	Bệnh nhân toàn trạng ổn định, đến tái khám	Viên	160	17.9688	0		2022-07-11	110	63	1	50	1	50	LEVT3	Sáng: 1 viên (Uống trước ăn sáng 30 phút)	9	1	1	0	0	0	0	0	0	0	0	0	0	0	0	0	0	0	0	18.3	18.37	1.434	1
1.60348e+07	61.2	1	LevoTHYROX Levothyroxin (100 mcg)	145/80	30	1617	LEVT4	ngày uống 1 viên sáng trước ăn 30 phút, nghỉ thứ 5, chủ nhật	51	2	E03;	Bệnh nhân toàn trạng ổn định, đến tái khám - Không có yếu tố dịch tễ với covid 19	Viên	160	23.9062	0		2022-01-16	145	80	2	100	0.857	85.7	LEVT4	ngày uống 1 viên sáng trước ăn 30 phút, nghỉ thứ 5, chủ nhật	14	1	1	0	0	0	0	0	1	0	0	0	0	0	0	0	0	0	0	21.95	21.04	2.418	1
1.60348e+07	71.8	1	Sulpiride STELLA Sulpirid (50mg)	121/69	30	621	SUST	, Trưa: 1 viên, Tối: 1 viên (Uống )	51	2	E03;E78.4;I49.3	Bệnh nhân mệt mỏi, hồi hộp, BMI: 24.97, khám: ngoại tâm thu	Viên	150	31.9111	0	40.956	2022-12-30	121	69	8	100	1.25	125	DIST7	ngày uống 1 viên trước ăn sáng vào thứ 2, 4,6, chủ nhật, uống ngày 1.5 viên vào thứ 3,5,7 trước ăn sáng	23	1	1	1	0	0	0	0	1	0	0	0	1	0	1	0	0	0	0	52.55	61.64	3.018	1
1.60348e+07	58.8	1	DISthyrox (22) Levothyroxin (100mcg)	120/62	30	294	DIST7	ngày uống 3/4 viên trước ăn sáng	51	2	E03;E78.2;E83.5	Bệnh nhân toàn trạng ổn định, đến tái khám. XN calci máu: 1.16	Viên	155	24.4745	1	40.815	2023-08-26	120	62	2	100	0.75	75	DIST7	ngày uống 3/4 viên trước ăn sáng	7	0	1	0	0	0	0	0	1	0	1	0	0	1	0	0	0	0	0	23.56	29.7	3.018	1
1.60366e+07	42	1	VolFACINE Levofloxacin (500mg)	133/89	15	18920	VOLT5	, Trưa: 1 viên (Uống sau ăn)	46	2	E03;E78.2	Bệnh nhân không tái khám, tự điều trị 1 năm nay, hiện tức thượng vị, đến tái khám ( BN siêu âm bụng tháng 04/2021 tại bv Hải Dương: polyp túi mật)	Viên	157	17.0392	0	40.229	2022-05-03	133	89	2	100	0.5	50	DIST6	Ngày uống 1/2 viên sáng trước ăn 30 phút	9	1	1	0	0	0	0	0	0	0	0	0	0	0	0	0	0	0	0	35.26	36.63	3.743	1
1.60366e+07	52	1	LevoTHYROX Levothyroxin (50mcg)	115/78	70	1108	LEVT3	ngày uống 1 viên sáng trước ăn từ thứ 2 đến thứ 7, Còn lại chủ nhật uống 2 viên trước ăn sáng.	66	2	E03;E78.2;K29;K75;K82;N18.2	Bệnh nhân toàn trạng ổn định, đến tái khám	Viên	157	21.0962	0		2022-07-07	115	78	1	50	1.5	75	LEVT3	ngày uống 1 viên sáng trước ăn từ thứ 2 đến thứ 7, Còn lại chủ nhật uống 2 viên trước ăn sáng.	23	1	1	0	1	0	0	0	0	0	0	0	0	0	0	0	0	0	0	40.26	41.63	3.743	1
1.60373e+07	45.5	1	LevoTHYROX Levothyroxin (50mcg)	112/78	50	1108	LEVT3	ngày uống 1/2 viên trước ăn sáng	24	2	E04.1;	Đau tức vùng cổ, bệnh nhân khám SK cơ quan phát hiện nhân tuyến giáp, SÂ: nhân thùy phải tuyến giáp Tirads 4A	Viên	157	18.4592	0		2022-12-04	112	78	1	50	0.5	25	LEVT3	ngày uống 1/2 viên trước ăn sáng	7	1	1	0	0	0	0	0	0	0	0	0	0	0	0	0	0	0	0	11.91	23.72	1.599	1
1.60375e+07	47.1	1	Betaloc Zok (Blister) 50mg (21) Metoprolol (50mg)	120/85	60	5490	BEZT11	Sáng: 1 viên (Uống không nhai nghiền viên thuốc)	48	2	I10;E03;E78.2;M47	Đau thắt lưng, mệt mỏi (BN không có yếu tố dịch tễ Covid-19)	Viên	152	20.3861	1	40.515	2022-01-19	120	85	2	50	1	50	LEVT3	Sáng: 1 viên (Uống trước ăn sáng 30 phút)	9	1	1	0	0	0	1	0	0	0	0	0	0	0	0	0	0	0	0	18.22	23.71	2.606	1
1.60375e+07	47.9	1	Piracetam-Egis (22S) Piracetam (400mg)	142/72	60	1380	PIRT1	Sáng: 1 viên, Chiều: 1 viên (Uống sau ăn)	48	2	I10;E78.2;E89.0;H81;R73	Đau vai gáy, tê hai chân, chóng mặt, mệt mỏi, sút cân 1 kg/ 1 tháng	Viên	152	20.7323	1	40.576	2022-10-10	142	72	2	50	1	50	LEVT3	Sáng: 1 viên (Uống trước ăn sáng 30 phút)	9	1	1	0	0	0	1	0	0	0	0	0	0	0	0	0	0	0	0	25.32	21.47	3.406	1
1.60375e+07	47.3	1	LevoTHYROX Levothyroxin (50mcg)	132/73	30	1108	LEVT3	Sáng: 1 viên (Uống trước ăn sáng 30 phút)	48	2	I10;E03;E78.2	Bệnh nhân mệt mỏi	Viên	152	20.4726	0	40.815	2022-11-09	132	73	3	50	1	50	LEVT3	Sáng: 1 viên (Uống trước ăn sáng 30 phút)	9	1	1	0	0	0	1	0	0	0	0	0	0	0	0	0	0	0	0	38.68	38.62	2.806	1
1.60375e+07	47	1	StadOVAS 5 CAP (22) Amlodipin (5mg)	175/106	30	720	STAT16	Sáng: 1 viên (Uống )	48	2	I10;E03;E78.2	Bệnh nhân toàn trạng ổn định, đến tái khám , HA lần 2: 160/90 mmHg, BMI: 24.24	Viên	152	20.3428	1	40.491	2022-12-09	175	106	4	50	1	50	LEVT27	Sáng: 1 viên (Uống trước ăn sáng 30ph)	8	0	1	0	0	0	1	0	0	0	0	0	0	0	0	0	0	0	0	21.13	24.46	2.506	1
1.60375e+07	48.5	1	PraCETAM 800 (22-TQG) Piracetam (800mg)	116/69	60	1225	PRAT6	Sáng: 1 viên, Chiều: 1 viên (Uống )	48	2	I10;E03;E78.4;H81.1;K75;R73	Bệnh nhân chóng mặt	Viên	157	19.6763	1	40.576	2023-06-09	116	69	2	50	1	50	LEVT27	Sáng: 1 viên (Uống trước ăn sáng 30ph)	8	0	1	0	0	0	1	0	0	0	0	0	0	0	0	0	0	0	0	36.66	27.54	3.006	1
1.60375e+07	48.5	1	BetaLOC Zok 50mg (22) Metoprolol (47.5mg)	129/69	30	5490	BEZT12	Sáng: 1 viên (Uống không nhai nghiền viên thuốc)	48	2	I10;E03.8;E78.2;G47;H81;I67;R73	Bệnh nhân thấy mệt mỏi, mất ngủ, chóng mặt, đau đầu	Viên	157	19.6763	1	40.515	2023-07-10	129	69	3	50	1	50	LEVT27	Sáng: 1 viên (Uống trước ăn sáng 30ph)	8	0	1	0	0	0	1	0	0	0	0	0	0	0	0	0	0	0	0	21.24	16.37	3.006	1
1.60375e+07	47.1	1	LevoTHYROX Levothyroxin (50mcg)	124/68	30	1108	LEVT3	Sáng: 1 viên (Uống trước ăn sáng 30 phút)	48	2	I10;E03;E78.2;I67;R73.9	Bệnh nhân chóng mặt	Viên	155	19.6046	0		2023-08-09	124	68	4	50	1	50	LEVT3	Sáng: 1 viên (Uống trước ăn sáng 30 phút)	9	1	1	0	0	0	1	0	0	0	0	0	0	0	0	0	0	0	0	20.6	18.22	2.606	1
1.60375e+07	47.2	1	Carmotop 50 mg (23S) Metoprolol (50mg)	131/59	30	2240	CART12	Sáng: 1 viên (Uống )	48	2	I10;E03.8;E78.2;I67;K76;R73.9	Bệnh nhân đau đầu, chóng mặt	Viên	155	19.6462	1	40.515	2023-09-08	131	59	2	50	1	50	LEVT3	Sáng: 1 viên (Uống trước ăn sáng 30 phút)	9	1	1	0	0	0	1	0	0	0	0	0	0	0	0	0	0	0	0	51.14	50.96	2.706	1
1.60375e+07	47.7	1	Troysar AM (23) Losartan+Amlodipin (50mg+5mg)	113/68	30	5158	TRAT18	Sáng: 1 viên (Uống )	48	2	I10;E03;E78.4;K75;R73	Bệnh nhân thấy mắt mờ, chóng mặt , đau đầu	Viên	155	19.8543	1	40.30.496	2023-10-09	113	68	4	50	1	50	LEVT3	Sáng: 1 viên (Uống trước ăn sáng 30 phút)	9	1	1	0	0	0	1	0	0	0	0	0	0	0	0	0	0	0	0	23.77	24.25	3.206	1
1.60375e+07	47.5	1	Levothyrox (23) Levothyroxin (50mcg)	116/67	30	1007	LEVT31	Sáng: 1 viên (Uống trước ăn sáng 30 phút)	48	2	I10;D38.1;E03;E78.4;G47;J02;R73	Bệnh nhân thấy rối loạn giấc ngủ, đau đầu, đau rát họng, khô miệng, mất ngủ, không ho, không sốt, soi họng:.Viêm họng amidan cấp - viêm vòm họng cấp mủ	Viên	155	19.7711	1	40.815	2023-11-10	116	67	3	50	1	50	LEVT31	Sáng: 1 viên (Uống trước ăn sáng 30 phút)	9	1	1	0	0	0	1	0	0	0	0	0	0	0	0	0	0	0	0	41.5	47.17	3.006	1
1.60375e+07	47.5	1	Hoạt huyết Phúc Hưng (23S) Đương quy+Thục địa+Ngưu tất+Xuyên khung+Ích mẫu (120mg; 240mg (400mg, 400mg, 300mg, 300mg))	107/60	90	790	HOHT18	Sáng: 3 viên, Trưa: 3 viên, Tối: 3 viên (Uống )	48	2	I10;E03;E78.4;H81.1;R73	Bệnh nhân mất ngủ, đau đầu, chóng mặt	Viên	157	19.2706	1	05C.181.19	2023-12-11	107	60	4	50	1	50	LEVT31	Sáng: 1 viên (Uống trước ăn sáng 30 phút)	9	1	1	0	0	0	1	0	0	0	0	0	0	0	0	0	0	0	0	48.3	32.14	3.006	1
1.60381e+07	49.4	1	Ramipril GP (21) Ramipril (5mg)	134/84	30	5500	RAGT1	Sáng: 1 viên (Uống )	44	2	I10;E04.8;E27.3;E78.2;E89.0;R73.9	Bệnh nhân toàn trạng ổn định, đến tái khám, không có yếu tố dịch tễ Covid 19	Viên	155	20.5619	1	40.524	2022-01-10	134	84	2	50	1	50	LEVT3	Sáng: 1 viên (Uống trước ăn sáng 30 phút)	9	1	1	0	0	0	1	1	1	0	0	0	0	0	0	0	0	0	0	16.46	22.62	3.385	1
1.60381e+07	49.1	1	LevoTHYROX Levothyroxin (50mcg)	117/66	30	1108	LEVT3	Sáng: 1 viên (Uống trước ăn sáng 30 phút)	44	2	I10;E03;E27;E78.2;K76	Bệnh nhân toàn trạng ổn định, đến tái khám.	Viên	155	20.437	0		2022-07-04	117	66	1	50	1	50	LEVT3	Sáng: 1 viên (Uống trước ăn sáng 30 phút)	9	1	1	0	0	0	1	1	1	0	0	0	0	0	0	0	0	0	0	16.53	24.15	3.085	1
1.60381e+07	49.5	1	HuhajoTab Hydrocortison (10mg)	107/51	30	3520	HUHT	Sáng: 1 viên (Uống sau ăn)	44	2	I10;E03;E27;E78.2;N39.0	Hồi hộp, nuốt vướng	Viên	155	20.6035	0		2022-10-04	107	51	2	50	1	50	LEVT27	Sáng: 1 viên (Uống trước ăn sáng 30ph)	8	0	1	0	0	0	1	1	1	0	0	0	0	0	0	0	0	0	0	16.02	20.01	3.485	1
1.60381e+07	49	1	LevoTHYROX (22) Levothyroxin (50mcg)	128/80	30	1007	LEVT27	Sáng: 1 viên (Uống trước ăn sáng 30ph)	44	2	I10;E03;E27;E78.2	Bệnh nhân toàn trạng ổn định, tái khám định kỳ	Viên	155	20.3954	1	40.815	2022-12-07	128	80	2	50	1	50	LEVT27	Sáng: 1 viên (Uống trước ăn sáng 30ph)	8	0	1	0	0	0	1	1	1	0	0	0	0	0	0	0	0	0	0	16.06	22.22	2.985	1
1.60381e+07	44.4	1	LevoTHYROX (22) Levothyroxin (50mcg)	110/71	30	1007	LEVT27	Ngày uống 1 viên trước ăn sáng 30 phút. Riêng chủ nhật ngày uống 0.5 viên trước ăn sáng 30 phút	44	2	I10;C73;E03;E04;E27.3;E78.2;R73.9	Bệnh nhân mệt mỏi, đến tái khám định kỳ	Viên	155	18.4807	1	40.815	2023-06-05	110	71	2	50	0.75	37.5	LEVT27	Ngày uống 1 viên trước ăn sáng 30 phút. Riêng chủ nhật ngày uống 0.5 viên trước ăn sáng 30 phút	21	1	1	0	0	0	1	1	1	0	0	0	0	0	0	0	0	0	0	12.23	23.95	3.385	1
1.60381e+07	45	1	Ibartain MR (23S) Irbesartan (150mg)	115/70	30	6290	IBMT2	Sáng: 1 viên (Uống nguyên viên)	44	2	I10;E89.0	Bệnh nhân toàn trạng ổn định, đến tái khám định kỳ	Viên	155	18.7305	1	40.506	2023-09-05	115	70	3	100	0.375	37.5	DIST7	Ngày uống 1/2 viên sáng trước ăn 30 phút. Riêng chủ nhật uống 1/4 viên trước ăn sáng	18	1	1	0	0	0	1	1	1	0	0	0	0	0	0	0	0	0	0	10.05	23.49	3.985	1
1.60381e+07	44.2	1	HuhajoTab Hydrocortison (10mg)	116/76	15	3850	HUHT	Ngày uống 1/2 viên buổi sáng sau ăn	44	2	I10;E03;E27;E78.4;E83.5;R73.9	Bệnh nhân thấy mất ngủ, chóng mặt, có đờm vùng cổ, đau họng	Viên	155	18.3975	0		2023-12-05	116	76	3	50	0.85	42.5	LEVT31	ngày uống 1 viên buổi sáng trước ăn 30 phút. Riêng chủ nhật uống 1/2 viên trước ăn sáng 30 phút	21	1	1	0	0	0	1	0	1	0	0	0	0	0	0	0	0	0	0	15.16	19.06	3.185	1
1.60395e+07	46	1	Meza-Calci D3 (23S) Calci carbonat+Vitamin D3 (750mg + 200IU)	144/81	30	798	MEDT49	, Trưa: 1 viên (Uống )	59	2	E03;E78.2;E83.5;K82	Bệnh nhân toàn trạng ổn định, đến tái khám. XN calci 1.03, mỡ máu cao	Viên	150	20.4444	1	40.1033	2023-08-26	144	81	3	100	0.75	75	DIST7	Ngày uống 3/4 viên trước ăn sáng	7	0	1	0	0	0	0	1	1	0	1	0	0	1	0	0	0	0	0	23.43	27.59	0.611	1
1.6043e+07	44	1	Periloz 4mg (22.) perindopril (4mg)	130/67	30	1259	PERT15	Sáng: 1 viên (Uống trước ăn)	37	2	E03;E60;E78.4;I10;I25	Bệnh nhân thấy Mệt mỏi	Viên	155	18.3143	1	40.520	2023-06-09	130	67	2	50	1	50	LEVT27	Sáng: 1 viên (Uống trước ăn sáng 30ph)	8	0	1	0	0	0	1	0	1	0	0	0	0	0	0	0	0	0	0	17.95	24.65	1.4	1
1.60431e+07	57.8	1	LevoTHYROX Levothyroxin (50mcg)	110/64	45	1108	LEVT3	Từ thứ 2 đến thứ 6, ngày uống 1.5 viên trước ăn sáng. Riêng thứ 7, chủ nhật ngày uống 1 viên trước ăn sáng	68	2	I10;E03;E78.2;K76;K82;Q61	Bệnh nhân đau ngực (T), đau hạ sườn (P),đến tái khám	Viên	155	24.0583	0		2022-05-20	110	64	3	50	1.25	62.5	LEVT3	Từ thứ 2 đến thứ 6, ngày uống 1.5 viên trước ăn sáng. Riêng thứ 7, chủ nhật ngày uống 1 viên trước ăn sáng	25	1	1	0	0	0	1	0	0	0	0	0	0	0	0	0	0	0	0	29.65	28.32	4.9	1
1.60431e+07	56	1	LevoTHYROX (22) Levothyroxin (50mcg)	153/85	45	1007	LEVT27	Ngày uống 1.5 viên trước ăn sáng 30 phút	68	2	I10;E78.2;E83.5;E89.0;M85	Bệnh nhân đau gối hai bên	Viên	155	23.3091	1	40.815	2023-06-12	153	85	3	50	1.5	75	LEVT27	Ngày uống 1.5 viên trước ăn sáng 30 phút	9	1	1	0	0	0	1	0	0	0	0	0	0	0	0	0	0	0	0	25.12	26.29	4.1	1
1.60431e+07	56.4	1	Carmotop 25mg (23S) Metoprolol (25mg)	131/75	30	1531	CART11	Sáng: 1 viên (Uống )	68	2	I10;E03.8;E78.2	Bệnh nhân toàn trạng ổn định, đến tái khám	Viên	155	23.4755	1	40.515	2023-08-11	131	75	3	50	1.5	75	LEVT3	Ngày uống 1.5 viên trước ăn sáng 30 phút	9	1	1	0	0	0	1	0	0	0	0	0	0	0	0	0	0	0	0	30.01	25.52	4.5	1
1.60431e+07	57.9	1	LevoTHYROX Levothyroxin (50mcg)	149/81	45	1108	LEVT3	Ngày uống 1.5 viên trước ăn sáng 30 phút	68	2	I10;E03;E78.4	Bệnh nhân thấy đau tức vùng cổ, Mệt mỏi , tê chân	Viên	155	24.0999	0	40.815	2023-10-11	149	81	3	50	1.5	75	LEVT3	Ngày uống 1.5 viên trước ăn sáng 30 phút	9	1	1	0	0	0	1	0	0	0	0	0	0	0	0	0	0	0	0	28.08	29.2	5	1
1.60431e+07	56.9	1	Troysar AM (23) Losartan+Amlodipin (50mg+5mg)	132/68	60	5158	TRAT18	Sáng: 1 viên (Uống )	68	2	I10;E03;E78.4	Bệnh nhân toàn trạng ổn định, đến tái khám	Viên	155	23.6837	1	40.30.496	2023-12-27	132	68	3	50	1.5	75	LEVT31	Ngày uống 1.5 viên trước ăn sáng 30 phút	9	1	1	0	0	0	1	0	0	0	0	0	0	0	0	0	0	0	0	32.66	29.75	5	1
1.60438e+07	60	1	Autifan 20 (21) Fluvastatin (20mg)	130/88	30	4000	AUTT2	, Tối: 1 viên (Uống sau ăn)	60	2	E03;E78.2;K76;K80;R73.9	mệt mỏi, - Bệnh nhân không có yếu tố dịch tễ với covid 19	Viên	161	23.1473	1	40.554	2022-01-16	130	88	2	50	1.25	62.5	LEVT3	ngày uống 1.5 viên sáng trước ăn	7	0	1	0	0	0	0	1	1	0	0	0	0	0	0	0	0	0	0	21.63	22.93	4.487	1
1.60439e+07	50	1	LevoTHYROX Levothyroxin (100 mcg)	115/74	90	1617	LEVT4	ngày uống 1 viên sáng trước ăn 30 phút, nghỉ chủ nhật	56	2	E04;	Mệt mỏi	Viên	153	21.3593	0	40.815	2022-11-01	115	74	1	100	0.857	85.7	LEVT4	ngày uống 1 viên sáng trước ăn 30 phút, nghỉ chủ nhật	12	1	1	0	0	0	0	0	1	0	0	0	0	0	0	0	0	0	0	23.21	16.05	0.138	1
1.60439e+07	50	1	HuhajoTab Hydrocortison (10mg)	123/75	30	3850	HUHT	Sáng: 1 viên (Uống sau ăn)	56	2	E03;E27;R51	Bệnh nhân thấy đau đầu, chóng mặt, mệt mỏi	Viên	153	21.3593	0		2023-07-22	123	75	4	100	0.857	85.7	DIST7	ngày uống 1 viên trước ăn sáng 30 phút, nghỉ chủ nhật	12	1	1	0	0	0	0	0	1	0	0	0	0	0	0	0	0	0	0	27.02	17	0.138	1
1.60446e+07	68	1	Crestor (22ĐP) Rosuvastatin (10mg)	120/80	30	9896	CRET13	, Tối: 1 viên (Uống trước khi đi ngủ)	64	2	I10;C73;E78.2	Bệnh nhân toàn trạng ổn định, đến tái khám	Viên	151	29.8233	1	40.558	2023-11-09	120	80	5	50	2	100	LEVT31	Sáng: 2 viên (Uống trước ăn sáng 30 phút)	9	1	1	0	0	0	1	1	0	0	0	0	0	0	0	0	0	0	0	30.44	34.96	0.347	1
1.60446e+07	68	1	LevoTHYROX (23) Levothyroxin (50mcg)	110/80	120	1007	LEVT31	Sáng: 2 viên (Uống trước ăn sáng 30 phút)	64	2	I10;C73;E78.4	Bệnh nhân toàn trạng ổn định, đến tái khám ( bệnh nhân xét nghiệm máu tại cơ quan mã 23095541)	Viên	151	29.8233	1	40.815	2023-12-26	110	80	5	50	2	100	LEVT31	Sáng: 2 viên (Uống trước ăn sáng 30 phút)	9	1	1	0	0	0	1	1	1	0	0	0	0	0	0	0	0	0	0	30.44	34.96	0.347	1
1.60446e+07	47	1	Pravastatin Savi 10 (22S) Pravastatin (10mg)	137/89	30	4190	PRST3	, Tối: 1 viên (Uống trước khi đi ngủ )	35	2	E03;E78.2;K76	Mệt mỏi, đau đầu, chóng mặt	Viên	159	18.591	1	40.557	2022-08-23	137	89	4	50	1	50	LEVT3	Sáng: 1 viên (Uống trước ăn sáng 30 phút)	9	1	1	0	0	0	0	0	1	0	0	0	0	0	0	0	0	0	0	33.58	33.49	2.355	1
1.60447e+07	56.6	1	Gliclada (22) Gliclazid (30mg)	168/98	30	2560	GLIT8	Sáng: 1 viên (Uống trước ăn, không nhai nghiền viên thuốc)	47	2	E11.9;E03;E78.2;I10;K76;N20.0	Bệnh nhân toàn trạng ổn định, đến tái khám	Viên	155	23.5588	1	40.800	2022-05-13	168	98	2	50	1	50	LEVT3	Sáng: 1 viên (Uống trước ăn sáng 30 phút)	9	1	1	0	0	0	1	0	1	0	0	0	0	0	0	0	0	0	0	26.52	26.21	4.556	1
1.60447e+07	56.9	1	Gliclada (22) Gliclazid (30mg)	167/86	30	2560	GLIT8	Sáng: 1 viên (Uống trước ăn, không nhai nghiền viên thuốc)	47	2	E11;E03;E78.2;I10;K76.0;N20.0	Bệnh nhân toàn trạng ổn định, đến tái khám	Viên	155	23.6837	1	40.800	2022-06-13	167	86	4	50	1	50	LEVT3	Sáng: 1 viên (Uống trước ăn sáng 30 phút)	9	1	1	0	0	0	1	0	1	0	0	0	0	0	0	0	0	0	0	26.82	26.51	4.856	1
1.60447e+07	56.9	1	LevoTHYROX Levothyroxin (50mcg)	167/86	30	1108	LEVT3	Sáng: 1 viên (Uống trước ăn sáng 30 phút)	47	2	E11;E78.2;E89.0;I10	Bệnh nhân toàn trạng ổn định, đến tái khám	Viên	155	23.6837	0		2022-07-13	167	86	1	50	1	50	LEVT3	Sáng: 1 viên (Uống trước ăn sáng 30 phút)	9	1	1	0	0	0	1	0	1	0	0	0	0	0	0	0	0	0	0	26.82	26.51	4.856	1
1.60447e+07	56.3	1	Gliclada (22) Gliclazid (30mg)	161/93	30	2560	GLIT8	Sáng: 1 viên (Uống trước ăn, không nhai nghiền viên thuốc)	47	2	I10;E03;E11;E78.2;K76	Mệt mỏi	Viên	155	23.4339	1	40.800	2022-08-13	161	93	3	50	1	50	LEVT3	Sáng: 1 viên (Uống trước ăn sáng 30 phút)	9	1	1	0	0	0	1	0	0	0	0	0	0	0	0	0	0	0	0	26.22	25.91	4.256	1
1.60447e+07	55.7	1	Ticonet Coenzyme Q10 (30MG)	163/84	60	4840	TIC008NT	Sáng: 1 viên, Chiều: 1 viên (Uống sau ăn)	47	2	I10;E03;E11;E78.2	Bệnh nhân toàn trạng ổn định, đến tái khám.	Viên	155	23.1842	0		2022-10-12	163	84	4	50	1	50	LEVT3	Sáng: 1 viên (Uống trước ăn sáng 30 phút)	9	1	1	0	0	0	1	0	1	0	0	0	0	0	0	0	0	0	0	21.38	18.87	4.656	1
1.60447e+07	55.7	1	Crestinboston 10 Rosuvastatin (10mg)	130/70	30	8250	CRET9	, Tối: 1 viên (Uống trước khi đi ngủ )	47	2	I10;E11;E78.2	ổn định	Viên	155	23.1842	0	40.558	2022-11-12	130	70	4	50	1	50	LEVT3	Sáng: 1 viên (Uống trước ăn sáng 30 phút)	9	1	1	0	0	0	1	0	1	0	0	0	0	0	0	0	0	0	0	26.62	26.31	4.656	1
1.60447e+07	55	1	Meglucon 1000 (TQG-22) metformin (1000mg)	151/80	30	898	MEGT5	, Tối: 1 viên (Uống ngay sau ăn)	47	2	I10;E11	ho đờm trắng	Viên	155	22.8928	1	40.807	2022-12-12	151	80	4	50	1	50	LEVT3	Sáng: 1 viên (Uống trước ăn sáng 30 phút)	9	1	1	0	0	0	1	0	1	0	0	0	0	1	0	0	0	0	0	25.92	25.61	3.956	1
1.60447e+07	55.1	1	Concor 5mg (22) Bisoprolol (5mg)	131/83	30	4290	CONT6	Sáng: 1 viên (Uống )	47	2	I10;E03;E11;E78.4	Bệnh nhân toàn trạng ổn định	Viên	155	22.9344	1	40.493	2023-06-02	131	83	4	50	1	50	LEVT27	Sáng: 1 viên (Uống trước ăn sáng 30ph)	8	0	1	0	0	0	1	0	0	0	0	0	0	0	0	0	0	0	0	26.02	25.71	4.056	1
1.60447e+07	56.1	1	Forgout Febuxostat (40mg)	137/78	30	13482	FORT16	Sáng: 1 viên (Uống )	47	2	I10;E03;E11	Bệnh nhân toàn trạng ổn định	Viên	155	23.3507	0		2023-07-03	137	78	4	50	1	50	LEVT27	Sáng: 1 viên (Uống trước ăn sáng 30ph)	8	0	1	0	0	0	1	0	0	0	0	0	0	0	0	0	0	0	0	26.02	25.71	4.056	1
1.60447e+07	56.6	1	Crestinboston 10 Rosuvastatin (10mg)	163/83	30	8250	CRET9	, Tối: 1 viên (Uống trước khi đi ngủ )	47	2	I10;E03;E11	Mệt, khát nước, chướng bụng	Viên	155	23.5588	0	40.558	2023-08-24	163	83	4	100	0.5	50	DIST7	sáng 1/2 viên	3	0	0	0	0	0	1	0	0	0	0	0	0	0	0	0	0	0	0	23.78	20.13	4.556	1
1.60447e+07	56.7	1	Diamicron MR 60mg (23-TQG) Gliclazid (60mg)	133/83	30	5126	DIMT28	Sáng: 1 viên (Uống trước ăn, không nhai nghiền viên thuốc)	47	2	I10;E03;E11;E78.4	Bệnh nhân toàn trạng ổn định	Viên	155	23.6004	1	40.800	2023-09-23	133	83	4	100	0.5	50	DIST10	sáng 1/2 viên	3	0	0	0	0	0	1	0	0	0	0	0	0	0	0	0	0	0	0	26.62	26.31	4.656	1
1.60447e+07	56	1	Meglucon 1000 (22-TQG) metformin (1000mg)	141/79	30	898	MEGT5	, Tối: 1 viên (Uống ngay sau ăn)	47	2	I10;E03;E11	Bệnh nhân toàn trạng ổn định, đến tái khám	Viên	155	23.3091	1	40.807	2023-10-23	141	79	4	100	0.5	50	DIST10	sáng 1/2 viên	3	0	0	0	0	0	1	0	0	0	0	0	0	0	0	0	0	0	0	25.92	25.61	3.956	1
1.60447e+07	56.7	1	Meglucon 1000 (22-TQG) metformin (1000mg)	141/79	30	898	MEGT5	, Tối: 1 viên (Uống ngay sau ăn)	47	2	I10;E03;E11;E78.4	Bệnh nhân toàn trạng ổn định, đến tái khám	Viên	155	23.6004	1	40.807	2023-11-22	141	79	4	50	1	50	LEVT31	Sáng: 1 viên (Uống trước ăn sáng 30 phút)	9	1	1	0	0	0	1	0	0	0	0	0	0	0	0	0	0	0	0	26.62	26.31	4.656	1
1.60513e+07	46	1	Artiflax-MSM Methylsulfonylmethane+Glucosamin sulfat (750mg+750mg)	166/89	60	7700	ARTT1	Sáng: 1 viên, Chiều: 1 viên (Uống sau ăn)	34	2	E89.0;E78.2;K75;K76;M47;R73.9	Bệnh nhân mệt mỏi, đau hạ vị, đau lưng, đau cổ gáy	Viên	157	18.662	0		2022-12-06	166	89	4	50	1	50	LEVT27	Sáng: 1 viên (Uống trước ăn sáng 30ph)	8	0	1	0	0	0	1	1	1	0	0	0	0	0	0	0	0	0	0	38.85	61.51	0.674	1
1.60513e+07	46	1	Vamipas L-Ornithin - L- aspartat (200mg)	155/85	120	3080	VAMT3	Sáng: 2 viên, Tối: 2 viên (Uống )	34	2	E03;C73;E78.2;K76;M19;R07.3;R73.9	mệt mỏi, đau vùng cổ, tức ngực, đau mạn sườn T , đau cột sống cổ	Viên	157	18.662	0	40.747	2023-09-12	155	85	4	50	1	50	LEVT3	Sáng: 1 viên (Uống trước ăn sáng 30 phút)	9	1	1	0	0	0	0	1	1	0	0	0	0	0	0	0	0	0	0	50.29	81.62	0.674	1
1.6052e+07	72	1	Calcicar Calci carbonat (500mg)	167/101	60	4950	CALT4	Sáng: 1 viên, Chiều: 1 viên (Uống ngay sau ăn)	68	2	E03;E78.2;E87;I10;I25	Mệt mỏi, tức ngực	Viên	149	32.431	0	40.1031	2022-05-26	167	101	4	100	1	100	DIST6	Sáng: 1 viên (Uống trước ăn sáng 30 phút)	9	1	1	0	0	0	1	0	1	0	1	0	0	0	0	0	0	0	0	28.33	41.66	0.097	1
1.60548e+07	41.7	1	LevoTHYROX Levothyroxin (100 mcg)	100/54	30	1617	LEVT4	từ thứ 2 đến thứ 6 uống 1 viên sáng trước ăn, Thứ 7 và CN uống 0.5 viên sáng trước ăn 30 phút	41	2	E03;D72	Bệnh nhân ổn định	Viên	145	19.8335	0		2022-07-23	100	54	1	100	0.75	75	LEVT4	từ thứ 2 đến thứ 6 uống 1 viên sáng trước ăn, Thứ 7 và CN uống 0.5 viên sáng trước ăn 30 phút	24	1	1	0	0	0	0	0	0	0	0	0	0	0	0	0	0	0	0	29.58	27.76	1.951	1
1.60548e+07	41.9	1	LevoTHYROX Levothyroxin (100 mcg)	100/62	30	1617	LEVT4	ngày uống 1 viên trước ăn sáng 30 phút từ thứ 2 đến thứ 7, chủ nhật uống 1/2 viên trước ăn sáng	41	2	E03;	Bệnh nhân toàn trạng ổn định, đến tái khám	Viên	145	19.9287	0		2022-08-28	100	62	1	100	0.85	85	LEVT4	ngày uống 1 viên trước ăn sáng 30 phút từ thứ 2 đến thứ 7, chủ nhật uống 1/2 viên trước ăn sáng	23	1	1	0	0	0	0	0	0	0	0	0	0	0	0	0	0	0	0	22.73	14.91	2.151	1
1.60548e+07	41.5	1	LevoTHYROX Levothyroxin (100 mcg)	101/54	90	1617	LEVT4	ngày uống 1 viên sáng trước ăn 30 phút từ thứ 2 đến thứ 6. Riêng chủ nhật uống 1/2 viên sáng trước ăn	41	2	E03;	Bệnh nhân toàn trạng ổn định, đến tái khám	Viên	145	19.7384	0		2022-12-21	101	54	1	100	0.85	85	LEVT4	ngày uống 1 viên sáng trước ăn 30 phút từ thứ 2 đến thứ 6. Riêng chủ nhật uống 1/2 viên sáng trước ăn	24	1	1	0	0	0	0	0	0	0	0	0	0	0	0	0	0	0	0	23.75	17.17	1.751	1
1.60548e+07	49.7	1	LevoTHYROX Levothyroxin (100 mcg)	92/55	60	1617	LEVT4	Sáng: 1 viên (Uống trước ăn sáng 30 phút)	41	2	E03;	Bệnh nhân toàn trạng ổn định, đến tái khám định kỳ	Viên	140	25.3571	0		2023-07-23	92	55	3	100	1	100	LEVT4	Sáng: 1 viên (Uống trước ăn sáng 30 phút)	9	1	1	0	0	0	0	0	0	0	0	0	0	0	0	0	0	0	0	20.58	23.62	1.951	1
1.60548e+07	39.4	1	LevoTHYROX Levothyroxin (50mcg)	98/54	100	1108	LEVT3	Thứ 2,4,6,CN uống 1 viên trước ăn sáng 30 phút, thứ 3,5,7 uống 2 viên	41	2	E03;	Bệnh nhân toàn trạng ổn định, đến tái khám	Viên	140	20.102	0	40.815	2023-10-01	98	54	1	50	1.5	75	LEVT3	Thứ 2,4,6,CN uống 1 viên trước ăn sáng 30 phút, thứ 3,5,7 uống 2 viên	15	1	1	0	0	0	0	0	0	0	0	0	0	0	0	0	0	0	0	22.2	28.17	1.651	1
1.60548e+07	39.7	1	LevoTHYROX Levothyroxin (50mcg)	93/58	90	1108	LEVT3	ngày uống 1.5 viên trước ăn sáng (sau khi hết thuốc trong đơn BHYT)	41	2	E03;	Bệnh nhân toàn trạng ổn định, đến tái khám	Viên	140	20.2551	0	40.815	2023-12-17	93	58	2	50	1.5	75	LEVT3	ngày uống 1.5 viên trước ăn sáng (sau khi hết thuốc trong đơn BHYT)	14	1	1	0	0	0	0	0	0	0	0	0	0	0	0	0	0	0	0	22.53	24.71	1.951	1
1.60604e+07	49.5	1	LevoTHYROX (22) Levothyroxin (50mcg)	140/89	30	1007	LEVT27	Sáng: 1 viên (Uống trước ăn sáng 30ph)	43	2	E11.9;E03;I10;K76	Mệt mỏi, ợ hơi, đến khám.	Viên	158	19.8286	1	40.815	2022-10-14	140	89	2	50	1	50	LEVT27	Sáng: 1 viên (Uống trước ăn sáng 30ph)	8	0	1	0	0	0	1	0	1	0	0	0	0	0	0	0	0	0	0	13.21	22.98	2.403	1
1.60604e+07	55.4	1	Amlodipine STELLA (22-TQG) Amlodipin (5mg)	134/79	30	378	AMST1	, Chiều: 1 viên (Uống )	63	2	E11.9;E03;I10	Bệnh nhân toàn trạng ổn định, đến tái khám	Viên	158	22.192	1	40.491	2023-06-30	134	79	4	50	1.5	75	LEVT27	ngày chẵn( thứ 2,4,6,CN) uống 2 viên sáng trước ăn,ngày lẻ( thứ 3,5,7) uống 1 viên trước ăn sáng	19	1	1	0	0	1	1	0	1	0	0	0	0	0	0	0	0	0	0	21.45	20.31	2.303	1
1.60604e+07	55.4	1	LevoTHYROX Levothyroxin (100 mcg)	144/88	180	1617	LEVT4	THứ 3,5,7 uống sáng: 1/2 viên, thứ 2,4,6,chủ nhật uống ngày 1 viên trước ăn sáng 30 phút	63	2	E03;D26;E11;E78.2;K76.0	Bệnh nhân mệt mỏi	Viên	158	22.192	0	40.815	2023-12-30	144	88	1	100	0.85	85	LEVT4	THứ 3,5,7 uống sáng: 1/2 viên, thứ 2,4,6,chủ nhật uống ngày 1 viên trước ăn sáng 30 phút	18	1	1	0	0	1	0	0	1	0	0	0	0	0	0	0	0	0	0	23.3	18.4	2.303	1
1.60614e+07	42	1	LevoTHYROX Levothyroxin (50mcg)	108/65	25	1108	LEVT3	ngày uống 1/2 viên trước ăn sáng 30 phút	23	2	E04.1;J30.3;J35.0	Nuốt vướng, rát họng. Siêu âm: Nhân thùy trái tuyến giáp TIRADS 4A	Viên	160	16.4062	0	40.815	2022-11-06	108	65	1	50	0.5	25	LEVT3	ngày uống 1/2 viên trước ăn sáng 30 phút	9	1	1	0	0	0	0	0	0	0	0	0	0	0	0	0	0	0	0	11.02	19.51	1.752	1
1.60617e+07	49.1	1	SaVi Lisinopril 10 (21) lisinopril (10mg)	150/73	120	1583	SALT14	Sáng: 2 viên (Uống )	43	2	I10;E03;E11;E78.2	hồi hộp. Bệnh nhân không có yếu tố dịch tễ covid 19	Viên	158	19.6683	1	40.510	2022-01-14	150	73	5	50	1	50	LEVT3	Sáng: 1 viên (Uống trước ăn sáng 30 phút)	9	1	1	0	0	0	1	0	1	0	1	0	0	0	0	0	0	0	0	18.99	16.04	5.909	1
1.60617e+07	59.9	1	Crestinboston 10 Rosuvastatin (10mg)	148/79	30	8250	CRET9	, Tối: 1 viên (Uống trước khi đi ngủ )	63	2	I10;E11;N18.8	Đau ngực	Viên	148	27.3466	0	40.558	2022-05-18	148	79	8	50	1.5	75	LEVT3	ngày 2 viên sáng Riêng T4-CN uống 1 viên	9	1	0	0	0	1	1	0	1	0	1	0	0	0	0	0	0	0	0	24.71	26.43	6.709	1
1.60617e+07	59.7	1	Crestinboston 10 Rosuvastatin (10mg)	140/76	30	8250	CRET9	, Tối: 1 viên (Uống trước khi đi ngủ )	63	2	I10;E03;E11;E78.2;N18.8	đau ngực	Viên	148	27.2553	0	40.558	2022-06-17	140	76	9	50	1.5	75	LEVT3	ngày uống 2 viên sáng Riêng T4-CN uống 1 viên	10	1	0	0	0	1	1	0	1	0	1	0	0	0	0	0	0	0	0	24.59	21.64	6.509	1
1.60617e+07	59.9	1	LevoTHYROX Levothyroxin (50mcg)	164/84	60	1108	LEVT3	ngày uống 2 viên sáng trước ăn từ thứ 2 đến thứ 6. thứ 7, chủ nhật uống 1 viên sáng trước ăn.	63	2	E11.2;E03;I10;N18.3	Bệnh nhân toàn trạng ổn định, đến tái khám	Viên	148	27.3466	0		2022-07-18	164	84	1	50	1.5	75	LEVT3	ngày uống 2 viên sáng trước ăn từ thứ 2 đến thứ 6. thứ 7, chủ nhật uống 1 viên sáng trước ăn.	23	1	1	0	0	1	1	0	1	0	0	0	0	0	0	0	0	0	0	24.79	21.84	6.709	1
1.60617e+07	59.9	1	Semirad Nicergoline (10mg)	157/72	60	7700	SEMT	Sáng: 1 viên, Tối: 1 viên (Uống )	63	2	I10;E11;E78.2;N18.8	ĐAU NGỰC	Viên	148	27.3466	0		2022-08-18	157	72	8	50	1.5	75	LEVT3	ngày uống 02 viên sáng Riêng T7-CN uống 1 viên sáng	11	1	0	0	0	1	1	0	1	0	1	0	0	0	0	0	0	0	0	34.66	36.35	6.709	1
1.60617e+07	59.9	1	Semirad Nicergoline (10mg)	131/69	60	7700	SEMT	Sáng: 1 viên, Tối: 1 viên (Uống )	63	2	I10;E11;E78.2;N18.8	đau ngực T	Viên	148	27.3466	0		2022-10-17	131	69	8	50	1.5	75	LEVT3	ngày 2 viên sáng Riêng T7-CN uống 1 viên sáng	10	1	0	0	0	1	1	0	1	0	1	0	0	0	0	0	0	0	0	27.09	27.98	6.709	1
1.60617e+07	59.3	1	LevoTHYROX Levothyroxin (50mcg)	153/80	60	1108	LEVT3	ngày 2 viên sáng Riêng T7-CN uống 1 viên	63	2	I10;E11	đau ngực	Viên	148	27.0727	0	40.815	2022-11-16	153	80	9	50	1.5	75	LEVT3	ngày 2 viên sáng Riêng T7-CN uống 1 viên	9	1	0	0	0	1	1	0	1	0	1	0	0	0	0	0	0	0	0	33.83	33.59	6.109	1
1.60617e+07	70	1	Aldan Tablets (22S) Amlodipin (10mg)	137/79	30	790	ALTT	Sáng: 1 viên (Uống )	63	2	I10;E11	Mệt, chóng mặt, hồi hộp	Viên	148	31.9576	1	40.491	2022-12-16	137	79	9	100	1	100	LEVT4	Sáng: 1 viên (Uống trước ăn sáng 30 phút)	9	1	1	0	0	1	1	0	0	0	0	0	0	0	0	0	0	0	0	33.67	42.46	6.809	1
1.60617e+07	61.2	1	Diamicron MR 60mg (23-TQG) Gliclazid (60mg)	137/69	60	5126	DIMT28	Sáng: 2 viên (Uống trước ăn, không nhai nghiền viên thuốc)	63	2	I10;E03;E11;E78	Bệnh nhân toàn trạng ổn định, đến tái khám	Viên	153	26.1438	1	40.800	2023-06-14	137	69	8	100	0.85	85	LEVT4	Uống 1 viên các ngày, riêng thứ 7 và chủ nhật uống 1/2 viên	14	1	0	0	0	1	1	0	1	0	0	0	0	0	0	0	0	0	0	29.13	29.07	6.009	1
1.60617e+07	61.1	1	Crestor Rosuvastatin (10mg)	139/73	30	10886	CRET	, Tối: 1 viên (Uống trước khi đi ngủ )	63	2	I10;E11;E78.2	đau ngực, đau bụng	Viên	153	26.1011	0	40.558	2023-07-14	139	73	8	100	0.85	85	LEVT4	ngày 1 viên sáng Riêng T7-CN uống 1/2 viên sáng	10	1	0	0	0	1	1	0	1	0	0	0	0	0	0	0	0	0	0	25.01	28.28	5.909	1
1.60617e+07	61.4	1	Bisulfat Crom+selen+Vitamin C (50mg+50mcg+25mcg)	158/78	56	4950	BIST14	Sáng: 1 viên, Tối: 1 viên (Uống )	63	2	I10;E03;E11;E78.2	hồi hộp	Viên	153	26.2292	0		2023-08-13	158	78	9	100	0.85	85	LEVT4	ngày uống 1 viên sáng Riêng T7-CN uống 1/2 viên sáng	11	1	0	0	0	1	1	0	1	0	0	0	0	1	0	0	0	0	0	24.29	21.34	6.209	1
1.60617e+07	71.7	1	Diamicron MR 60mg (23-TQG) Gliclazid (60mg)	154/84	60	5126	DIMT28	Sáng: 2 viên (Uống trước ăn, không nhai nghiền viên thuốc)	63	2	I10;E03;E11	Hồi hộp, chóng mặt, mệt	Viên	143	35.0628	1	40.800	2023-09-16	154	84	8	100	1	100	DIST10	Sáng: 1 viên (Uống trước ăn)	6	0	1	0	0	1	1	0	0	0	0	0	0	0	0	0	0	0	0	48.35	67.76	6.509	1
1.60617e+07	71.5	1	Stasamin Piracetam (1200mg/6ml)	150/88	60	10340	STAT1	Sáng: 1 ống, Tối: 1 ống (Uống )	63	2	I10;E03;E11	Hồi hộp, mệt, chóng mặt	Ống	143	34.965	0	40.576	2023-10-16	150	88	9	100	1	100	DIST10	Sáng: 1 viên (Uống trước ăn)	6	0	1	0	0	1	1	0	0	0	0	0	0	0	0	0	0	0	0	61.92	65.44	6.309	1
1.60617e+07	71.2	1	Vamipas L-Ornithin - L- aspartat (200mg)	136/78	60	3080	VAMT3	Sáng: 1 viên, Tối: 1 viên (Uống )	63	2	I10;E11;E78.2	đau ngực, mệt mỏi	Viên	143	34.8183	0	40.747	2023-11-15	136	78	9	100	1	100	DIST10	Sáng: 1 viên (Uống trước ăn)	6	0	1	0	0	1	1	0	1	0	0	0	0	0	0	0	0	0	0	47.1	54.91	6.009	1
1.60617e+07	71.9	1	Troysar AM (23) Losartan+Amlodipin (50mg+5mg)	130/64	98	5158	TRAT18	Sáng: 1 viên, Tối: 1 viên (Uống )	63	2	I10;E11;E78.2	đau ngực	Viên	143	35.1606	1	40.30.496	2023-12-15	130	64	8	100	1	100	DIST10	Sáng: 1 viên (Uống trước ăn)	6	0	1	0	0	1	1	0	1	0	0	0	0	0	0	0	0	0	0	44.66	49.86	6.709	1
1.60628e+07	46	1	Fenostad 200 (21) Fenofibrat (200mg)	142/92	30	1710	FENT10	, Tối: 1 viên (Uống ngay sau ăn)	39	2	E11;E03;E78.2;E79.0;I10;N18.2	Bệnh nhân ổn định - (BN không có yếu tố dịch tễ Covid-19)	Viên	155	19.1467	1	40.553	2022-01-12	142	92	3	50	0.5	25	LEVT3	ngày uống 1/2 viên sáng trước ăn ( nghỉ chủ nhật)	11	1	1	0	0	0	1	0	0	0	0	0	0	0	0	0	0	0	0	12.34	29.22	4.734	1
1.60632e+07	52	1	Meza-Calci D3 (22S) Calci carbonat+Vitamin D3 (750mg + 200ỈU)	126/82	60	798	MEDT43	Sáng: 1 viên, Trưa: 1 viên (Uống sau ăn 2h)	62	2	E11;E03;E20;E78.2;E83.5;N18.3;N39.0;Q61	mệt mỏi,tê bì tay chân, chuột rút,tiểu nhiều	Viên	161	20.061	1	40.1033	2022-08-25	126	82	4	100	0.857	85.7	LEVT4	sáng: 1 viên ( uống trước ăn) nghỉ chủ nhật	10	1	1	0	0	1	0	0	1	0	1	0	0	1	0	0	0	0	0	25.62	11.83	2.161	1
1.60632e+07	51.7	1	Meza-Calci D3 (22S) Calci carbonat+Vitamin D3 (750mg + 200ỈU)	118/73	60	798	MEDT43	Sáng: 1 viên, Trưa: 1 viên (Uống )	62	2	E11;E03;E20;N18.3;N20.0;Q61	Bệnh nhân toàn trạng ổn định	Viên	161	19.9452	1	40.1033	2022-10-11	118	73	6	100	0.75	75	DIST7	sáng: 1 viên ( uống trước ăn) nghri chủ nhật	10	1	1	0	0	1	0	0	1	0	1	0	0	1	0	0	0	0	0	25.32	21.53	1.861	1
1.60632e+07	51.2	1	Metformin 500 (22-TQG) metformin (500mg)	117/71	30	435	METT56	, Trưa: 1 viên (Uống ngay sau ăn)	62	2	E11;E03;E61.1;E83.5;K76;N18.3;N20.0;Q61	Bn đau mỏi xương khớp nhiều,mệt mỏi, tức ngực, đầy chướng bụng, chậm tiêu, chán ăn, XN Chlesterol 5.21, tri 2.09, sắt huyết thanh 10.2	Viên	161	19.7523	1	40.807	2022-11-30	117	71	7	100	0.857	85.7	DIST7	sáng: 1 viên ( uống trước ăn) Nghỉ ngủ nhật	10	1	1	0	0	1	0	0	1	0	1	1	0	1	0	0	0	0	0	29.38	18.46	1.361	1
1.60651e+07	54	1	LevoTHYROX Levothyroxin (50mcg)	143/72	40	1108	LEVT3	ngày uống 1 viên sáng trước ăn. Riêng chủ nhật uống 1.5 viên	73	2	E11.9;C73;E78.2;K76	Bệnh nhân toàn trạng ổn định, đến tái khám	Viên	160	21.0938	0		2022-05-22	143	72	3	50	1.25	62.5	LEVT3	ngày uống 1 viên sáng trước ăn. Riêng chủ nhật uống 1.5 viên	13	1	1	0	0	1	0	1	1	0	0	0	0	0	0	0	0	0	0	24.38	24.67	0.094	1
1.60651e+07	54	1	Bisulfat Crom+selen+Vitamin C (50mg+50mcg+25mcg)	132/71	60	4950	BIST14	Sáng: 1 viên, Chiều: 1 viên (Uống sau ăn)	73	2	E11.9;C73	Bệnh nhân toàn trạng ổn định, đến tái khám	Viên	160	21.0938	0		2023-06-25	132	71	4	50	1.25	62.5	LEVT27	ngày uống 1 viên trước ăn sáng, riêng chủ nhật uống 1.5 viên	13	1	1	0	0	1	0	1	1	0	0	0	0	1	0	0	0	0	0	24.38	24.67	0.094	1
1.60653e+07	57.5	1	Betaloc Zok (Blister) 50mg (21) Metoprolol (50mg)	141/81	60	5490	BEZT11	Sáng: 1 viên (Uống không nhai nghiền viên thuốc)	71	2	I10;E03;E78.2	Toàn trạng ổn định. Khám: Nhịp tim không đều (BN không có yếu tố dịch tễ Covid-19)	Viên	154	24.2452	1	40.515	2022-02-28	141	81	5	100	0.75	75	LEVT4	thứ 2,4, 6 uống 1 viên trước ăn sáng; Thứ 3, 5, 7, Chủ nhật uống 1/2 viên trước ăn sáng 30 phút	23	1	1	0	0	0	1	0	1	0	0	0	1	0	0	0	1	0	0	25.93	26.95	2.738	1
1.60653e+07	57.9	1	LevoTHYROX Levothyroxin (100 mcg)	141/81	60	1617	LEVT4	thứ 2,4,6, chủ nhật ngày uống 1 viên trước ăn. Thứ 3,5,7 ngày uống 1/2 viên trước ăn sáng	71	2	I10;E03;E78.2;K76;R00.0	Bệnh nhân mệt mỏi, đến tái khám	Viên	154	24.4139	0		2022-05-13	141	81	3	100	0.75	75	LEVT4	thứ 2,4,6, chủ nhật ngày uống 1 viên trước ăn. Thứ 3,5,7 ngày uống 1/2 viên trước ăn sáng	19	1	1	0	0	0	1	0	1	0	0	0	0	0	0	0	0	0	0	33.98	37.51	3.138	1
1.60653e+07	57.1	1	LevoTHYROX Levothyroxin (100 mcg)	154/88	30	1617	LEVT4	ngày chẵn( thứ 2,4,6,CN) uống 1 viên sáng trước ăn,ngày lẻ( thứ 3,5,7) uống 0.5 viên trước ăn sáng	71	2	E03;E78.2;I10;I34.0;K76;R00.0	Bệnh nhân toàn trạng ổn định, đến tái khám	Viên	154	24.0766	0		2022-07-11	154	88	1	100	0.75	75	LEVT4	ngày chẵn( thứ 2,4,6,CN) uống 1 viên sáng trước ăn,ngày lẻ( thứ 3,5,7) uống 0.5 viên trước ăn sáng	19	1	1	0	0	0	1	0	1	0	0	0	0	0	0	0	0	0	0	25.53	26.55	2.338	1
1.60653e+07	67	1	LevoTHYROX Levothyroxin (100 mcg)	154/88	30	1617	LEVT4	Sáng: 1 viên (Uống trước ăn sáng 30 phút)	71	2	I10;E03;E78.4	Hồi hộp, mệt	Viên	144	32.311	0		2022-08-19	154	88	6	100	1	100	LEVT4	Sáng: 1 viên (Uống trước ăn sáng 30 phút)	9	1	1	0	0	0	1	0	0	0	0	0	0	0	0	0	0	0	0	25.43	36.45	2.238	1
1.60653e+07	59	1	Fatfe (23S) Fenofibrat (145 mg)	128/78	30	3150	FATT	, Tối: 1 viên (Uống )	71	2	E03;E78.4;I10	Bệnh nhân thấy Mệt mỏi	Viên	155	24.5578	1	40.553	2023-12-15	128	78	3	50	1.5	75	LEVT31	thứ 2, 4, 6 , chủ nhật uống 2 viên, còn thứ 3, 5, 7 uống 1 viên trước ăn sáng 30 phút	23	1	1	0	0	1	1	0	1	0	0	0	0	0	0	0	0	0	0	25.91	21.27	2.238	1
1.60653e+07	58.8	1	Betaloc Zok 25mg (21) Metoprolol (25mg)	155/82	30	4389	BEZT10	Sáng: 1 viên (Uống không nhai nghiền viên thuốc)	72	2	I10;E11.9;E78.2	Bệnh nhân toàn trạng ổn định, đến tái khám	Viên	145	27.9667	1	40.515	2022-05-26	155	82	4	100	1	100	DIST6	Sáng: 1 viên (Uống trước ăn sáng 30 phút)	9	1	1	0	0	1	1	0	1	0	0	0	0	0	0	0	0	0	0	37.51	39.69	2.739	1
1.60653e+07	58.6	1	TROYSAR AM (21.) Amlodipin+losartan (5mg; 50mg)	160/77	30	5100	TRAT15	Sáng: 1 viên (Uống )	72	2	I10;E04.9;E11.9;E78.2	Bệnh nhân toàn trạng ổn định, đến tái khám	Viên	145	27.8716	1	40.30.496	2022-06-26	160	77	5	100	1	100	DIST6	Sáng: 1 viên (Uống trước ăn 30 phút)	8	0	1	0	0	1	1	0	1	0	0	0	0	0	0	0	0	0	0	37.31	39.49	2.539	1
1.60653e+07	48.4	1	LevoTHYROX Levothyroxin (50mcg)	129/69	45	1108	LEVT3	ngày uống 1.5 viên sáng trước ăn	72	2	I10;E07;E11;E78.2;R00.0	Bệnh nhân tê bì chân tay, chuột rút	Viên	145	23.0202	0		2022-07-26	129	69	1	50	1.25	62.5	LEVT3	ngày uống 1.5 viên sáng trước ăn	7	0	1	0	0	1	1	0	1	0	0	0	0	0	0	0	0	0	0	24.18	28.37	2.339	1
1.60653e+07	48.8	1	Betaloc Zok 50mg (22) Metoprolol (47.5mg)	110/57	15	5490	BEZT12	ngày uống 1/2 viên sáng	72	2	I10;E07	Bệnh nhân toàn trạng ổn định, đến tái khám	Viên	145	23.2105	1	40.515	2022-08-25	110	57	3	50	1.5	75	LEVT3	ngày uống 1.5 viên sáng trước ăn 30 phút	9	1	1	0	0	0	1	0	1	0	0	0	0	0	0	0	0	0	0	37.51	29.69	2.739	1
1.60653e+07	49	1	LevoTHYROX (22) Levothyroxin (50mcg)	138/82	45	1007	LEVT27	ngày uống 1.5 viên sáng trước ăn 30p	72	2	I10;E07;R00.0	Bệnh nhân toàn trạng ổn định, đến tái khám	Viên	145	23.3056	1	40.815	2022-10-25	138	82	3	50	1.5	75	LEVT27	ngày uống 1.5 viên sáng trước ăn 30p	8	0	1	0	0	0	1	0	1	0	0	0	0	0	0	0	0	0	0	37.71	29.89	2.939	1
1.60653e+07	48.4	1	Seduxen Diazepam (5mg)	117/60	20	1386	SEDT	, Tối: 2 viên (Uống 21h)	72	2	I10;E07;E11.9;E78.2;E87.6;F51.0;R00.0	Bệnh nhân mất ngủ kéo dài, đến tái khám	Viên	145	23.0202	0	40.933	2022-11-24	117	60	4	50	1.5	75	LEVT27	ngày uống 1.5 viên sáng trước ăn 30 phút, nghỉ chủ nhật	12	1	1	0	0	1	1	0	1	0	0	0	0	0	0	0	0	0	0	19.61	25.74	2.339	1
1.60653e+07	48.3	1	Betaserc (22S) Betahistin (24mg)	121/67	40	5962	BETT19	Sáng: 1 viên, Chiều: 1 viên (Uống uống trong bữa ăn, uống nguyên viên )	72	2	E11.9;E04.1;E78.4;F51.0;H81.3;I10;I49	Bệnh nhân chóng mặt 10 ngày nay, mất ngủ	Viên	145	22.9727	1	40.899	2022-12-25	121	67	4	50	1.5	75	LEVT27	ngày uống 1.5 viên sáng trước ăn, nghỉ chủ nhật	10	1	1	0	0	1	1	0	1	0	0	0	0	0	0	0	0	0	0	37.01	29.19	2.239	1
1.60653e+07	61.8	1	Actelsar (22-TQG) telmisartan (40mg)	146/75	60	2586	ACTT22	Sáng: 2 viên (Uống )	72	2	E11.9;D24;E07;I10;M85;Q61	Bệnh nhân thấy mệt mỏi, chuột rút, đau dọc các xương dài, đến khám bệnh	Viên	144	29.8032	1	40.526	2023-11-30	146	75	4	50	2	100	LEVT31	Sáng: 2 viên (Uống trước ăn sáng 30 phút)	9	1	1	0	0	1	1	0	1	0	0	0	0	0	0	0	0	0	0	37.51	39.69	2.739	1
1.60653e+07	61.6	1	Actelsar (22-TQG) telmisartan (40mg)	146/75	120	2586	ACTT22	Sáng: 2 viên (Uống )	72	2	M65.2;E07;E11;I10	Bệnh nhân đau ngón I tay (T), hạn chế vận động, mất ngủ nhiều tháng nay, đến khám bệnh	Viên	144	29.7068	1	40.526	2023-12-31	146	75	7	50	2	100	LEVT31	Sáng: 2 viên (Uống trước ăn sáng 30 phút)	9	1	1	0	0	1	1	0	1	0	0	0	0	0	0	0	0	0	0	37.31	39.49	2.539	1
1.60659e+07	50	1	LevoTHYROX Levothyroxin (50mcg)	132/92	180	1108	LEVT3	Sáng: 2 viên (Uống trước ăn sáng 30 phút)	48	2	E03;	Bệnh nhân không có yếu tố dịch tễ Covid 19 , Đợt này BN hồi hộp, tê tay chân , chuột rút, mệt mỏi, khám: tuyến giáp không to	Viên	145	23.7812	0		2022-01-18	132	92	4	50	2	100	LEVT3	Sáng: 2 viên (Uống trước ăn sáng 30 phút)	9	1	1	0	0	0	0	0	0	0	0	0	0	0	0	0	0	0	0	29.53	33.86	1.026	1
1.60663e+07	52	1	LevoTHYROX Levothyroxin (50mcg)	152/93	30	1108	LEVT3	Sáng: 1 viên (Uống trước ăn sáng 30 phút)	33	2	E11.6;E03;E04.2;E78.2;I10;K76;N03	Mệt mỏi	Viên	160	20.3125	0		2022-06-08	152	93	4	50	1	50	LEVT3	Sáng: 1 viên (Uống trước ăn sáng 30 phút)	9	1	1	0	0	0	1	0	1	0	0	0	0	0	0	0	0	0	0	15.83	23.57	2.194	1
1.60679e+07	52	1	LevoTHYROX (22) Levothyroxin (50mcg)	134/77	30	1007	LEVT27	Sáng: 1 viên (Uống trước ăn sáng 30ph)	31	2	C73;E78.2	Bệnh nhân mệt mỏi, ăn kém	Viên	162	19.8141	1	40.815	2022-12-09	134	77	1	50	1	50	LEVT27	Sáng: 1 viên (Uống trước ăn sáng 30ph)	8	0	1	0	0	0	0	1	1	0	0	0	0	0	0	0	0	0	0	15.1	18.36	0.154	1
1.60679e+07	52	1	DISthyrox (22) Levothyroxin (100mcg)	113/65	15	294	DIST7	Ngày uống 1/2 viên sáng trước ăn 30 phút	31	2	E03;E78.2	Bệnh nhân toàn trạng ổn định, đến tái khám. Bệnh nhân đã SATG tháng 6/2023 tại KSK cơ quan: bình thường	Viên	162	19.8141	1	40.815	2023-08-08	113	65	1	100	0.5	50	DIST7	Ngày uống 1/2 viên sáng trước ăn 30 phút	9	1	1	0	0	0	0	1	1	0	0	0	0	0	0	0	0	0	0	16.43	17.56	0.154	1
1.60679e+07	45	1	LevoTHYROX Levothyroxin (50mcg)	100/67	45	1108	LEVT3	Uống ngày 1,5 viên trước ăn sáng 30 phút	53	2	E03;D26;E78.2;R73.9	Bệnh nhân nghẹn cổ, có đờm khó khạc, mệt mỏi, xét nghiệm máu có cholessterol: 6.08, LDL: 3.93	Viên	152	19.4771	0	40.815	2022-11-23	100	67	2	50	1.5	75	LEVT3	Uống ngày 1,5 viên trước ăn sáng 30 phút	9	1	1	0	0	0	0	1	1	0	0	0	0	0	0	0	0	0	0	19.07	29.74	0.325	1
1.60679e+07	46	1	LevoTHYROX Levothyroxin (100 mcg)	103/61	70	1617	LEVT4	Ngày uống 3/4 viên trước ăn sáng 30 phút	53	2	E89.0;E78.2;E79.0;I45.0	Bệnh nhân thấy mệt mỏi, tê bì cánh tay, đau nhói vùng ngực (T)	Viên	152	19.91	0		2023-07-26	103	61	3	100	0.75	75	LEVT4	Ngày uống 3/4 viên trước ăn sáng 30 phút	9	1	1	0	0	0	0	1	1	0	0	0	0	0	0	0	0	0	0	18.3	27.53	0.325	1
1.60695e+07	59	1	LevoTHYROX Levothyroxin (100 mcg)	105/64	90	1617	LEVT4	Sáng: 1 viên (Uống trước ăn sáng 30 phút)	43	2	E89.0;	Bệnh nhân toàn trạng ổn định. Tái khám định kỳ.	Viên	145	28.0618	0	40.815	2022-11-19	105	64	3	100	1	100	LEVT4	Sáng: 1 viên (Uống trước ăn sáng 30 phút)	9	1	1	0	0	0	0	0	0	0	0	0	0	0	0	0	0	0	0	27.19	38.1	4.706	1
1.60703e+07	43.6	1	LevoTHYROX Levothyroxin (100 mcg)	108/70	90	1617	LEVT4	Thứ 2,4,6, chủ nhật uống 1 viên trước ăn sáng; thứ 3,5,7 uống 1/2 viên trước ăn sáng.	41	2	E03;	Bệnh nhân mệt mỏi	Viên	151	19.122	0		2022-05-14	108	70	1	100	0.75	75	LEVT4	Thứ 2,4,6, chủ nhật uống 1 viên trước ăn sáng; thứ 3,5,7 uống 1/2 viên trước ăn sáng.	18	1	1	0	0	0	0	0	0	0	0	0	0	0	0	0	0	0	0	34.63	32.68	1.821	1
1.60703e+07	43.2	1	DISthyrox (22) Levothyroxin (100mcg)	108/63	30	294	DIST7	ngày chẵn( thứ 2,4,6,CN) uống 1 viên sáng trước ăn,ngày lẻ( thứ 3,5,7) uống 0.5 viên trước ăn sáng	41	2	E03;I67	Bệnh nhân chóng mặt, đau bả vai 2 bên, đến khám	Viên	151	18.9465	1	40.815	2022-10-04	108	63	3	100	0.75	75	DIST7	ngày chẵn( thứ 2,4,6,CN) uống 1 viên sáng trước ăn,ngày lẻ( thứ 3,5,7) uống 0.5 viên trước ăn sáng	19	1	1	0	0	0	0	0	0	0	0	0	0	0	0	0	0	0	0	34.23	32.28	1.421	1
1.60703e+07	63	1	DISthyrox (22) Levothyroxin (100mcg)	107/57	45	294	DIST7	ngày uống 1.5 viên trước ăn sáng 30 phút, thứ 7, CN uống 1 viên	31	2	E03;K76	Bệnh nhân thấy mệt mỏi, hoa mắt, chóng mặt, đến khám bệnh	Viên	146	29.5553	1	40.815	2023-08-27	107	57	8	100	1.25	125	DIST7	ngày uống 1.5 viên trước ăn sáng 30 phút, thứ 7, CN uống 1 viên	15	1	1	0	1	0	0	0	0	0	1	0	0	0	1	1	0	0	0	71.78	64.32	1.221	1
1.60703e+07	63.1	1	Motuzen Silymarin (100mg)	109/70	120	6050	MOTT13	Sáng: 2 viên, Chiều: 2 viên (Uống sau ăn)	31	2	E03;K76;R59.0	Bệnh nhân thấy đau vùng cổ 2 ngày nay kèm theo sốt 38.5 độ C tự điều trị thuốc hạ sốt tại nhà, không nuốt vướng, không đau họng, đến khám bệnh. SA vùng cổ: Nhiều hạch cạnh cơ ức đòn chũm và hố thượng đòn trái, cấu trúc rốn hạch kém rõ	Viên	146	29.6022	0	40.751	2023-10-14	109	70	8	100	1.5	150	LEVT4	ngày uống 1.5 viên buổi sáng trước ăn	8	0	1	0	1	1	0	0	0	0	0	0	0	1	1	0	1	0	0	157.13	211.75	1.321	1
1.60718e+07	70	1	LevoTHYROX Levothyroxin (100 mcg)	143/84	100	1617	LEVT4	Sáng: 1 viên (Uống trước ăn sáng 30 phút)	51	2	C73;E78.2;K76	Tức vùng cổ, Sẹo vùng cổ KT 7 cm, BMI : 24.03,Bệnh nhân không có yếu tố dịch tễ covid 19.	Viên	148	31.9576	0		2022-02-24	143	84	4	100	1	100	LEVT4	Sáng: 1 viên (Uống trước ăn sáng 30 phút)	9	1	1	0	0	0	0	1	1	0	0	0	0	0	0	0	0	0	0	31.77	39.16	0.237	1
1.60718e+07	60	1	Vamipas L-Ornithin - L- aspartat (200mg)	110/80	60	3080	VAMT3	Sáng: 1 viên, Chiều: 1 viên (Uống sau ăn)	51	2	C73;E83.5;R73.9	Bệnh nhân thấy tê tay	Viên	158	24.0346	0	40.747	2023-11-07	110	80	4	100	0.85	85	DIST10	từ thứ 2 đến thứ 6 ngày uống 1 viên trước ăn sáng 30 phút, thứ 7, CN uống 1/2 viên	21	1	1	0	0	1	0	1	1	0	1	0	0	1	0	0	0	0	0	31.77	29.16	0.237	1
1.60724e+07	66	1	LevoTHYROX Levothyroxin (100 mcg)	119/73	90	1617	LEVT4	Ngày uống 1 viên trước ăn sáng. Riêng thứ 7, chủ nhật ngày uống 1/2 viên trước ăn sáng	54	2	E03;E78.2;M85	Bệnh nhân mệt mỏi , đau mỏi các khớp, tê chân tay, chuột rút	Viên	162	25.1486	0		2022-07-01	119	73	1	100	0.75	75	LEVT4	Ngày uống 1 viên trước ăn sáng. Riêng thứ 7, chủ nhật ngày uống 1/2 viên trước ăn sáng	19	1	1	0	0	0	0	0	1	0	0	0	0	0	0	0	0	0	0	21.33	26.13	0.055	1
1.60724e+07	66	1	Stavacor (22S) Pravastatin (20mg)	104/76	30	6400	STAT17	, Tối: 1 viên (Uống sau ăn)	54	2	E89.0;E78.2;I73;M81.1	Bệnh nhân mệt mỏi, tê bì tay (P)	Viên	162	25.1486	1	40.557	2023-06-19	104	76	4	100	0.75	75	LEVT4	Ngày uống 1 viên trước ăn sáng 30 phút (Thứ 7, chủ nhật uống 0.5 viên trước ăn sáng)	19	1	1	0	0	0	0	0	1	0	0	0	0	0	0	0	0	0	0	26.39	23.08	0.055	1
1.6073e+07	53	1	LevoTHYROX Levothyroxin (50mcg)	139/88	90	1108	LEVT3	Sáng: 1 viên (Uống trước ăn sáng 30 phút)	29	2	E03;D37.6;E78.2;I88;K29;K58;K76	Bệnh nhân đau bụng thượng vị, đại tiện phân lỏng, đến tái khám. BMI: 23.71	Viên	168	18.7783	0		2022-07-27	139	88	1	50	1	50	LEVT3	Sáng: 1 viên (Uống trước ăn sáng 30 phút)	9	1	1	1	0	0	0	0	1	0	0	0	0	0	0	0	0	0	0	10.62	23.54	4.929	1
1.60735e+07	48.5	1	LevoTHYROX Levothyroxin (50mcg)	129/78	90	1108	LEVT3	Sáng: 1 viên (Uống trước ăn sáng 30 phút)	30	2	C73;E78.2	Bệnh nhân không có yếu tố dịch tễ Covid 19 , BN đau vùng cổ, mệt mỏi	Viên	151	21.271	0		2022-02-15	129	78	1	50	1	50	LEVT3	Sáng: 1 viên (Uống trước ăn sáng 30 phút)	9	1	1	0	0	0	0	1	1	0	0	0	0	0	0	0	0	0	0	10.83	20.38	3.359	1
1.60735e+07	48.2	1	LevoTHYROX Levothyroxin (50mcg)	113/70	90	1108	LEVT3	Sáng: 1 viên (Uống trước ăn sáng 30 phút)	30	2	C73;D24;E78;N83.2;R73	Mệt mỏi, ăn kém, BMI: 25,00	Viên	151	21.1394	0		2022-06-11	113	70	2	50	1	50	LEVT3	Sáng: 1 viên (Uống trước ăn sáng 30 phút)	9	1	1	0	0	0	0	1	1	0	0	0	0	0	0	0	0	0	0	12.75	20.42	3.059	1
1.60735e+07	48.8	1	LevoTHYROX (22) Levothyroxin (50mcg)	110/69	30	1007	LEVT27	Sáng: 1 viên (Uống trước ăn sáng 30ph)	30	2	C73;E78.2;N60.4	Bệnh nhân thấy nuốt vướng, tức vùng cổ	Viên	151	21.4026	1	40.815	2023-07-16	110	69	1	50	1	50	LEVT27	Sáng: 1 viên (Uống trước ăn sáng 30ph)	8	0	1	0	0	0	0	1	1	0	0	0	0	0	0	0	0	0	0	14.45	22.9	3.659	1
1.60735e+07	48.5	1	LevoTHYROX Levothyroxin (50mcg)	110/69	90	1108	LEVT3	Sáng: 1 viên (Uống trước ăn sáng 30 phút)	30	2	C73;E78.4	Bệnh nhân thấy đau tức vùng cổ, mệt, BMI: 25.0	Viên	151	21.271	0	40.815	2023-11-19	110	69	2	50	1	50	LEVT3	Sáng: 1 viên (Uống trước ăn sáng 30 phút)	9	1	1	0	0	0	0	1	1	0	0	0	0	0	0	0	0	0	0	15.24	24.14	3.359	1
1.60748e+07	46.2	1	Motuzen Silymarin (100mg)	126/77	60	6050	MOTT13	Sáng: 1 viên, Tối: 1 viên (Uống )	42	2	E06.5;D64;E78.4;K58;K75;N39.0	Mệt mỏi, đau tức mạn sườn phải âm ỉ, tiểu buốt, hoa mắt chóng mặt	Viên	155	19.23	0		2022-12-10	126	77	3	50	0.85	42.5	LEVT3	ngày chẵn (thứ 2,4, 6, chủ nhật) uống 1/2 viên trước ăn sáng, ngày lẻ ( thứ 3, 5, 7) ngày uống 1 viên trước ăn sáng 30 phút	29	1	1	0	0	0	0	0	0	0	0	0	0	0	0	0	0	0	0	17.23	19.91	3.247	1
1.60748e+07	47	1	Motuzen Silymarin (100mg)	136/96	60	6050	MOTT13	Sáng: 1 viên, Chiều: 1 viên (Uống )	42	2	E06.5;E78.4;K75	Bệnh nhân thấy mệt mỏi, tức vùng cổ	Viên	155	19.563	0		2023-06-10	136	96	3	50	0.85	42.5	LEVT3	Thứ 2,4,6, chủ nhật ngày uống 1/2 viên, còn lại thứ 3,5, 7 ngày uống 1 viên trước ăn sáng 30 phút	22	1	1	0	0	0	0	0	0	0	0	0	0	0	0	0	0	0	0	28.25	22.61	4.047	1
1.60748e+07	45.3	1	Motuzen Silymarin (100mg)	131/77	60	6050	MOTT13	Sáng: 1 viên, Tối: 1 viên (Uống sau ăn)	42	2	E06.5;E78.4;K75;N39.0	Bệnh nhân đau bụng hạ vị	Viên	155	18.8554	0	40.751	2023-12-02	131	77	2	50	0.5	25	LEVT31	ngày uống 1/2 viên trước ăn sáng	7	0	1	0	0	0	0	0	0	0	0	0	0	0	0	0	0	0	0	19.1	23.11	3.347	1
1.60759e+07	61.9	1	LevoTHYROX Levothyroxin (100 mcg)	113/63	90	1617	LEVT4	Sáng: 1 viên (Uống trước ăn sáng 30 phút)	47	2	E03;	Bệnh nhân toàn trạng ổn định, đến tái khám	Viên	150	27.5111	0		2022-06-19	113	63	4	100	1	100	LEVT4	Sáng: 1 viên (Uống trước ăn sáng 30 phút)	9	1	1	0	0	0	0	0	0	0	0	0	0	0	0	0	0	0	0	25.16	30.6	3.911	1
1.60759e+07	51.4	1	LevoTHYROX Levothyroxin (100 mcg)	92/61	90	1617	LEVT4	từ thứ 2 đến thứ 5 uống ngày 1 viên sáng trước ăn 30 phút, Các ngày còn lại uống ngày 0.5 viên sáng trước ăn 30 phút	47	2	E03;E78.2	Bệnh nhân toàn trạng ổn định, đến tái khám. XN máu: Cho/Tri: 5.39/0.97	Viên	160	20.0781	0	40.815	2022-11-13	92	61	1	100	0.75	75	LEVT4	từ thứ 2 đến thứ 5 uống ngày 1 viên sáng trước ăn 30 phút, Các ngày còn lại uống ngày 0.5 viên sáng trước ăn 30 phút	28	1	1	0	0	0	0	0	0	0	0	0	0	0	0	0	0	0	0	26.04	24.87	3.411	1
1.60759e+07	63.2	1	LevoTHYROX Levothyroxin (100 mcg)	156/85	90	1617	LEVT4	Sáng: 1 viên (Uống trước ăn sáng 30 phút)	47	2	E89.0;	Bệnh nhân toàn trạng ổn định. Tái khám định kỳ.	Viên	150	28.0889	0		2023-09-01	156	85	3	100	1	100	LEVT4	Sáng: 1 viên (Uống trước ăn sáng 30 phút)	9	1	1	0	0	0	0	0	0	0	0	0	0	0	0	0	0	0	0	24.46	29.9	3.211	1
1.60759e+07	63	1	LevoTHYROX (23) Levothyroxin (50mcg)	100/62	60	1007	LEVT31	Sáng: 2 viên (Uống trước ăn sáng 30 phút)	47	2	E89.0;	Bệnh nhân thấy mệt mỏi	Viên	150	28	1	40.815	2023-12-31	100	62	3	50	2	100	LEVT31	Sáng: 2 viên (Uống trước ăn sáng 30 phút)	9	1	1	0	0	0	0	0	0	0	0	0	0	0	0	0	0	0	0	22.39	24.26	3.011	1
1.60765e+07	47.2	0	Colestrim Supra (22S) Fenofibrat (145mg)	117/65	30	7000	COST2	, Tối: 1 viên (Uống sau ăn)	35	2	E11.8;E03;E04.1;E78.2;K75;Q61	Bệnh nhân bỏ khám 04 tháng nay, tự điều trị theo đơn cũ. Hiện tại toàn trạng ổn định	Viên	158	18.9072	1	40.553	2023-06-30	117	65	3	50	0.5	25	LEVT27	ngày uống 1/2 viên sáng trước ăn 30 phút	9	1	1	0	0	0	0	0	0	0	0	0	0	0	0	0	0	0	0	21.3	25.64	4.306	1
1.60765e+07	52	0	LevoTHYROX Levothyroxin (50mcg)	110/56	30	1108	LEVT3	Sáng: 1 viên (Uống trước ăn sáng 30 phút)	35	2	E11;E03;E78.2	Bệnh nhân toàn trạng ổn định, đến tái khám	Viên	163	19.5717	0		2023-08-09	110	56	3	50	1	50	LEVT3	Sáng: 1 viên (Uống trước ăn sáng 30 phút)	9	1	1	0	0	0	0	0	0	0	0	0	0	0	0	0	0	0	0	20.18	20.55	4.106	1
1.60765e+07	47.4	0	LevoTHYROX Levothyroxin (50mcg)	116/66	30	1108	LEVT3	ngày uống 1/2 viên sáng trước ăn 30 phút	35	2	E11.9;E04.1;E78.4;H81.1	Bệnh nhân thấy ù tai trái, không chảy dịch, chóng mặt, mệt mỏi	Viên	158	18.9873	0		2023-09-29	116	66	4	50	0.5	25	LEVT3	ngày uống 1/2 viên sáng trước ăn 30 phút	9	1	1	0	0	0	0	0	0	0	0	0	0	0	0	0	0	0	0	18.61	19.73	4.506	1
1.60765e+07	52.6	0	Bổ gan P/H (23S) Diệp hạ châu+Bồ bồ+Chi tử (125mg (1,25g); 100mg (1g); 25mg (0,25g).)	124/80	90	610	BOGT6	Sáng: 3 viên, Trưa: 3 viên, Tối: 3 viên (Uống sau ăn)	35	2	E11.9;E03;E78.4;E79.0;K75	Bệnh nhân toàn trạng ổn định, đến tái khám , SÂ: Nhân thùy phải tuyến giáp	Viên	163	19.7975	1	05C.22	2023-12-22	124	80	4	50	1	50	LEVT31	Sáng: 1 viên (Uống trước ăn sáng 30 phút)	9	1	1	0	0	0	0	0	0	0	0	0	0	0	0	0	0	0	0	34.3	47.52	4.706	1
1.60767e+07	44.6	1	Pravastatin SaVi 10 (21) Pravastatin (10mg)	170/94	30	4200	PRST1	, Tối: 1 viên (Uống trước khi đi ngủ )	53	2	E11.2;E03;E78.2;I10;J31.2;N18.3	Đau họng, ho	Viên	144	21.5085	1	40.557	2022-05-02	170	94	2	50	1	50	LEVT3	Sáng: 1 viên (Uống trước ăn sáng 30 phút)	9	1	1	0	0	0	1	0	0	0	0	0	0	0	0	0	0	0	0	30.87	18.41	6.132	1
1.60767e+07	44.2	1	Tensiber Plus (22S) Irbesartan+Hydroclorothiazid (150mg + 12.5mg)	206/115	30	3479	TEphẫu thuật3	Sáng: 1 viên (Uống )	53	2	E11.2;E03;E78.2;I10;K21;K76;N18.3;R00.0	Ho, trào ngược, ợ hơi, ợ chua	Viên	144	21.3156	1	40.507	2022-06-01	206	115	3	50	1	50	LEVT3	Sáng: 1 viên (Uống trước ăn sáng 30 phút)	9	1	1	0	0	0	1	0	0	0	0	0	0	0	0	0	0	0	0	30.47	18.01	5.732	1
1.60767e+07	44.9	1	Co-Diovan Hydroclorothiazid+valsartan (80/12.5mg)	153/86	30	10986	CODT1	Sáng: 1 viên (Uống )	53	2	E11.2;	Bệnh nhân toàn trạng ổn định, đến tái khám	Viên	144	21.6532	0	40.529	2022-06-30	153	86	3	50	1	50	LEVT3	Sáng: 1 viên (Uống trước ăn sáng 30 phút)	9	1	1	0	0	0	1	0	0	0	0	0	0	0	0	0	0	0	0	31.17	18.71	6.432	1
1.60767e+07	44.4	1	LevoTHYROX Levothyroxin (50mcg)	170/96	30	1108	LEVT3	Sáng: 1 viên (Uống trước ăn sáng 30 phút)	53	2	E11.2;E03;E78.2;I10;I35.1;K76;N18.3;R00.0	Bệnh nhân toàn trạng ổn định, đến tái khám	Viên	144	21.412	0		2022-08-01	170	96	3	50	1	50	LEVT3	Sáng: 1 viên (Uống trước ăn sáng 30 phút)	9	1	1	0	0	0	1	0	0	0	0	0	0	0	0	0	0	0	0	30.67	18.21	5.932	1
1.60767e+07	44.6	1	ToBRAdex TUBE Dexamethason+Tobramycin (3.5g)	142/80	1	53392	TOB009NT	, Trưa: 1 lần, Tối: 1 lần (tra 2 mắt , bảo quản ở ngăn mát tủ lạnh)	53	2	E11.2;E03;E78.2;H26;I10;I35.1;K76;N18.3;R00.0	nhìn mờ , ngứa mắt	Tube	144	21.5085	0		2022-08-16	142	80	5	50	1	50	LEVT3	Sáng: 1 viên (Uống trước ăn sáng 30 phút)	9	1	1	0	0	0	1	0	0	0	0	0	0	0	0	0	0	0	0	30.87	18.41	6.132	1
1.60767e+07	44.1	1	Rutin C Rutine+Vitamin C (10,5mg+10mg)	139/78	90	110	RUCT	Sáng: 3 viên, Chiều: 3 viên (Uống )	53	2	E11.2;E03;E78.2;H43.3;I10;K76;N18.3;R00.0	nhìn ruồi , nhìn mờ , kệnh cộm	Viên	144	21.2674	0		2022-10-21	139	78	3	50	1	50	LEVT3	Sáng: 1 viên (Uống trước ăn sáng 30 phút)	9	1	1	0	0	0	1	0	0	0	0	0	0	1	0	0	0	0	0	24.94	21.9	5.632	1
1.60767e+07	44.6	1	DiaMICRON MR (22) Gliclazid (60mg)	176/89	30	5285	DIMT27	Sáng: 1 viên (Uống trước ăn, không nhai nghiền viên thuốc)	53	2	E11.2;E03;E11.4;E78.2;F00*;G31.0;G51.3;I10;I70.8;K76;N18.3;R00.0	Bệnh nhân co giật cơ mặt ( khám thêm CK Thần kinh)	Viên	144	21.5085	1	40.800	2022-11-21	176	89	3	50	1	50	LEVT27	Sáng: 1 viên (Uống trước ăn sáng 30ph)	8	0	1	0	0	0	1	0	0	0	0	0	0	1	0	0	0	0	0	30.87	18.41	6.132	1
1.60767e+07	39	1	Trajenta DUO Linagliphẫu thuậtin+Metformin (2.5/1000mg)	176/89	40	10655	TRDT1	, Trưa: 1 viên (Uống ngay sau ăn)	53	2	G51.3;E03;E11.9;E78.2;I10;K76;N18.3;R00.0	Bệnh nhân toàn trạng ổn định, đến tái khám	Viên	149	17.5668	0	40.807	2022-12-21	176	89	5	50	0.75	37.5	LEVT3	ngày uống 1 viên sáng trước ăn 30 phút( uống sau khi hết thuốc BHYT)	15	1	1	0	0	0	1	0	0	0	0	0	0	0	0	0	0	0	0	20.27	17.81	5.532	1
1.60767e+07	45.9	1	AmeCITEX Citicolin (500mg)	136/81	30	19795	AMET	Sáng: 1 viên (Uống )	53	2	E11.2;	Bệnh nhân toàn trạng ổn định, đến tái khám	Viên	144	22.1354	0		2023-06-02	136	81	4	50	1	50	LEVT3	Sáng: 1 viên (Uống trước ăn sáng 30 phút)	9	1	1	0	0	0	1	0	0	0	0	0	0	0	0	0	0	0	0	31.17	18.71	6.432	1
1.60767e+07	45.8	1	KetoSTERIL Acid amin (600mg)	152/84	60	15194	KETT1	Sáng: 1 viên, Tối: 1 viên (Uống sau ăn)	53	2	E11.2;E03;H25.1;I10;R00.0	Bệnh nhân thấy đỏ mắt, đau thượng vị, đầy chướng bụng, ợ chua, đầy hơi	Viên	144	22.0872	0	40.1011	2023-07-03	152	84	4	50	1	50	LEVT27	Sáng: 1 viên (Uống trước ăn sáng 30ph)	8	0	1	0	0	0	1	0	0	0	0	0	0	1	0	0	0	0	0	31.07	18.61	6.332	1
1.60767e+07	46.7	1	Trajenta Linagliphẫu thuậtin (5mg)	141/78	30	17287	TRAT	, Trưa: 1 viên (Uống sau ăn)	53	2	E11.2;E03;H01.0;I10	Bệnh nhân cảm giác trào ngược, nhìn mờ, đến khám bệnh	Viên	147	21.6114	0		2023-08-31	141	78	5	100	0.5	50	DIST7	Ngày uống 1/2 viên sáng trước ăn 30 phút	9	1	1	0	1	0	1	0	0	0	0	0	0	1	0	0	0	0	0	30.97	18.51	6.232	1
1.60767e+07	46.2	1	KetoSTERIL Acid amin (600mg)	122/65	120	15194	KETT1	Sáng: 2 viên, Chiều: 2 viên (Uống )	53	2	E11;E03;E78.2;I10;N18.3	mệt mỏi, tiểu ít hơn, ợ hơi, ợ chua	Viên	147	21.38	0	40.1011	2023-10-02	122	65	2	100	0.5	50	DIST10	Sáng: 1/2 viên ( uống trước ăn sáng 30 phút từ thứ 2 đến thứ 7 )	17	1	1	0	0	0	1	0	0	0	0	0	0	0	0	0	0	0	0	15.54	18.64	5.732	1
1.60767e+07	46.6	1	Reprat Pantoprazol (40mg)	140/72	30	15515	REphẫu thuật	Sáng: 1 viên (Uống trước ăn 1 giờ, uống nguyên viên)	53	2	E11.2;E03;E78.2;I10	Bệnh nhân toàn trạng ổn định, đến tái khám	Viên	147	21.5651	0	40.679	2023-11-01	140	72	2	50	1	50	LEVT31	Sáng: 1 viên (Uống trước ăn sáng 30 phút)	9	1	1	0	0	0	1	0	0	0	0	0	0	0	0	0	0	0	0	30.87	18.41	6.132	1
1.60767e+07	45.6	1	Pravastatin Savi 10 (23S) Pravastatin (10mg)	158/83	30	4190	PRST4	, Tối: 1 viên (Uống trước khi đi ngủ )	53	2	E11.2;E03;E78.2;I10;N18.3	Bệnh nhân toàn trạng ổn định, đến tái khám	Viên	147	21.1023	1	40.557	2023-12-01	158	83	5	50	1	50	LEVT31	Sáng: 1 viên (Uống trước ăn sáng 30 phút)	9	1	1	0	0	0	1	0	0	0	0	0	0	0	0	0	0	0	0	30.87	18.41	6.132	1
1.60767e+07	45.6	1	Trajenta Linagliphẫu thuậtin (5mg)	129/76	30	17287	TRAT	, Trưa: 1 viên (Uống sau ăn)	53	2	G51.3;E03;E11;E11.2;E78.2;E78.4;I05.8;I10;I35.8	Bệnh nhân thấy giật mắt (P) xuất hiện chủ yếu về chiều tối, rối loạn cảm giác tay chân đến khám chuyên khoa thần kinh. Bệnh nhân tuổi cao đi lại khó khăn, phụ thuộc người nhà, còn 4 ngày thuốc, khám lại	Viên	147	21.1023	0		2023-12-27	129	76	2	50	1	50	LEVT31	Sáng: 1 viên (Uống trước ăn sáng 30 phút)	9	1	1	0	0	0	1	0	0	0	0	0	0	0	0	0	0	0	0	30.87	18.41	6.132	1
1.60778e+07	68	1	Reprat Pantoprazol (40mg)	120/75	10	15515	REphẫu thuật	Sáng: 1 viên (Uống trước ăn 1 giờ, uống nguyên viên)	51	2	K29;E03;Q23.3;R32	tức ngực, đau thắt lưng trái và hạ vị,chướng bụng, buồn nôn, nuốt vướng, tiểu buốt rắt từng đợt	Viên	155	28.3039	0	40.679	2022-05-14	120	75	5	100	1	100	DIST6	Sáng: 1 viên (Uống )	5	0	0	0	1	0	0	0	1	0	0	0	1	0	1	0	0	0	0	24.33	20.22	2.496	1
1.60797e+07	49	1	Metazydyna (22) Trimetazidin (20mg)	125/65	60	1890	METT48	Sáng: 1 viên, Tối: 1 viên (Uống )	69	2	I20;E78.2;F06.4;F41;G47;I10	Bệnh nhân còn mất ngủ, lo lắng, đau tức ngực nhẹ (Khám thêm CK thần kinh)	Viên	158	19.6283	1	40.481	2022-05-15	125	65	10	100	0.75	75	LEVT4	Ngày uống 3/4 viên trước ăn sáng 30 phút	9	1	1	0	1	0	1	0	1	0	0	0	1	1	1	0	0	0	0	40.77	31.25	0.81	1
1.60797e+07	49	1	LevoTHYROX Levothyroxin (100 mcg)	114/65	30	1617	LEVT4	ngày uống 3/4 viên sáng trước ăn 30 phút	69	2	I20;E03;E78.2;I10;I70;K76	Bệnh nhân đỡ tức ngực, choáng váng	Viên	158	19.6283	0		2022-07-09	114	65	1	100	0.75	75	LEVT4	ngày uống 3/4 viên sáng trước ăn 30 phút	9	1	1	0	1	0	1	0	1	0	0	0	0	0	0	0	0	0	0	45.27	40.97	0.81	1
1.60835e+07	43	1	LevoTHYROX Levothyroxin (50mcg)	104/67	50	1108	LEVT3	Sáng: 1/2 viên ( Uống trước ăn)	24	2	E04;	Nuốt nghẹn, đau tức vùng cổ, Khám: bướu độ I	Viên	157	17.4449	0		2022-06-20	104	67	2	50	0.5	25	LEVT3	Sáng: 1/2 viên ( Uống trước ăn)	7	0	1	0	0	0	0	0	0	0	0	0	0	0	0	0	0	0	0	19.18	19.94	0.784	1
1.6086e+07	71	1	LevoTHYROX Levothyroxin (100 mcg)	88/51	90	1617	LEVT4	Sáng: 1 viên (Uống trước ăn sáng 30 phút)	50	2	E03;	Bệnh nhân toàn trạng ổn định, đến tái khám	Viên	151	31.139	0		2022-08-05	88	51	3	100	1	100	LEVT4	Sáng: 1 viên (Uống trước ăn sáng 30 phút)	9	1	1	0	0	0	0	1	1	0	0	0	0	0	0	0	0	0	0	22.57	28.54	1.47	1
1.60862e+07	65	1	Ramipril GP (21) Ramipril (5mg)	110/62	30	5500	RAGT1	Sáng: 1 viên (Uống )	61	2	I10;E03;E78.2;K76	Bệnh nhân toàn trạng ổn định, đến tái khám. Nội soi dạ dày (31/10/2021): Hình ảnh đè đẩy từ ngoài vào mặt sau thận vị - Không có yếu tố dịch tễ với covid 19	Viên	147	30.0801	1	40.524	2022-01-16	110	62	4	100	1	100	LEVT4	Sáng: 1 viên (Uống trước ăn sáng 30 phút)	9	1	1	0	0	0	1	1	1	0	0	0	0	0	0	0	0	0	0	25.01	25.89	1.036	1
1.60862e+07	65	1	Disthyrox (21) Levothyroxin (100 mcg)	121/66	30	294	DIST6	Sáng: 1 viên (Uống trước ăn sáng 30 phút)	61	2	I10;E03;E78.2;I87.2;K76	Bệnh nhân tê bì chuột rút bắp chân, đau tức nặng chi dưới hai bên	Viên	147	30.0801	1	40.815	2022-06-26	121	66	7	100	1	100	DIST6	Sáng: 1 viên (Uống trước ăn sáng 30 phút)	9	1	1	0	0	0	1	1	1	0	1	0	0	0	0	1	0	0	0	25.01	25.89	1.036	1
1.60871e+07	63.3	1	Fenostad 200 (21) Fenofibrat (200mg)	130/83	14	1710	FENT10	, Tối: 1 viên (Uống ngay sau ăn)	58	2	E03;E78.2;K76	Tức thượng vị, không nôn, ngủ kém (BN không có yếu tố dịch tễ Covid-19)	Viên	164	23.5351	1	40.553	2022-01-10	130	83	3	50	1.25	62.5	LEVT3	Thứ 2, 4, 6 , Chủ nhật uống 01 viên trước ăn sáng. Thứ 3, 5, 7 uống 1.5 viên trước ăn sáng 30 phút	25	1	1	0	0	0	0	0	1	0	0	0	0	0	0	0	0	0	0	28.48	31.5	2.054	1
1.60871e+07	63.6	1	Kalmeco Mecobalamin (500mg)	133/77	30	2217	KALT2	Sáng: 1 viên, Tối: 1 viên (Uống sau ăn)	58	2	E89.0;E78.2;G55.1*;K76	Bệnh nhân đau cột sống cổ, đau lan xuống vai và cánh tay hai bên (P) (T), tê buốt dọc cánh tay, hạn chế vận động. Khám: ép cột sống cổ (+), Dấu hiệu chuông bấm (+)	Viên	164	23.6466	0		2022-08-17	133	77	9	50	1.25	62.5	LEVT3	Thú 2-4-6- CN ngày uống 1 viên, các ngày còn lại ngày uống 1,5 viên trước ăn sáng	18	1	1	0	0	0	0	0	0	0	0	0	0	0	0	0	0	0	0	25.96	25.75	2.354	1
1.60871e+07	60.5	1	Effer-paralmax codein 10 (22) Paracetamol+Codein (500mg + 10mg)	120/72	10	2100	EFCT2	Sáng: 1 viên, Chiều: 1 viên (Uống sau ăn, bằng cách hòa tan viên sủi bọt trong nước)	58	2	E89.0;E78.2;K76.0;K82;N60.0;R07.3	Bệnh nhân thấy đau ngực (P)	Viên	164	22.4941	1	40.50	2023-07-28	120	72	3	50	1.5	75	LEVT3	Ngày thứ 2,4,6: uống 2 viên trước ăn sáng 30 phút, Ngày thứ 3,5,7, chủ nhật: uống 1 viên trước ăn 30 phút	23	1	1	0	0	0	0	0	1	0	0	0	0	0	0	0	0	0	0	28.68	31.7	2.254	1
1.60901e+07	55.4	1	LevoTHYROX Levothyroxin (50mcg)	106/56	135	1108	LEVT3	ngày uống 1.5 viên, trước ăn sáng	43	2	E03;	Bệnh nhân toàn trạng ổn định. Tái khám định kỳ.	Viên	160	21.6406	0		2022-08-13	106	56	1	50	1.5	75	LEVT3	ngày uống 1.5 viên, trước ăn sáng	7	0	1	0	0	0	0	0	0	0	0	0	0	0	0	0	0	0	0	17.09	24.45	3.612	1
1.60901e+07	55.5	1	LevoTHYROX Levothyroxin (50mcg)	101/52	135	1108	LEVT3	ngày uống 1.5 viên, trước ăn sáng	43	2	E06.3;	Bệnh nhân toàn trạng ổn định. Tái khám định kỳ.	Viên	160	21.6797	0	40.815	2022-11-19	101	52	1	50	1.5	75	LEVT3	ngày uống 1.5 viên, trước ăn sáng	7	0	1	0	0	0	0	0	0	0	0	0	0	0	0	0	0	0	0	17.19	24.55	3.712	1
1.60901e+07	45.6	1	LevoTHYROX (22) Levothyroxin (50mcg)	96/53	135	1007	LEVT27	Sáng: 1 viên (Uống trước ăn sáng 30ph)	23	2	E03.8;	Bệnh nhân toàn trạng ổn định, đến tái khám	Viên	160	17.8125	1	40.815	2023-06-20	96	53	1	50	1	50	LEVT27	Sáng: 1 viên (Uống trước ăn sáng 30ph)	8	0	1	0	0	0	0	0	0	0	0	0	0	0	0	0	0	0	0	12.29	19.65	3.812	1
1.60901e+07	55.7	1	Levothyrox (23) Levothyroxin (50mcg)	99/50	45	1007	LEVT31	Ngày uống 1,5 viên trước ăn sáng	43	2	E03;	Bệnh nhân toàn trạng ổn định. Tái khám định kỳ	Viên	160	21.7578	1	40.815	2023-10-07	99	50	1	50	1.5	75	LEVT31	Ngày uống 1,5 viên trước ăn sáng	7	0	1	0	0	0	0	0	0	0	0	0	0	0	0	0	0	0	0	17.39	24.75	3.912	1
1.60925e+07	49.3	1	LevoTHYROX Levothyroxin (50mcg)	98/53	90	1108	LEVT3	Thứ 2,4,6,7, chủ nhật: uống 1 viên, trước ăn sáng 30 phút. Riêng thứ 3,5: uống 2 viên/ngày, trước ăn sáng 30 phút	64	2	C73;K76;M81.0;Q61;R59.9;R73	Bệnh nhân không có yếu tố dịch tễ Covid 19 , BN đau nhiều khớp tay và chân (khám CXK), thi thoảng đau bụng	Viên	145	23.4483	0		2022-01-11	98	53	5	50	1.14	57	LEVT3	Thứ 2,4,6,7, chủ nhật: uống 1 viên, trước ăn sáng 30 phút. Riêng thứ 3,5: uống 2 viên/ngày, trước ăn sáng 30 phút	23	1	1	0	0	0	0	1	1	0	1	0	0	1	1	0	0	0	0	31.94	44.79	1.37	1
1.60925e+07	40.1	1	LevoTHYROX Levothyroxin (50mcg)	93/51	90	1108	LEVT3	Sáng: 1 viên (Uống trước ăn sáng 30 phút)	44	2	C73;E87;K76;Q61	Bệnh nhân toàn trạng ổn định, đến tái khám	Viên	160	15.6641	0		2022-07-26	93	51	1	50	1	50	LEVT3	Sáng: 1 viên (Uống trước ăn sáng 30 phút)	9	1	1	0	0	0	0	1	0	0	0	0	0	0	0	0	0	0	0	26.74	39.59	1.17	1
1.60925e+07	40.8	1	Calcicar Calci carbonat (500mg)	93/51	60	4950	CALT4	Sáng: 1 viên, Chiều: 1 viên (Uống ngay sau ăn)	44	2	C73;E58;E78.2;Q61	Bệnh nhân đau nhói vùng hạ sườn (P)	Viên	160	15.9375	0	40.1031	2022-10-28	93	51	4	50	1	50	LEVT27	Sáng: 1 viên (Uống trước ăn sáng 30ph)	8	0	1	0	0	0	0	1	0	0	1	0	0	0	0	0	0	0	0	27.44	40.29	1.87	1
1.60925e+07	50.9	1	Authisix Calci carbonat+Vitamin D3 (1500 mg + 400 IU)	90/48	30	4950	AUTT3	Sáng: 1 viên (Uống trước bữa ăn 1.5 giờ)	64	2	C73;E78.2;E83.5	Bệnh nhân toàn trạng ổn định, đến tái khám	Viên	150	22.6222	0	40.1033	2023-06-19	90	48	3	50	1.25	62.5	LEVT27	ngày chẵn( thứ 2,4,6,CN) uống 1 viên sáng trước ăn,ngày lẻ( thứ 3,5,7) uống 1.5 viên trước ăn sáng	19	1	1	0	0	0	0	1	1	0	1	0	0	1	0	0	0	0	0	32.54	45.39	1.97	1
1.60925e+07	49.7	1	LevoTHYROX Levothyroxin (50mcg)	86/45	40	1108	LEVT3	từ thứ 2 đến thứ 6 uống 1 viên trước ăn sáng, thứ 7, CN uống 1.5 viên	64	2	C73;E78.2;E83.5;K76;Q61	Bệnh nhân thấy đau mạn sườn (P), đến khám bệnh	Viên	145	23.6385	0		2023-09-22	86	45	3	50	1.25	62.5	LEVT3	từ thứ 2 đến thứ 6 uống 1 viên trước ăn sáng, thứ 7, CN uống 1.5 viên	18	1	1	1	0	0	0	1	1	0	0	0	0	1	0	0	0	0	0	33.96	30.24	1.77	1
1.60938e+07	51.3	1	LevoTHYROX Levothyroxin (50mcg)	134/82	15	1108	LEVT3	ngày uống 1/2 viên sáng trước ăn 30 phút	42	2	I10;E11;E78.2;E79.0;E89.0	Tiểu hồng, tức hạ vị từ sáng nay, khám tim nhịp xoang nhanh, xét nghiệm: G: 6.85, HbA1C: 6.7	Viên	164	19.0735	0	40.815	2022-11-02	134	82	4	50	0.5	25	LEVT3	ngày uống 1/2 viên sáng trước ăn 30 phút	9	1	1	0	0	0	1	0	1	0	0	0	0	0	0	0	0	0	0	16.82	17.61	4.052	1
1.60938e+07	51.1	1	Pyzacar 25 mg (22S) losartan (25mg)	107/60	30	1850	PYZT2	Sáng: 1 viên (Uống )	42	2	E11;E03;E78.2;I10	Bệnh nhân mệt mỏi, đến tái khám , BMI: 25.71	Viên	164	18.9991	1	40.512	2022-12-02	107	60	2	50	0.5	25	LEVT3	ngày uống 1/2 viên sáng trước ăn 30 phút	9	1	1	0	0	0	1	0	1	0	0	0	0	0	0	0	0	0	0	14.35	24.08	3.852	1
1.60938e+07	43.6	1	Bisulfat Crom+selen+Vitamin C (50mg+50mcg+25mcg)	119/66	60	4950	BIST14	Sáng: 1 viên, Chiều: 1 viên (Uống )	42	2	E11.9;E03;I10	Bệnh nhân toàn trạng ổn định, đến tái khám	Viên	160	17.0312	0		2023-06-02	119	66	2	50	0.85	42.5	LEVT27	ngày uống 1/2 viên trước ăn sáng, thứ 7, cn uống 1 viên	13	1	1	0	0	0	1	0	1	0	0	0	0	0	0	0	0	0	0	12.86	23.12	4.352	1
1.60938e+07	43.3	1	LevoTHYROX (22) Levothyroxin (50mcg)	128/73	20	1007	LEVT27	ngày uống 1/2 viên sáng trước ăn, thứ 7, chủ nhật uống 1 viên	42	2	E11.9;E03;E78.2;I10;K76;K82;Q61	Bệnh nhân toàn trạng ổn định, đến tái khám	Viên	160	16.9141	1	40.815	2023-07-02	128	73	2	50	0.85	42.5	LEVT27	ngày uống 1/2 viên sáng trước ăn, thứ 7, chủ nhật uống 1 viên	14	1	1	0	0	0	1	0	1	0	0	0	0	1	0	0	0	0	0	12.56	22.82	4.052	1
1.60938e+07	53.7	1	Betaloc Zok 50mg (23) Metoprolol (Metoprolol succinat 47,5mg (tương đương với Metoprolol tartrate 50mg))	131/79	15	5490	BEZT13	ngày uống 1/2 viên sáng sau ăn	42	2	E11.9;E03;I10;I67;K04.0;K05.3;K76	Bệnh nhân thấy đau răng, đến khám bệnh	Viên	165	19.7245	1	40.515	2023-08-31	131	79	2	50	0.85	42.5	LEVT3	Ngày uống 1/2 viên sáng trước ăn 30 phút, thứ 7, CN uống 1 viên	15	1	1	0	0	0	1	0	1	0	0	0	0	1	0	0	0	0	0	18.13	29.82	4.452	1
1.60938e+07	55	1	Bisulfat Crom+selen+Vitamin C (50mg+50mcg+25mcg)	125/72	60	4950	BIST14	Sáng: 1 viên, Chiều: 1 viên (Uống sau ăn)	42	2	E11.9;E03;E78.2;I10	Bệnh nhân thấy chuột rút	Viên	165	20.202	0		2023-10-31	125	72	2	50	0.85	42.5	LEVT31	ngày uống 1/2 viên trước ăn sáng 30 phút, thứ 7, CN uống 1 viên	15	1	1	0	0	0	1	0	1	0	0	0	0	0	0	0	0	0	0	13.26	23.52	4.752	1
1.60938e+07	53.8	1	Betaloc Zok 25mg (23) Metoprolol (23,75mg (tương đương với 25mg metoprolol tartrat hoặc 19,5mg metoprolol))	131/73	30	4389	BEZT14	Sáng: 1 viên (Uống nguyên viên)	42	2	E11.9;E03;E78.2;E79.0;I10;K76	Bệnh nhân thấy đầy bụng, đi ngoài phân lỏng ngày 2-3 lần, đến khám bệnh (Đề nghị khám CK Tiêu hóa)	Viên	165	19.7612	1	40.515	2023-12-01	131	73	3	50	0.85	42.5	LEVT31	ngày uống 1/2 viên trước ăn sáng 30 phút, thứ 7, CN uống 1 viên	15	1	1	0	0	0	1	0	1	0	0	0	0	0	0	0	0	0	0	10.51	24.6	4.552	1
1.60938e+07	50.7	1	CoverSYL 5mg (23-TQG) Perindopril (5mg)	131/72	30	5028	COVT22	Sáng: 1 viên (Uống trước ăn )	42	2	I10;E03;E11;E79.0;K82	Bệnh nhân toàn trạng ổn định, đến tái khám.	Viên	165	18.6226	1	40.520	2023-12-31	131	72	4	50	0.75	37.5	LEVT31	Ngày uống nửa viên sáng trước ăn. Riêng thứ 7, chủ nhật uống 1 viên trước ăn sáng 30 phút	20	1	1	0	0	0	1	0	1	0	0	0	0	0	0	0	0	0	0	12.96	23.22	4.452	1
1.61008e+07	48.6	1	LevoTHYROX Levothyroxin (50mcg)	120/80	50	1108	LEVT3	các ngày uống 1.5 viên, riêng chủ nhật uống 2 viên trước ăn sáng 30 phút.	48	2	E03;	Bệnh nhân ổn định	Viên	150	21.6	0		2022-08-06	120	80	1	50	1.57	78.5	LEVT3	các ngày uống 1.5 viên, riêng chủ nhật uống 2 viên trước ăn sáng 30 phút.	16	1	1	0	0	0	0	0	0	0	0	0	0	0	0	0	0	0	0	24.03	20.18	2.59	1
1.61008e+07	44.6	1	LevoTHYROX Levothyroxin (50mcg)	91/56	30	1108	LEVT3	ngày uống 1/2 viên trước ăn sáng	28	2	E03;	Bệnh nhân toàn trạng ổn định	Viên	160	17.4219	0		2023-08-06	91	56	1	50	0.5	25	LEVT3	ngày uống 1/2 viên trước ăn sáng	7	0	1	0	0	0	0	0	0	0	0	0	0	0	0	0	0	0	0	15.25	17.56	2.59	1
1.61008e+07	44.8	1	LevoTHYROX Levothyroxin (50mcg)	120/80	30	1108	LEVT3	ngày uống 1/2 viên trước ăn sáng 30 phút (uống sau khi hết thuốc BHYT)	28	2	E03;	Bệnh nhân toàn trạng ổn định, đến khám bệnh	Viên	160	17.5	0	40.815	2023-10-28	120	80	2	50	0.5	25	LEVT3	ngày uống 1/2 viên trước ăn sáng 30 phút (uống sau khi hết thuốc BHYT)	15	1	1	0	0	0	0	0	0	0	0	0	0	0	0	0	0	0	0	14.23	25.38	2.79	1
1.61013e+07	47.1	1	Gliclada (21) Gliclazid (30mg)	117/66	60	2470	GLIT6	Sáng: 3 viên (Uống trước ăn, không nhai nghiền viên thuốc)	55	2	E11;E03;E78.2;H01.0;I10;I25	Bệnh nhân toàn trạng ổn định, đến tái khám - Không có yếu tố dịch tễ với covid 19	Viên	158	18.8672	1	40.800	2022-01-05	117	66	5	50	1	50	LEVT3	Sáng: 1 viên (Uống trước ăn sáng 30 phút)	9	1	1	0	0	0	1	0	1	0	0	0	0	0	0	0	0	0	0	16.59	15.79	2.86	1
1.61013e+07	47.4	1	Actelsar (21) telmisartan (40mg)	120/66	30	3840	ACTT14	Sáng: 1 viên (Uống )	55	2	E11;E03.8;E78.2;I10;I25	Bệnh nhân toàn trạng ổn định, đến tái khám - Không có yếu tố dịch tễ với covid 19	Viên	158	18.9873	1	40.526	2022-01-26	120	66	2	50	1	50	LEVT3	Sáng: 1 viên (Uống trước ăn sáng 30 phút)	9	1	1	0	0	0	1	0	1	0	0	0	0	0	0	0	0	0	0	16.89	16.09	3.16	1
1.61013e+07	49.1	1	Hyaluron Eye Drops (22S) Natri hyaluronat (0,88mg/0.88ml)	125/60	10	12000	HYET1	Sáng: 1 giọt, Trưa: 1 giọt, Chiều: 1 giọt, Tối: 1 giọt (Nhỏ mắt )	55	2	E11.2;E03;E78.2;H26;I10;I25;N18.2	nhìn mờ,cộm mắt	Ống	158	19.6683	1	40.881	2022-05-26	125	60	3	50	1	50	LEVT3	Sáng: 1 viên (Uống trước ăn sáng 30 phút)	9	1	1	0	0	0	1	0	0	0	0	0	0	0	0	0	0	0	0	16.59	15.79	2.86	1
1.61013e+07	49	1	Gliclada (22) Gliclazid (30mg)	125/60	90	2560	GLIT8	Sáng: 3 viên (Uống trước ăn, không nhai nghiền viên thuốc)	55	2	E11.2;E03;E78.2;I10;I25;N18.2	Bệnh nhân toàn trạng ổn định, đến tái khám	Viên	158	19.6283	1	40.800	2022-06-26	125	60	3	50	1	50	LEVT3	Sáng: 1 viên (Uống trước ăn sáng 30 phút)	9	1	1	0	0	0	1	0	1	0	0	0	0	0	0	0	0	0	0	16.49	15.69	2.76	1
1.61013e+07	49.1	1	LevoTHYROX Levothyroxin (50mcg)	124/60	30	1108	LEVT3	Sáng: 1 viên (Uống trước ăn sáng 30 phút)	55	2	E11.2;E03;E78.2;I10;I25;N18.3	Bệnh nhân toàn trạng ổn định, đến tái khám	Viên	158	19.6683	0		2022-07-26	124	60	1	50	1	50	LEVT3	Sáng: 1 viên (Uống trước ăn sáng 30 phút)	9	1	1	0	0	0	1	0	1	0	0	0	0	0	0	0	0	0	0	16.59	15.79	2.86	1
1.61013e+07	49.8	1	LevoTHYROX Levothyroxin (50mcg)	129/74	30	1108	LEVT3	Sáng: 1 viên (Uống trước ăn sáng 30 phút)	55	2	E11.2;E89.0;I10;N18.3	Tức ngực, tức mạn sườn phải	Viên	158	19.9487	0		2022-08-25	129	74	2	50	1	50	LEVT3	Sáng: 1 viên (Uống trước ăn sáng 30 phút)	9	1	1	0	0	0	1	0	1	0	0	0	0	0	0	0	0	0	0	17.29	16.49	3.56	1
1.61013e+07	49.8	1	Ibartain MR (22S) Irbesartan (150 mg)	128/80	30	6290	IBMT	Sáng: 1 viên (Uống )	55	2	E11.2;E78.2;E89.0;I10;N18.2	Bệnh nhân toàn trạng ổn định, đến tái khám	Viên	158	19.9487	1	40.506	2022-10-25	128	80	2	50	1	50	LEVT27	Sáng: 1 viên (Uống trước ăn sáng 30ph)	8	0	1	0	0	0	1	0	1	0	0	0	0	0	0	0	0	0	0	17.29	16.49	3.56	1
1.61013e+07	49.4	1	Gliclada MR 30mg (22.) Gliclazid (30mg)	115/62	90	2600	GLIT11	Sáng: 3 viên (Uống trước ăn, không nhai nghiền viên thuốc)	55	2	E11.2;E03;E78.2;I10;I25;N18.2	Bệnh nhân toàn trạng ổn định, đến tái khám	Viên	158	19.7885	1	40.800	2022-11-24	115	62	2	50	1	50	LEVT27	Sáng: 1 viên (Uống trước ăn sáng 30ph)	8	0	1	0	0	1	1	0	1	0	0	0	0	0	0	0	0	0	0	16.89	16.09	3.16	1
1.61013e+07	49.5	1	Ibartain MR (22S) Irbesartan (150 mg)	141/79	40	6290	IBMT	Sáng: 1 viên (Uống )	55	2	E11.2;E03;E78.2;I10;I25;N18.2	Bệnh nhân toàn trạng ổn định, đến tái khám	Viên	158	19.8286	1	40.506	2022-12-25	141	79	2	50	1	50	LEVT27	Sáng: 1 viên (Uống trước ăn sáng 30ph)	8	0	1	0	0	1	1	0	1	0	0	0	0	0	0	0	0	0	0	16.99	16.19	3.26	1
1.61013e+07	50.8	1	Trajenta DUO Linagliphẫu thuậtin+Metformin (2.5/1000mg)	112/61	30	10655	TRDT1	, Trưa: 1 viên (Uống ngay sau ăn)	55	2	E11.2;E03;I10	Bệnh nhân toàn trạng ổn định, đến tái khám	Viên	163	19.12	0	40.807	2023-06-07	112	61	4	50	1	50	LEVT27	Sáng: 1 viên (Uống trước ăn sáng 30ph)	8	0	1	0	0	1	1	0	1	0	0	0	0	0	0	0	0	0	0	17.29	16.49	3.56	1
1.61013e+07	50.8	1	Diamicron MR 60mg (23-TQG) Gliclazid (60mg)	110/60	60	5126	DIMT28	Sáng: 2 viên (Uống trước ăn, không nhai nghiền viên thuốc)	55	2	E11.2;E78.2;I10	Bệnh nhân toàn trạng ổn định, đến tái khám '	Viên	163	19.12	1	40.800	2023-07-07	110	60	4	50	1	50	LEVT27	Sáng: 1 viên (Uống trước ăn sáng 30ph)	8	0	1	0	0	1	1	0	1	0	0	0	0	0	0	0	0	0	0	17.29	16.49	3.56	1
1.61013e+07	50.1	1	LevoTHYROX Levothyroxin (50mcg)	114/70	30	1108	LEVT3	Sáng: 1 viên (Uống trước ăn sáng 30 phút)	55	2	E11.2;E03;E83.5;I10;I25	Bệnh nhân toàn trạng ổn định, đến tái khám	Viên	163	18.8566	0		2023-08-06	114	70	4	50	1	50	LEVT3	Sáng: 1 viên (Uống trước ăn sáng 30 phút)	9	1	1	0	0	1	1	0	1	0	0	0	0	0	0	0	0	0	0	17.98	15.08	2.86	1
1.61013e+07	50.3	1	Diamicron MR 60mg (23-TQG) Gliclazid (60mg)	119/63	60	5126	DIMT28	Sáng: 2 viên (Uống trước ăn, không nhai nghiền viên thuốc)	55	2	E11.2;I10	Bệnh nhân toàn trạng ổn định, đến tái khám	Viên	163	18.9318	1	40.800	2023-09-06	119	63	4	50	1	50	LEVT3	Sáng: 1 viên (Uống trước ăn sáng 30 phút)	9	1	1	0	0	1	1	0	1	0	0	0	0	0	0	0	0	0	0	17.87	17.62	3.06	1
1.61013e+07	50.6	1	Trajenta DUO Linagliphẫu thuậtin+Metformin (2.5/1000mg)	106/53	30	10655	TRDT1	, Trưa: 1 viên (Uống ngay sau ăn)	55	2	E11.2;I10	Bệnh nhân toàn trạng ổn định, đến tái khám định kì	Viên	163	19.0448	0	40.807	2023-10-06	106	53	4	50	1	50	LEVT3	Sáng: 1 viên (Uống trước ăn sáng 30 phút)	9	1	1	0	0	1	1	0	1	0	0	0	0	0	0	0	0	0	0	17.09	16.29	3.36	1
1.61013e+07	50.9	1	LevoTHYROX Levothyroxin (50mcg)	112/60	30	1108	LEVT3	Sáng: 1 viên (Uống trước ăn sáng 30 phút)	55	2	E11;E78.2;E89.0;I10;N18.3	Bệnh nhân toàn trạng ổn định, tái khám định kỳ.	Viên	163	19.1577	0	40.815	2023-11-05	112	60	2	50	1	50	LEVT3	Sáng: 1 viên (Uống trước ăn sáng 30 phút)	9	1	1	0	0	1	1	0	0	0	0	0	0	0	0	0	0	0	0	17.39	16.59	3.66	1
1.61013e+07	50.4	1	LevoTHYROX (23) Levothyroxin (50mcg)	120/80	30	1007	LEVT31	Sáng: 1 viên (Uống trước ăn sáng 30 phút)	55	2	E11.2;E03;E78.2;I10	Bệnh nhân toàn trạng ổn định, đến tái khám	Viên	163	18.9695	1	40.815	2023-12-05	120	80	2	50	1	50	LEVT31	Sáng: 1 viên (Uống trước ăn sáng 30 phút)	9	1	1	0	0	1	1	0	1	0	0	0	0	0	0	0	0	0	0	16.89	16.09	3.16	1
1.61018e+07	39	1	LevoTHYROX (22) Levothyroxin (50mcg)	125/76	52	1007	LEVT27	T2, T3, T4, T5, T6, ngày uống 2 viên, T7, Chủ nhật ngày uống 1 viên, trước ăn sáng 30 phút	69	2	E89.0;E11;N18	mệt, thi thoảng có cơn co quắp tay chân	Viên	135	21.3992	1	40.815	2022-10-29	125	76	3	50	1.5	75	LEVT27	T2, T3, T4, T5, T6, ngày uống 2 viên, T7, Chủ nhật ngày uống 1 viên, trước ăn sáng 30 phút	21	1	1	0	0	1	0	1	0	0	1	0	0	1	0	0	0	0	0	18.93	21.47	0.851	1
1.61021e+07	58	1	TROYSAR AM (21.) Amlodipin+losartan (5mg; 50mg)	160/107	30	5100	TRAT15	Sáng: 1 viên (Uống )	52	2	E03;I10;R00.0	Tái khám không đều, tự điều trị, huyết áp dao động, mệt mỏi, chóng mặt Bệnh nhân không có yếu tố dịch tễ covid 19.	Viên	142	28.7641	1	40.30.496	2022-02-27	160	107	5	100	1	100	LEVT4	Sáng: 1 viên (Uống trước ăn sáng 30 phút)	9	1	1	0	0	0	1	0	0	0	0	0	0	0	0	0	0	0	0	23.1	25.63	3.81	1
1.61035e+07	56	1	Curam (21) Amoxicilin+Acid clavulanic (875mg + 125mg)	143/93	14	7350	CURT15	Sáng: 1 viên, Chiều: 1 viên (Uống ngay trước bữa ăn, không nhai nghiền viên thuốc)	76	2	E11;E03;E78.2;H00;I10;K76	sưng tấy mi, nhìn mờ, nhức mắt	Viên	154	23.6128	1	40.155	2022-05-14	143	93	13	100	0.75	75	LEVT4	Thứ 2,3,4,5,6 Uống 1 viên/ ngày, thứ 7,chủ nhật uống 1/2 viên/ ngày ( trước ăn sáng 30 phút)	19	1	1	0	0	1	1	0	0	0	0	0	0	1	0	0	0	0	0	42.74	47.04	0.065	1
1.61065e+07	45.9	1	TROYSAR AM (21.) Amlodipin+losartan (5mg; 50mg)	144/86	30	5100	TRAT15	Sáng: 1 viên (Uống )	36	2	I10;E04.1;E06;E78.2;K76	Bệnh nhân mệt mỏi, cơn nóng bừng, không có yếu tố dịch tễ Covid 19	Viên	155	19.1051	1	40.30.496	2022-01-15	144	86	4	50	1	50	LEVT3	Sáng: 1 viên (Uống trước ăn sáng 30 phút)	9	1	1	0	0	0	1	0	0	0	0	0	0	0	0	0	0	0	0	18.91	16.43	3.352	1
1.61065e+07	45.8	1	TROYSAR AM (21.) Amlodipin+losartan (5mg; 50mg)	151/88	60	5100	TRAT15	Sáng: 1 viên, Chiều: 1 viên (Uống )	36	2	I10;E06.5;E78.2;M47;R73.9	Bệnh nhân sưng vùng cổ, đau mỏi cột sống cổ, đến tái khám	Viên	155	19.0635	1	40.30.496	2022-05-28	151	88	3	50	1	50	LEVT3	Sáng: 1 viên (Uống trước ăn sáng 30 phút)	9	1	1	0	0	1	1	0	0	0	0	0	0	0	0	0	0	0	0	22.14	25.74	3.252	1
1.61065e+07	45.2	1	LevoTHYROX Levothyroxin (50mcg)	144/60	30	1108	LEVT3	Sáng: 1 viên (Uống trước ăn sáng 30 phút)	36	2	I10;E04.1;E06.5;E78.2;K21;R07.3;R73	Tức ngực, nóng rát thượng vị	Viên	155	18.8137	0		2022-08-28	144	60	3	50	1	50	LEVT3	Sáng: 1 viên (Uống trước ăn sáng 30 phút)	9	1	1	0	0	1	1	0	0	0	0	0	0	0	0	0	0	0	0	18.52	23.22	2.652	1
1.61065e+07	45.4	1	LevoTHYROX (22) Levothyroxin (50mcg)	144/85	30	1007	LEVT27	Sáng: 1 viên (Uống trước ăn sáng 30ph)	36	2	I10;E03;E78.2;R73	Mệt mỏi	Viên	155	18.897	1	40.815	2022-11-27	144	85	3	50	1	50	LEVT27	Sáng: 1 viên (Uống trước ăn sáng 30ph)	8	0	1	0	0	1	1	0	0	0	0	0	0	0	0	0	0	0	0	22.72	20.55	2.852	1
1.61067e+07	40	1	LevoTHYROX Levothyroxin (50mcg)	149/80	50	1108	LEVT3	ngày uống 1/2 viên trước ăn sáng	42	2	E04.8;	Bệnh nhân toàn trạng ổn định, đến khám bệnh. Siêu âm: nang hai thùy tuyến giáp	Viên	155	16.6493	0	40.815	2022-11-05	149	80	1	50	0.5	25	LEVT3	ngày uống 1/2 viên trước ăn sáng	7	0	1	0	0	0	0	0	0	0	0	0	0	0	0	0	0	0	0	43.54	16.57	0.983	1
1.61082e+07	54	1	Dermovate Cream Clobetasol propionat (15g)	136/79	1	45808	DER001NT	Sáng: 1 lần, Tối: 1 lần (Bôi trong 3 tuần)	58	2	E03;E78.2;R73	dát trắng ở cổ tay chân	Tube	154	22.7694	0		2022-08-16	136	79	4	50	1.25	62.5	LEVT3	ngày uống 1.5 viên sáng trước ăn từ thứ 2 đến thứ 6, Còn lại thứ 7, chủ nhật uống 1 viên trước ăn	24	1	1	0	0	0	0	0	0	0	0	0	0	0	0	0	0	0	0	22.31	22.16	1.27	1
1.61101e+07	61.4	1	MetoVANCE (22S) Glibenclamid+Metformin (5 mg + 500mg)	99/79	90	2600	METT53	Sáng: 1 viên, Trưa: 1 viên, Tối: 1 viên (Uống ngay trước bữa ăn)	58	2	E11;C73;E03;I63.8;I87.2;K76.0	Bệnh nhân mệt, hồi hộp, tiểu nhiều	Viên	140	31.3265	1	40.808	2022-06-12	99	79	5	100	1	100	DIST6	Sáng: 1 viên (Uống trước ăn 30 phút)	8	0	1	0	0	1	0	1	1	0	0	0	0	0	0	0	0	0	0	40.39	79.35	2.415	1
1.61101e+07	61.3	1	LevoTHYROX Levothyroxin (100 mcg)	99/79	30	1617	LEVT4	Sáng: 1 viên (Uống trước ăn sáng 30 phút)	58	2	E11;E89.0	Bệnh nhân toàn trạng ổn định, đến tái khám	Viên	140	31.2755	0		2022-07-24	99	79	3	100	1	100	LEVT4	Sáng: 1 viên (Uống trước ăn sáng 30 phút)	9	1	1	0	0	1	0	1	1	0	0	0	0	0	0	0	0	0	0	40.29	79.25	2.315	1
1.61101e+07	61.8	1	MetoVANCE (22S) Glibenclamid+Metformin (5 mg + 500mg)	136/80	90	2600	METT53	Sáng: 1 viên, Trưa: 1 viên, Tối: 1 viên (Uống ngay trước bữa ăn)	58	2	E11.9;C73;E03	Bệnh nhân toàn trạng ổn định, đến tái khám	Viên	140	31.5306	1	40.808	2022-08-28	136	80	4	100	1	100	LEVT4	Sáng: 1 viên (Uống trước ăn sáng 30 phút)	9	1	1	0	0	1	0	1	1	0	0	0	0	0	0	0	0	0	0	40.79	79.75	2.815	1
1.61101e+07	61.6	1	Lantus SoloStar Insulin analog tác dụng chậm, kéo dài (Glargine, Detemir, Degludec) (100UI/ml)	127/76	2	290850	LAST	tiêm dưới da 15 đv vào lúc 21h	58	2	E11;E89.0	Mệt mỏi, Bệnh nhân bỏ thuốc uống tiểu đường 5 ngày	Bút	140	31.4286	0	40.806	2022-10-02	127	76	4	100	1	100	DIST7	Sáng: 1 viên (Uống trước ăn 30 phút)	8	0	1	0	0	1	0	1	1	0	0	0	0	0	0	0	0	0	0	15.01	35.67	2.615	1
1.61101e+07	61.2	1	Lantus SoloStar Insulin analog tác dụng chậm, kéo dài (Glargine, Detemir, Degludec) (100UI/ml)	127/76	2	290850	LAST	, Tối: 15 ui (Tiêm dưới da 21h)	58	2	E11.9;E78.2;E89.0;N39.0	Bệnh nhân toàn trạng ổn định, đến tái khám.	Bút	140	31.2245	0	40.806	2022-11-06	127	76	6	100	1	100	DIST7	Sáng: 1 viên (Uống trước ăn)	6	0	1	0	0	1	0	1	1	0	0	0	0	0	0	0	0	0	0	40.19	79.15	2.215	1
1.61101e+07	61.4	1	MetoVANCE (22S) Glibenclamid+Metformin (5 mg + 500mg)	121/72	90	2600	METT53	Sáng: 1 viên, Trưa: 1 viên, Tối: 1 viên (Uống ngay trước bữa ăn)	58	2	E11.8;E89.0;I87.2;K76.0	Bệnh nhân toàn trạng ổn định, đến tái khám	Viên	140	31.3265	1	40.808	2022-12-11	121	72	4	100	1	100	DIST7	Sáng: 1 viên (Uống trước ăn)	6	0	1	0	0	1	0	1	1	0	0	0	0	0	0	0	0	0	0	40.39	79.35	2.415	1
1.61101e+07	61.5	1	Metformin 500 (22-TQG) metformin (500mg)	111/60	30	435	METT56	, Chiều: 1 viên (Uống ngay sau ăn)	48	2	E11.6;E03;I63.9	Bệnh nhân toàn trạng ổn định, đến tái khám	Viên	140	31.3776	1	40.807	2023-07-02	111	60	7	100	1.25	125	DIST7	ngày uống 1 viên sáng trước ăn 30 phút, chủ nhật 1.5 viên	13	1	1	0	1	1	1	1	1	0	1	1	0	0	1	0	1	0	0	70.49	109.45	2.515	1
1.61101e+07	61.4	1	Metformin 500 (22-TQG) metformin (500mg)	110/80	30	435	METT56	, Chiều: 1 viên (Uống ngay sau ăn)	48	2	E11.9;E03;E78.2;I63.9	Bệnh nhân thấy phù chân nhẹ, đã khám và SA mạch chi dưới tháng 7/2023 tại BV 108: bình thường	Viên	140	31.3265	1	40.807	2023-08-06	110	80	7	100	1.25	125	DIST7	ngày uống 1 viên sáng trước ăn 30 phút, chủ nhật 1.5 viên	13	1	1	0	1	1	1	1	1	0	0	0	0	0	0	0	0	0	0	51.07	62.18	2.415	1
1.61101e+07	61.9	1	MetoVANCE (23S) Glibenclamid+Metformin (5 mg + 500mg)	116/71	90	2600	METT59	Sáng: 1 viên, Trưa: 1 viên, Chiều: 1 viên (Uống ngay trước bữa ăn)	48	2	E11.9;E03	Bệnh nhân toàn trạng ổn định, đến tái khám	Viên	140	31.5816	1	40.808	2023-09-10	116	71	7	100	1.25	125	DIST7	ngày uống 1 viên sáng trước ăn, chủ nhật uống 1.5 viên	12	1	1	0	1	1	1	1	1	0	0	1	1	1	1	0	0	0	0	70.89	109.85	2.915	1
1.61101e+07	61.9	1	EsseROSE Phospholipid đậu nành (450mg)	125/73	60	7150	ESST3	Sáng: 1 viên, Chiều: 1 viên (Uống ngay sau ăn, uống nguyên viên)	48	2	E11;E89.0;I63;K76.0	Bệnh nhân toàn trạng ổn định. Tái khám định kỳ.	Viên	140	31.5816	0		2023-10-15	125	73	7	100	1.25	125	DIST10	ngày uống 1 viên, chủ nhật uống 1.5 viên, trước ăn sáng	12	1	1	0	1	1	1	1	1	0	0	1	0	0	1	0	0	0	0	70.89	109.85	2.915	1
1.61101e+07	62	1	Lantus SoloStar Insulin analog tác dụng chậm, kéo dài (Glargine, Detemir, Degludec) (100UI/ml)	106/66	2	275000	LAST	, Tối: 18 ui (Tiêm dưới da 21h)	58	2	E11;E78.2;E89.0;I63;K30;K76	Bệnh nhân toàn trạng ổn định, đầy chướng bụng quanh rốn, rối loạn phân	Bút	140	31.6327	0	40.806	2023-11-19	106	66	7	100	1	100	DIST10	(Uống trước ăn)	3	0	1	0	0	1	0	1	0	0	0	0	0	0	0	0	0	0	0	40.99	79.95	3.015	1
1.61101e+07	61.1	1	Normagut (23S) Saccharomyces boulardii (2,5x10 mũ 9 tế bào/250mg)	131/75	20	6500	NORT10	Sáng: 1 viên, Tối: 1 viên (Uống )	58	2	E11;E03;E78.2;I63;K29;K76	Bệnh nhân toàn trạng ổn định, tái khám định kỳ.	Viên	140	31.1735	1	40.733	2023-12-24	131	75	9	50	2	100	LEVT31	Sáng: 2 viên (Uống trước ăn sáng 30 phút)	9	1	1	0	1	1	0	1	1	0	0	0	0	0	1	0	0	0	0	40.09	79.05	2.115	1
1.61122e+07	45	1	LevoTHYROX Levothyroxin (50mcg)	130/80	90	1108	LEVT3	Ngày uống 1 viên trước ăn sáng 30 phút (Nghỉ chủ nhật)	39	2	E06;D26;E04.1;J31.2;K82	Bệnh nhân nuốt nghẹn, buồn nôn, Siêu âm tuyến giáp :Hình ảnh nhân thùy phải tuyến giáp(Tirads4a); nang thùy phải.	Viên	158	18.026	0		2022-12-14	130	80	1	50	0.857	42.85	LEVT3	Ngày uống 1 viên trước ăn sáng 30 phút (Nghỉ chủ nhật)	12	1	1	0	0	0	0	0	0	0	0	0	0	0	0	0	0	0	0	13.24	22.29	1.711	1
1.61146e+07	70	1	LevoTHYROX Levothyroxin (100 mcg)	115/65	60	1617	LEVT4	Ngày uống 1 viên trước ăn sáng 30 phút ( Riêng Thứ 2 và thứ 6 uống 1,5 viên)	47	2	E03;	Bệnh nhân mệt mỏi, có cơn hồi hộp, tức ngực (BN không có yếu tố dịch tễ Covid-19)	Viên	146	32.8392	0		2022-01-21	115	65	8	100	1.14	114	LEVT4	Ngày uống 1 viên trước ăn sáng 30 phút ( Riêng Thứ 2 và thứ 6 uống 1,5 viên)	19	1	1	0	1	0	1	1	0	0	1	0	1	0	0	0	1	0	0	51.57	62.24	2.885	1
1.61147e+07	69.5	1	LevoTHYROX Levothyroxin (100 mcg)	111/64	30	1617	LEVT4	ngày uống 1 viên( t3,t4,5,6, cn) , thứ 2, thứ 6 uống nửa viên	62	2	E04.2;	Bn sau mổ cắt toàn bộ tuyến giáp cách 2 tuần, hiện tại: Bn không tê tay, không cu rút tay. khám: Bn tỉnh, tiếp xúc tốt	Viên	150	30.8889	0		2022-07-18	111	64	3	100	1	100	LEVT4	ngày uống 1 viên( t3,t4,5,6, cn) , thứ 2, thứ 6 uống nửa viên	14	1	0	0	0	0	0	0	0	0	0	0	0	0	0	0	0	0	0	22.95	31.69	2.336	1
1.61147e+07	58.7	1	Stavacor (22S) Pravastatin (20mg)	110/62	30	6400	STAT17	, Tối: 1 viên (Uống trước khi đi ngủ )	62	2	E03;E78.2;M17;R22.4	Mệt mỏi, khối vùng khoeo chân T	Viên	160	22.9297	1	40.557	2022-11-07	110	62	4	50	1.5	75	LEVT27	Thứ 2,4,6,CN ngày uống 2 viên trước ăn sáng. Thứ 3,5,7 ngày uống 1 viên.	15	1	1	0	0	0	0	0	1	0	0	0	0	0	0	0	0	0	0	32.5	30.61	2.536	1
1.61147e+07	58.9	1	LevoTHYROX (22) Levothyroxin (50mcg)	102/62	45	1007	LEVT27	Thứ 2,4,6 ngày uống 1 viên trước ăn sáng 30 phút. Thứ 3,5,7, chủ nhật ngày uống 1.5 viên trước ăn sáng 30 phút	62	2	E03;E78.2	Bệnh nhân toàn trạng ổn định, đến tái khám định kỳ	Viên	160	23.0078	1	40.815	2023-06-20	102	62	3	50	1.25	62.5	LEVT27	Thứ 2,4,6 ngày uống 1 viên trước ăn sáng 30 phút. Thứ 3,5,7, chủ nhật ngày uống 1.5 viên trước ăn sáng 30 phút	24	1	1	0	0	0	0	0	1	0	0	0	0	1	0	0	0	0	0	23.35	22.09	2.736	1
1.61147e+07	58.4	1	DISthyrox (22) Levothyroxin (100mcg)	105/65	23	294	DIST7	Thứ 2, 4, 6 ngày uống 1/2 viên trước ăn sáng 30 phút. Thứ 3,5,7, chủ nhật uống 3/4 viên trước ăn sáng 30 phút	62	2	E89.0;E78.4;K76	Bệnh nhân toàn trạng ổn định, đến tái khám định kỳ	Viên	160	22.8125	1	40.815	2023-09-04	105	65	3	100	0.625	62.5	DIST7	Thứ 2, 4, 6 ngày uống 1/2 viên trước ăn sáng 30 phút. Thứ 3,5,7, chủ nhật uống 3/4 viên trước ăn sáng 30 phút	25	1	1	0	0	0	0	0	1	0	0	0	0	0	0	0	0	0	0	31.35	33.76	2.236	1
1.61147e+07	58	1	LevoTHYROX Levothyroxin (100 mcg)	111/71	90	1617	LEVT4	Thứ 2, 4, 6 mỗi ngày uống 1/2 viên. Các ngày còn lại uống ngày 1 viên trước ăn sáng 30 phút	62	2	E89.0;E78.2	Bệnh nhân tức vùng cổ, mệt mỏi, tê bì tay chân, chuột rút	Viên	160	22.6562	0	40.815	2023-12-16	111	71	1	100	0.85	85	LEVT4	Thứ 2, 4, 6 mỗi ngày uống 1/2 viên. Các ngày còn lại uống ngày 1 viên trước ăn sáng 30 phút	22	1	1	0	0	0	0	0	1	0	0	0	0	0	0	0	0	0	0	26.91	24.13	1.836	1
1.61152e+07	50	1	LevoTHYROX Levothyroxin (100 mcg)	131/83	90	1617	LEVT4	ngày uống 1 viên sáng trước ăn từ thứ 2 đến thứ 6. thứ 7, chủ nhật uống 0.5 viên	57	2	E03;E78.2;K76	Bệnh nhân mệt mỏi, chuột rút, tê bì chân tay - Không có yếu tố dịch tễ với covid 19	Viên	147	23.1385	0		2022-01-06	131	83	1	100	0.75	75	LEVT4	ngày uống 1 viên sáng trước ăn từ thứ 2 đến thứ 6. thứ 7, chủ nhật uống 0.5 viên	20	1	1	0	0	0	0	1	1	0	0	0	0	0	0	0	0	0	0	24.2	20.68	0.386	1
1.61166e+07	48	1	Egilok (21) Metoprolol (25mg)	130/75	30	1596	EGIT3	Sáng: 1 viên (Uống sau ăn)	59	2	E03;E78.2;R00.0	Bệnh nhân toàn trạng ổn định, đến tái khám - Không có yếu tố dịch tễ với covid 19	Viên	145	22.83	1	40.515	2022-01-21	130	75	3	50	1.5	75	LEVT3	ngày chẵn( thứ 2,4,6,CN) uống 1 viên sáng trước ăn,ngày lẻ( thứ 3,5,7) uống 2 viên trước ăn sáng	19	1	1	0	0	0	0	0	1	0	0	0	0	0	0	0	0	0	0	30.85	24.55	1.473	1
1.61166e+07	48.7	1	LevoTHYROX Levothyroxin (50mcg)	124/75	100	1108	LEVT3	ngày uống 1 viên sáng trước ăn từ thứ 2 đến thứ 7, chủ nhật uống 2 viên trước ăn	59	2	E03;E78.2;R00.0	Bệnh nhân toàn trạng ổn định, đến tái khám	Viên	145	23.1629	0		2022-05-18	124	75	3	50	1.5	75	LEVT3	ngày uống 1 viên sáng trước ăn từ thứ 2 đến thứ 7, chủ nhật uống 2 viên trước ăn	20	1	1	0	0	0	0	0	1	0	0	0	0	0	0	0	0	0	0	31.55	25.25	2.173	1
1.61166e+07	48.7	1	Ticonet Coenzyme Q10 (30MG)	119/71	60	4840	TIC008NT	Sáng: 1 viên, Chiều: 1 viên (Uống sau ăn)	39	2	E03;E78.2;R00.0	Bệnh nhân toàn trạng ổn định, đến tái khám	Viên	155	20.2706	0		2022-10-14	119	71	3	50	1	50	LEVT27	Sáng: 1 viên (Uống trước ăn sáng 30ph)	8	0	1	0	0	0	0	0	1	0	0	0	0	0	0	0	0	0	0	26.55	20.25	2.173	1
1.61166e+07	48.3	1	Autifan 20 (22S) Fluvastatin (20 mg)	122/75	30	4438	AUTT6	, Tối: 1 viên (Uống sau ăn)	39	2	E03;E78.2	Bệnh nhân toàn trạng ổn định, đến tái khám	Viên	155	20.1041	1	40.554	2022-11-28	122	75	2	50	1	50	LEVT27	Sáng: 1 viên (Uống trước ăn sáng 30ph)	8	0	1	0	0	0	0	0	1	0	0	0	0	0	0	0	0	0	0	26.15	19.85	1.773	1
1.61166e+07	48.1	1	LevoTHYROX (22) Levothyroxin (50mcg)	116/69	35	1007	LEVT27	ngày uống 1 viên trước ăn sáng, riêng thứ 7, CN uống 1.5 viên	59	2	E03;	Bệnh nhân toàn trạng ổn định, đến tái khám	Viên	145	22.8775	1	40.815	2023-06-08	116	69	1	50	1.25	62.5	LEVT27	ngày uống 1 viên trước ăn sáng, riêng thứ 7, CN uống 1.5 viên	14	1	1	0	0	0	0	0	1	0	0	0	0	0	0	0	0	0	0	30.95	24.65	1.573	1
1.61166e+07	48.2	1	LevoTHYROX (22) Levothyroxin (50mcg)	123/76	35	1007	LEVT27	ngày uống 1 viên trước ăn sáng, thứ 7, CN uống 1.5 viên	59	2	E03;E83.5	Bệnh nhân thấy tê tay	Viên	145	22.9251	1	40.815	2023-07-10	123	76	2	50	1.25	62.5	LEVT27	ngày uống 1 viên trước ăn sáng, thứ 7, CN uống 1.5 viên	13	1	1	0	0	0	0	0	1	0	1	0	0	1	0	0	0	0	0	31.05	24.75	1.673	1
1.61166e+07	49.8	1	Meza-Calci D3 (23S) Calci carbonat+Vitamin D3 (750mg + 200IU)	120/72	60	798	MEDT49	Sáng: 2 viên (Uống )	59	2	E03;E83.5	Bệnh nhân toàn trạng ổn định, đến tái khám	Viên	145	23.6861	1	40.1033	2023-08-09	120	72	2	50	1.25	62.5	LEVT3	ngày uống 1 viên sáng trước ăn. Riêng thứ 7, chủ nhật uống 1.5 viên sáng trước ăn.	18	1	1	0	0	0	0	0	1	0	1	0	0	1	0	0	0	0	0	31.65	25.35	2.273	1
1.61166e+07	49.4	1	Meza-Calci D3 (23S) Calci carbonat+Vitamin D3 (750mg + 200IU)	111/66	30	798	MEDT49	Sáng: 1 viên (Uống )	59	2	E03;E83.5	Bệnh nhân toàn trạng ổn định, đến tái khám	Viên	145	23.4958	1	40.1033	2023-09-11	111	66	3	50	1.25	62.5	LEVT3	Ngày uống 1 viên trước ăn sáng 30 phút, thứ 7, CN 1.5 viên	14	1	1	0	0	0	0	0	1	0	1	0	0	1	0	0	0	0	0	31.25	24.95	1.873	1
1.61166e+07	49.4	1	Vamipas L-Ornithin - L- aspartat (200mg)	115/76	60	3080	VAMT3	Sáng: 1 viên, Tối: 1 viên (Uống )	59	2	E03;E83.5	Bệnh nhân toàn trạng ổn định. Tái khám định kỳ	Viên	145	23.4958	0	40.747	2023-10-12	115	76	2	50	1.25	62.5	LEVT31	Ngày uống 1 viên trước ăn sáng; riêng thứ 7 và chủ nhật ngày uống 1,5 viên trước ăn	19	1	1	0	0	0	0	0	1	0	0	0	0	0	0	0	0	0	0	31.25	24.95	1.873	1
1.61166e+07	49.3	1	Levothyrox (23) Levothyroxin (50mcg)	115/76	35	1007	LEVT31	Ngày uống 1 viên trước ăn sáng 30 phút, thứ 7, CN uống 1.5 viên	59	2	E03;	Bệnh nhân toàn trạng ổn định, đến tái khám	Viên	145	23.4483	1	40.815	2023-11-13	115	76	2	50	1.25	62.5	LEVT31	Ngày uống 1 viên trước ăn sáng 30 phút, thứ 7, CN uống 1.5 viên	15	1	1	0	0	0	0	0	1	0	0	0	0	0	0	0	0	0	0	31.15	24.85	1.773	1
1.61166e+07	49	1	Vamipas L-Ornithin - L- aspartat (200mg)	113/66	110	3080	VAMT3	Sáng: 1 viên, Chiều: 1 viên (Uống sau ăn)	59	2	E03;E78.2;E83.5;K76	Bệnh nhân thấy mệt mỏi, đến khám bệnh	Viên	145	23.3056	0	40.747	2023-12-12	113	66	3	50	1.25	62.5	LEVT31	ngày uống 1 viên trước ăn sáng 30 phút, thứ 7, CN uống 1.5 viên	15	1	1	0	0	0	0	0	1	0	0	0	0	0	0	0	0	0	0	40.26	25.43	1.473	1
1.61216e+07	40	0	AmeCITEX Citicolin (500mg)	130/76	60	19795	AMET	Sáng: 1 viên, Tối: 1 viên (Uống sau ăn)	41	2	R51;E04.2;E78.2;G47;G93;H81;K76;R73;R73.9	Chóng mặt, đu đưa, đau đầu, đau vùng chẩm gáy vài tháng nay, tiêm tại nhà không đỡ, ngủ kém. Siêu âm: Nhân 2 thùy tuyến giáp ( Khám CK nội tiết)	Viên	159	15.8222	0		2022-10-02	130	76	2	50	0.5	25	LEVT3	ngày uống 1/2 viên trước ăn sáng	7	0	1	0	0	1	0	0	0	0	0	0	0	0	0	0	0	0	0	25.76	64	1.429	1
1.61222e+07	43	1	LevoTHYROX Levothyroxin (50mcg)	165/79	30	1108	LEVT3	Sáng: 1 viên (Uống trước ăn sáng 30 phút)	36	2	E04.1;E78.2;K80	Mệt mỏi, sốt 37.5 Test covid (-), đau vùng cổ, hồi hộp trống ngực. SATG: Nhân thùy phải tuyến giáp ( TIRADS 4)	Viên	153	18.369	0		2022-07-17	165	79	1	50	1	50	LEVT3	Sáng: 1 viên (Uống trước ăn sáng 30 phút)	9	1	1	0	0	0	0	0	1	0	0	0	0	0	0	0	0	0	0	26.29	32.51	2.07	1
1.6123e+07	51.9	1	LevoTHYROX (22) Levothyroxin (50mcg)	108/65	30	1007	LEVT27	Sáng: 1 viên (Uống trước ăn sáng 30ph)	22	2	E03.8;E04.1	Nuốt vướng	Viên	165	19.0634	1	40.815	2022-10-19	108	65	1	50	1	50	LEVT27	Sáng: 1 viên (Uống trước ăn sáng 30ph)	8	0	1	0	0	0	0	0	0	0	0	0	0	0	0	0	0	0	0	16.42	15.05	4.422	1
1.6123e+07	58.2	1	LevoTHYROX Levothyroxin (100 mcg)	104/64	30	1617	LEVT4	ngày uống 3/4 viên trước ăn sáng	42	2	E89.0;	Bệnh nhân toàn trạng ổn định, đến tái khám	Viên	160	22.7344	0		2022-12-01	104	64	4	100	0.75	75	LEVT4	ngày uống 3/4 viên trước ăn sáng	7	0	1	0	0	0	0	0	0	0	0	0	0	0	0	0	0	0	0	20.72	29.35	3.722	1
1.6123e+07	74.6	1	LevoTHYROX Levothyroxin (100 mcg)	93/54	30	1617	LEVT4	Sáng: 1 viên (Uống trước ăn sáng 30 phút)	42	2	E03;	Bệnh nhân toàn trạng ổn định, đến tái khám. Bệnh nhân bỏ thuốc 3 tháng nay	Viên	155	31.051	0		2023-08-18	93	54	3	100	1	100	LEVT4	Sáng: 1 viên (Uống trước ăn sáng 30 phút)	9	1	1	0	0	0	0	0	0	1	0	0	0	0	0	0	0	0	0	21.12	29.75	4.122	1
1.61249e+07	59.5	1	Glucophage XR metformin (500mg)	133/72	30	2572	GLXT2	, Tối: 1 viên (Uống ngay sau ăn, uống nguyên viên)	64	2	E03;E78.2;K75;R73	Bệnh nhân toàn trạng ổn định, tái khám theo hẹn.	Viên	157	24.1389	0	40.807	2022-06-20	133	72	5	50	1.25	62.5	LEVT3	Từ thứ 2 đến thứ 6 uống ngày 1 viên trước ăn sáng. Thứ 7, chủ nhật uống ngày 1.5 viên trước ăn sáng.	24	1	1	0	0	1	0	0	0	0	0	0	0	0	0	0	0	0	0	33.53	34.58	1.554	1
1.61249e+07	69.3	1	GlucoPHAGE XR (TQG-22) metformin (500mg)	122/76	30	2338	GLXT8	, Tối: 1 viên (Uống ngay sau ăn, uống nguyên viên)	64	2	E03;E78.2;K75;R73.9	Bệnh nhân toàn trạng ổn định, đến tái khám	Viên	147	32.07	1	40.807	2022-12-07	122	76	4	100	1	100	DIST7	Sáng: 1 viên (Uống trước ăn)	6	0	1	0	0	1	0	0	0	0	0	0	0	0	0	0	0	0	0	33.93	35.83	1.354	1
1.61249e+07	56.8	1	Bisulfat Crom+selen+Vitamin C (50mg+50mcg+25mcg)	134/78	100	4950	BIST14	Sáng: 1 viên (Uống sau ăn)	64	2	E03;E11.9;E78.2;E79.0;K76;K80.2	Bệnh nhân thấy đau mạn sườn (T), không nôn, không sốt, đại tiểu tiện bình thường, đến khám bệnh	Viên	157	23.0435	0		2023-12-05	134	78	5	100	0.85	85	LEVT4	từ thứ 2 đến thứ 6 ngày uống 1 viên trước ăn sáng, thứ 7, CN uống 1/2 viên (Uống sau khi hết thuốc BHYT)	25	1	1	0	0	1	0	0	0	0	0	0	0	1	0	0	0	0	0	20.28	13.15	1.854	1
1.61261e+07	70	1	LevoTHYROX Levothyroxin (100 mcg)	150/79	50	1617	LEVT4	từ thứ 2 đến thứ 6 uống 1 viên sáng trước ăn, Thứ 7 và CN uống 1.5 viên sáng trước ăn 30 phút	58	2	E03;E78.2;E83.5;I10;K76	Mệt mỏi	Viên	146	32.8392	0		2022-07-24	150	79	6	100	1.25	125	LEVT4	từ thứ 2 đến thứ 6 uống 1 viên sáng trước ăn, Thứ 7 và CN uống 1.5 viên sáng trước ăn 30 phút	24	1	1	1	1	0	1	1	1	0	1	0	1	1	0	1	0	0	0	65.98	77.53	1.179	1
1.61261e+07	67	1	Meza-Calci D3 (23S) Calci carbonat+Vitamin D3 (750mg + 200IU)	130/90	60	798	MEDT49	Sáng: 1 viên, Trưa: 1 viên (Uống sau ăn)	58	2	E03.8;E58;E78.2;K76;R73.9	Bệnh nhân toàn trạng ổn định, đến tái khám. XN máu canxi ion: 0.97	Viên	146	31.4318	1	40.1033	2023-08-28	130	90	8	100	1.25	125	LEVT4	Ngày ngày uống 1 viên trước ăn sáng( riêng ngày chủ nhật uống 1.5 viên trước ăn sáng)	18	1	1	0	1	1	1	1	1	0	1	1	1	1	1	0	0	0	0	53.23	60.11	1.179	1
1.61316e+07	43.7	1	Levothyrox (23) Levothyroxin (50mcg)	147/91	30	1007	LEVT31	Sáng: 1 viên (Uống trước ăn sáng 30 phút)	49	2	I10;C73;E78.2;H81.1;K75;R73.9	Bệnh nhân toàn trạng ổn định, đến tái khám định kỳ.	Viên	160	17.0703	1	40.815	2023-10-19	147	91	2	50	1	50	LEVT31	Sáng: 1 viên (Uống trước ăn sáng 30 phút)	9	1	1	0	0	1	1	1	0	0	0	0	0	0	0	0	0	0	0	34.02	30.79	5.385	1
1.61316e+07	43.4	1	GlucoPHAGE XR metformin (500mg)	151/93	30	2572	GLXT2	, Tối: 1 viên (Uống ngay sau ăn, uống nguyên viên)	49	2	I10;	Bệnh nhân toàn trạng ổn định, đến tái khám định kỳ.	Viên	160	16.9531	0	40.807	2023-11-17	151	93	2	50	1	50	LEVT3	Sáng: 1 viên (Uống trước ăn sáng 30 phút)	9	1	1	0	0	0	1	1	0	0	0	0	0	0	0	0	0	0	0	27.97	23.28	5.085	1
1.61316e+07	43.7	1	LevoTHYROX (23) Levothyroxin (50mcg)	156/97	45	1007	LEVT31	Sáng: 1 viên (Uống trước ăn sáng 30 phút)	49	2	I10;E74;E78.2;E89.0;H81;K76	Bệnh nhân toàn trạng ổn định, đến tái khám định kỳ.	Viên	160	17.0703	1	40.815	2023-12-18	156	97	2	50	1	50	LEVT31	Sáng: 1 viên (Uống trước ăn sáng 30 phút)	9	1	1	0	0	0	1	0	0	0	0	0	0	0	0	0	0	0	0	34.02	30.79	5.385	1
1.6134e+07	45	1	LevoTHYROX (22) Levothyroxin (50mcg)	128/84	45	1007	LEVT27	ngày uống 1.5 viên sáng trước ăn 30 phút	66	2	E89.0;	Bệnh nhân toàn trạng ổn định, đến tái khám	Viên	150	20	1	40.815	2023-06-18	128	84	1	50	1.5	75	LEVT27	ngày uống 1.5 viên sáng trước ăn 30 phút	9	1	1	0	0	0	0	0	1	0	0	0	0	0	0	0	0	0	0	21.24	27.63	0.31	1
1.61378e+07	44.9	0	Atrox 10 (22-TQG) Atorvastatin (10mg)	140/83	30	900	ATRT6	, Tối: 1 viên (Uống vào giờ cố định)	31	2	E03.8;D26;E78.2;K76	Bệnh nhân toàn trạng ổn định, đến tái khám, BMI:24.78	Viên	153	19.1807	1	40.549	2023-08-16	140	83	2	50	0.5	25	LEVT3	ngày uống 1/2 viên sáng trước ăn 30 phút	9	1	1	0	0	0	0	0	1	0	0	0	0	0	0	0	0	0	0	11.32	17.89	5.985	1
1.61378e+07	44.5	0	Sismyodine (23) Eperison (50mg)	140/83	14	258	SIST3	Sáng: 1 viên, Tối: 1 viên (Uống sau ăn)	31	2	E03;E78.4;H81.1;M47	Bệnh nhân thấy chóng mặt quay tròn, đau thắt lưng hông, mặt sau đùi trái	Viên	153	19.0098	1	40.829	2023-10-09	140	83	4	50	0.5	25	LEVT3	ngày uống 1/2 viên sáng trước ăn 30 phút	9	1	1	0	0	0	0	0	1	0	0	0	0	0	0	0	0	0	0	15.73	15.54	5.585	1
1.61378e+07	49.4	1	Levothyrox (23) Levothyroxin (50mcg)	122/72	30	1007	LEVT31	Sáng: 1 viên (Uống trước ăn sáng 30 phút)	31	2	E03;	Bệnh nhân toàn trạng ổn định, đến tái khám	Viên	153	21.103	1	40.815	2023-11-13	122	72	1	50	1	50	LEVT31	Sáng: 1 viên (Uống trước ăn sáng 30 phút)	9	1	1	0	0	0	0	0	1	0	0	0	0	0	0	0	0	0	0	23.33	25.17	5.485	1
1.61379e+07	54	0	LevoTHYROX Levothyroxin (50mcg)	125/71	30	1108	LEVT3	ngày uống 1 viên sáng trước ăn từ thứ 2 đến thứ 6, Còn lại thứ 7, chủ nhật uống 1.5 viên trước ăn	52	2	E11.9;E03;E87	Bệnh nhân không tái khám, tự điều trị từ tháng 10/2021, đến tái khám	Viên	160	21.0938	0		2022-07-05	125	71	1	50	1.25	62.5	LEVT3	ngày uống 1 viên sáng trước ăn từ thứ 2 đến thứ 6, Còn lại thứ 7, chủ nhật uống 1.5 viên trước ăn	24	1	1	0	0	1	0	0	0	0	0	0	0	0	0	0	0	0	0	25.22	29.2	2.543	1
1.61391e+07	75	0	Jardiance Empagliflozin (25mg)	129/83	15	28391	JART1	ngày uống 1/2 viên sau ăn trưa	52	2	E11.9;C73;E03;E78.4;E79.0;I10	Bệnh nhân thấy Mệt mỏi ( bệnh nhân khám Sk mã: 23069691)	Viên	177	23.9395	0		2023-10-11	129	83	6	50	1.25	62.5	LEVT3	thứ 2, 4, 6, chủ nhật uống ngày 1 viên, còn lại thứ 3, 5, 7 ngày uống 1.5 viên trước ăn sáng 30 phút	25	1	1	0	0	1	1	1	0	0	0	0	0	0	0	0	0	0	0	17.92	32.09	1.37	1
1.70039e+07	48.6	1	LevoTHYROX Levothyroxin (50mcg)	144/83	100	1108	LEVT3	Thứ 2, 4, 6, chủ nhật uống 1,5 viên. Còn thứ 3, 5, 7 uống 1 viên. Uống trước ăn sáng	63	2	E89.0;E78.2;R73	Mệt mỏi	Viên	153	20.7612	0		2022-08-19	144	83	1	50	1.25	62.5	LEVT3	Thứ 2, 4, 6, chủ nhật uống 1,5 viên. Còn thứ 3, 5, 7 uống 1 viên. Uống trước ăn sáng	21	1	1	0	0	1	0	0	1	0	0	0	0	0	0	0	0	0	0	23.93	25.23	3.444	1
1.70039e+07	48	1	Colestrim Supra (22S) Fenofibrat (145mg)	131/71	30	7000	COST2	, Tối: 1 viên (Uống sau ăn)	63	2	E89.0;D52;E11;E78.2	Bệnh nhân bỏ khám 06 tháng nay, tự điều trị theo đơn cũ. Ngày nay, bệnh nhân mệt mỏi, ăn kém	Viên	153	20.5049	1	40.553	2023-06-07	131	71	2	50	1.25	62.5	LEVT27	Thứ 2,4,6,chủ nhật ngày uống 1.5 viên trước ăn sáng, thứ 3,5, 7 Ngày uống 1 viên trước ăn sáng 30 phút	22	1	1	0	0	1	0	0	1	0	0	0	0	0	0	0	0	0	0	24.95	23.18	2.844	1
1.70039e+07	47.1	1	Fatfe (23S) Fenofibrat (145 mg)	149/91	30	3150	FATT	, Tối: 1 viên (Uống )	63	2	E03;E78.4;R73	Bệnh nhân toàn trạng ổn định, đến tái khám	Viên	153	20.1205	1	40.553	2023-12-15	149	91	2	50	1.25	62.5	LEVT31	ngày uống 1.5 viên sáng trước ăn thứ 2, 4, 6, chủ nhật, sáng thứ 3,5, 7, ngày uống 1 viên trước ăn sáng 30 phút	26	1	1	0	0	1	0	0	1	0	0	0	0	0	0	0	0	0	0	26.76	20.82	3.444	1
1.70047e+07	43	0	LevoTHYROX Levothyroxin (50mcg)	113/62	50	1108	LEVT3	ngày uống 1/2 viên trước ăn sáng	24	2	E04.2;	Nuốt vướng	Viên	155	17.898	0		2022-06-05	113	62	3	50	0.5	25	LEVT3	ngày uống 1/2 viên trước ăn sáng	7	1	1	0	0	0	0	0	0	0	0	0	0	0	0	0	0	0	0	12	20.6	1.023	1
1.70115e+07	56	1	LevoTHYROX (22) Levothyroxin (50mcg)	131/81	45	1007	LEVT27	ngày uống 1.5 viên trước ăn sáng	53	2	C73;I88	Bệnh nhân toàn trạng ổn định, đến khám bệnh	Viên	158	22.4323	1	40.815	2022-11-05	131	81	3	50	1.5	75	LEVT27	ngày uống 1.5 viên trước ăn sáng	7	0	1	0	0	0	0	1	1	0	1	0	0	1	0	0	0	0	0	39.82	42.86	0.053	1
1.70128e+07	60	0	LevoTHYROX Levothyroxin (50mcg)	146/89	120	1108	LEVT3	Từ thứ 2 đến thứ 7 ngày uống 2 viên trước ăn sáng. Còn lại ngày chủ nhật uống 1.5 viên trước ăn sáng	59	2	E04.1;K76	Bệnh nhân không có yếu tố dịch tễ Covid 19 , BN mệt mỏi, tê tay chân sau mổ tuyến giáp	Viên	160	23.4375	0		2022-01-12	146	89	2	50	1.25	62.5	LEVT3	Từ thứ 2 đến thứ 7 ngày uống 2 viên trước ăn sáng. Còn lại ngày chủ nhật uống 1.5 viên trước ăn sáng	24	1	1	0	0	0	0	0	0	0	0	0	0	0	0	0	0	0	0	27.48	49.16	0.077	1
1.70128e+07	70	1	Vamipas L-Ornithin - L- aspartat (200mg)	146/89	120	3080	VAMT3	Sáng: 2 viên, Chiều: 2 viên (Uống sau ăn)	49	2	E03;E78.2;K76	Mệt mỏi	Viên	150	31.1111	0	40.747	2022-10-26	146	89	8	100	1.25	125	DIST7	Thứ 2,4,6,CN ngày uống 1 viên trước ăn sáng. Thứ 3,5,7 ngày uống 1,5 viên	15	1	1	0	1	0	1	0	1	0	0	0	1	0	1	0	1	0	0	65.76	73.94	0.077	1
1.70138e+07	47	0	LevoTHYROX Levothyroxin (50mcg)	141/82	30	1108	LEVT3	Uống ngày 1 viên trước ăn sáng(Nghỉ thứ 7, chủ nhật)	47	2	E11;E03;E78.2;I10;I25;K76.0;M47	Bệnh nhân mệt mỏi, đau mỏi cổ, bả vai, cánh tay trái, tê bì chân tay, đau ngực	Viên	160	18.3594	0	40.815	2022-11-21	141	82	2	50	0.857	42.85	LEVT3	Uống ngày 1 viên trước ăn sáng(Nghỉ thứ 7, chủ nhật)	11	1	1	0	0	0	1	0	1	0	0	0	0	1	0	0	0	0	0	12.66	27.15	0.678	1
1.70187e+07	63	1	LevoTHYROX Levothyroxin (50mcg)	158/93	45	1108	LEVT3	ngày uống 1.5 viên sáng trước ăn từ thứ 2 đến thứ 7, Còn lại chủ nhật uống 1 viên trước ăn	52	2	C73;E78.2;I67;K76;K82;M47	Bệnh nhân nuốt nghẹn, đau vai gáy và vùng chẩm, đến tái khám. BMI: 23.14	Viên	170	21.7993	0		2022-07-14	158	93	1	50	1.25	62.5	LEVT3	ngày uống 1.5 viên sáng trước ăn từ thứ 2 đến thứ 7, Còn lại chủ nhật uống 1 viên trước ăn	22	1	1	0	0	0	0	1	1	0	0	0	0	0	0	0	0	0	0	23.59	32.96	2.702	1
1.70187e+07	64	1	Bonlutin Chondroitin+Fish oil+Glucosamin (500mg+500mg+11.1mg)	155/88	60	5830	BON004NT	Sáng: 1 viên, Tối: 1 viên (Uống sau ăn)	52	2	E89.0;G55.1*	Bệnh nhân đau cột sống cổ, đau lan xuống vai và cánh tay hai bên, tê buốt dọc cánh tay, hạn chế vận động. Khám: ép cột sống cổ (+), Dấu hiệu chuông bấm (+)	Viên	170	22.1453	0		2023-12-11	155	88	6	50	1.5	75	LEVT31	ngày uống 1.5 viên, trước ăn sáng 30 phút	9	1	1	0	0	0	0	0	0	0	0	0	0	0	1	0	0	0	0	23.59	32.96	2.702	1
1.70189e+07	55	0	LevoTHYROX Levothyroxin (50mcg)	167/97	45	1108	LEVT3	Sáng: 1 viên (Uống trước ăn sáng 30 phút)	35	2	E89.0;	Bệnh nhân toàn trạng ổn định. Tái khám định kỳ. HA lần 2: 140/90 mmHg	Viên	178	17.3589	0	40.815	2022-10-29	167	97	2	50	1	50	LEVT3	Sáng: 1 viên (Uống trước ăn sáng 30 phút)	9	1	1	0	0	0	1	0	1	0	0	0	0	0	0	0	0	0	0	16.79	18.3	1.29	1
1.7019e+07	43	0	LevoTHYROX Levothyroxin (50mcg)	143/77	15	1108	LEVT3	ngày uống 1/2 viên sáng trước ăn 30 phút	39	2	I10;E04.8;E78.2	Nuốt vướng, mệt mỏi	Viên	155	17.898	0		2022-06-06	143	77	2	50	0.5	25	LEVT3	ngày uống 1/2 viên sáng trước ăn 30 phút	9	1	1	0	0	0	1	0	0	0	0	0	0	0	0	0	0	0	0	13.56	23.79	1.183	1
1.70256e+07	42	1	LevoTHYROX Levothyroxin (100 mcg)	92/53	30	1617	LEVT4	ngày uống 1 viên sáng trước ăn ( nghỉ chủ nhật)	51	2	G43;E03;M47	Mệt mỏi, ăn kém	Viên	145	19.9762	0		2022-06-04	92	53	5	100	0.857	85.7	LEVT4	ngày uống 1 viên sáng trước ăn ( nghỉ chủ nhật)	11	1	1	0	0	0	0	0	1	0	0	0	0	0	0	0	0	0	0	16.53	12.27	2.94	1
1.70257e+07	47	1	LevoTHYROX Levothyroxin (50mcg)	118/90	135	1108	LEVT3	Ngày uống 1.5 viên trước ăn sáng 30 phút	40	2	E06.9;	Bệnh nhân toàn trạng ổn định, tái khám theo hẹn. Bệnh nhân không có yếu tố dịch tễ covid -19	Viên	153	20.0777	0		2022-02-13	118	90	1	50	1.25	62.5	LEVT3	Ngày uống 1.5 viên trước ăn sáng 30 phút	9	1	1	0	0	0	0	0	0	0	0	0	0	0	0	0	0	0	0	22.38	25.75	2.54	1
1.70288e+07	55.1	1	LevoTHYROX Levothyroxin (50mcg)	129/78	120	1108	LEVT3	thứ 2,4,6 chủ nhật ngày uống 1 viên trước ăn sáng. Thứ 3,5,7 ngày uống 1.5 viên trước ăn sáng	58	2	E89.0;E78.2	Bệnh nhân toàn trạng ổn định, đến tái khám	Viên	153	23.538	0		2022-06-29	129	78	2	50	1.25	62.5	LEVT3	thứ 2,4,6 chủ nhật ngày uống 1 viên trước ăn sáng. Thứ 3,5,7 ngày uống 1.5 viên trước ăn sáng	20	1	1	0	0	0	0	0	0	0	0	0	0	0	0	0	0	0	0	26.01	30.57	1.425	1
1.70288e+07	55.2	1	Calcicar Calci carbonat (500mg)	125/77	60	4950	CALT4	, Trưa: 1 viên (Uống ngay sau ăn)	58	2	E89.0;E78.2;K76;M81.8	Tức vùng cổ, đau các khớp ( Bệnh nhân đã làm SA tim, điện tâm đồ, CT mạch vành tại BV Thụy Điển Uông Bí)	Viên	153	23.5807	0	40.1031	2022-10-03	125	77	3	50	1.25	62.5	LEVT3	Thứ 2 đến thứ 7 mỗi ngày uống 1 viên. Chủ Nhật uống 1.5 viên trước ăn sáng 30 phút	20	1	1	0	0	0	0	0	0	0	1	0	0	0	0	1	0	0	0	47.94	80.14	1.525	1
1.70288e+07	55	1	Courtois (22-TQG) Rosuvastatin (10mg)	129/70	30	474	COUT	, Tối: 1 viên (Uống sau ăn)	58	2	E89.0;E78.2;E83.5	Bệnh nhân toàn trạng ổn định, đến tái khám	Viên	153	23.4952	1	40.558	2023-07-12	129	70	2	50	1.5	75	LEVT27	Ngày uống 1.5 viên trước ăn sáng 30 phút	9	1	1	0	0	0	0	0	0	0	0	0	0	0	0	0	0	0	0	47.99	64.71	1.325	1
1.70288e+07	55.5	1	LevoTHYROX Levothyroxin (50mcg)	135/70	100	1108	LEVT3	Từ thứ 2 đến thứ 7 ngày uống 1 viên, còn lại chủ nhật uống 1.5 viên trước ăn sáng 30 phút	58	2	E03;E78.4;K75;M85.9	Bệnh nhân Mệt mỏi	Viên	153	23.7088	0	40.815	2023-10-11	135	70	1	50	1.25	62.5	LEVT3	Từ thứ 2 đến thứ 7 ngày uống 1 viên, còn lại chủ nhật uống 1.5 viên trước ăn sáng 30 phút	22	1	1	0	0	0	0	0	0	0	0	0	0	0	0	0	0	0	0	38.16	52.01	1.825	1
1.70312e+07	60	0	Ticonet Coenzyme Q10 (30MG)	120/75	60	4840	TIC008NT	Sáng: 1 viên, Chiều: 1 viên (Uống sau ăn)	63	2	I10;C73;E03;E78.2;I07.1;I34.0;J02;K21;K76	Nuốt vướng, đau họng, ợ hơi	Viên	161	23.1473	0		2022-11-18	120	75	6	50	1.5	75	LEVT27	các ngày thứ 3-5-7 ngày uống 2 viên trước ăn sáng 30 phút. Các ngày còn lại thứ 2-4-6,CN uống 1 viên trước ăn sáng 30 phút	27	1	1	0	0	0	1	1	1	0	0	0	0	0	1	0	0	0	0	22.55	23.57	1.575	1
1.70334e+07	44	1	LevoTHYROX Levothyroxin (50mcg)	115/60	30	1108	LEVT3	Sáng: 1 viên (Uống trước ăn sáng 30 phút)	26	2	E03;C73;E04.1;E83.5;J02;K29;K63.5	Bệnh nhân tức ngực và thượng vị, đau họng ngày thứ 2, đến khám, da xanh, nm nhợt, nội soi đt có polyp= cắt polyp qua nội soi	Viên	153	18.7962	0		2022-07-13	115	60	1	50	1	50	LEVT3	Sáng: 1 viên (Uống trước ăn sáng 30 phút)	9	1	1	0	0	0	0	1	1	0	0	0	0	0	0	0	0	0	0	20.75	18.19	2.709	1
1.70334e+07	43.1	1	LevoTHYROX Levothyroxin (50mcg)	100/58	90	1108	LEVT3	Sáng: 1 viên (Uống trước ăn sáng 30 phút)	26	2	E89.0;E04.1;E83.5	Bệnh nhân toàn trạng ổn định, đến tái khám	Viên	153	18.4117	0		2023-07-19	100	58	1	50	1	50	LEVT3	Sáng: 1 viên (Uống trước ăn sáng 30 phút)	9	1	1	0	0	0	0	1	1	0	0	0	0	0	0	0	0	0	0	19.85	17.29	1.809	1
1.70334e+07	43.6	1	LevoTHYROX Levothyroxin (50mcg)	109/59	60	1108	LEVT3	Sáng: 1 viên (Uống trước ăn sáng 30 phút)	26	2	E03;C73;Q61	Bệnh nhân toàn trạng ổn định, đến tái khám	Viên	153	18.6253	0	40.815	2023-10-11	109	59	1	50	1	50	LEVT3	Sáng: 1 viên (Uống trước ăn sáng 30 phút)	9	1	1	0	0	0	0	1	1	0	0	0	0	0	0	0	0	0	0	20.35	17.79	2.309	1
1.70382e+07	42	1	Fenostad 200 (21) Fenofibrat (200mg)	133/63	30	1710	FENT10	, Tối: 1 viên (Uống ngay sau ăn)	37	2	E78.2;E04.1;J02;K75	Bệnh nhân mệt mỏi, ăn kém, mắt nhìn mờ, đau họng, đau đầu, chóng mặt, hồi hộp trống ngực, đau bụng, đầy chướng bụng, rối loạn phân, đại tiện phân lỏng, nát	Viên	155	17.4818	1	40.553	2022-05-04	133	63	4	50	1	50	LEVT3	Sáng: 1 viên (Uống trước ăn sáng 30 phút)	9	1	1	0	0	0	0	0	0	0	0	0	0	0	0	0	0	0	0	29	44.31	2.642	1
1.70382e+07	52	1	Domitazol Bột hạt Malva+Xanh methylen+Camphor monobromid (250mg+25mg+20mg)	129/69	40	2288	DOMT	Sáng: 2 viên, Chiều: 2 viên (Uống trong bữa ăn. uống thuốc làm nước tiểu màu xanh.)	57	2	E06.5;E03;E04.1;E78.2;K75;K82;N39.0;Q61	Bệnh nhân đi tiểu nhiều lần, mệt mỏi	Viên	155	21.6441	0	40.417	2022-11-28	129	69	4	50	1.25	62.5	LEVT3	Uống ngày 1 viên trước ăn sáng(thứ 7, chủ nhật uống 1.5 viên)	13	1	1	0	0	0	0	0	0	0	0	0	0	0	0	0	0	0	0	29.31	35.18	2.642	1
1.70397e+07	44	1	LevoTHYROX Levothyroxin (50mcg)	136/74	180	1108	LEVT3	Sáng: 1 viên (Uống trước ăn sáng 30 phút)	40	2	E03;	BN Mệt mỏi	Viên	158	17.6254	0		2022-05-07	136	74	1	50	1	50	LEVT3	Sáng: 1 viên (Uống trước ăn sáng 30 phút)	9	1	1	0	0	0	0	0	0	0	0	0	0	0	0	0	0	0	0	17.35	18.49	0.754	1
1.70397e+07	43	1	LevoTHYROX Levothyroxin (50mcg)	136/74	90	1108	LEVT3	Sáng: 1 viên (Uống trước ăn sáng 30 phút)	40	2	E03;	Bệnh nhân thấy mệt mỏi, ăn kém, đến khám bệnh	Viên	158	17.2248	0		2023-09-17	136	74	1	50	1	50	LEVT3	Sáng: 1 viên (Uống trước ăn sáng 30 phút)	9	1	1	0	0	0	0	0	0	0	0	0	0	0	0	0	0	0	0	18.61	15.35	0.754	1
1.70405e+07	46	0	LevoTHYROX Levothyroxin (50mcg)	115/75	8	1108	LEVT3	Uống 1 viên/ ngày vào thứ 7, chủ nhật hàng tuần	33	2	E03;E78.2;K82	Bệnh nhân toàn trạng ổn định	Viên	155	19.1467	0		2022-06-04	115	75	2	50	0.75	37.5	LEVT3	Uống 1 viên/ ngày vào thứ 7, chủ nhật hàng tuần	11	1	0	0	0	0	0	1	1	0	0	0	0	0	0	0	0	0	0	11.76	21.52	0.194	1
1.70405e+07	51	1	Crestinboston 10 Rosuvastatin (10mg)	117/69	60	8250	CRET9	Ngày uống 1 viên tối sau ăn ( uống sau khi hết thuốc BHYT)	53	2	E03;	Bệnh nhân toàn trạng ổn định, đến tái khám	Viên	150	22.6667	0	40.558	2022-08-05	117	69	3	100	0.85	85	LEVT4	ngày uống 1 viên sáng trước ăn từ thứ 2 đến thứ 6, Còn lại thứ 7, chủ nhật uống 1/2 viên trước ăn	24	1	1	0	0	0	0	0	1	0	0	0	0	0	0	0	0	0	0	23.81	22.03	0.194	1
1.70443e+07	45	1	LevoTHYROX Levothyroxin (50mcg)	104/56	90	1108	LEVT3	Sáng: 1 viên (Uống trước ăn sáng 30 phút)	21	2	E03;E04.2	Đau vùng cổ	Viên	157	18.2563	0		2022-07-02	104	56	1	50	1	50	LEVT3	Sáng: 1 viên (Uống trước ăn sáng 30 phút)	9	1	1	0	0	0	0	0	1	0	0	0	0	0	0	0	0	0	0	12.81	19.2	3.664	1
1.70449e+07	51	1	Savi Eperisone 50 (21) Eperison (50mg)	132/78	20	910	SAET4	Sáng: 1 viên, Tối: 1 viên (Uống sau ăn no)	36	2	E03;M47	Mệt mỏi, đau vùng cổ gáy lan xuống vai và cánh tay hai bên, tê bì chân tay, hạn chế vận động khớp vai - (BN không có yếu tố dịch tễ Covid-19)	Viên	165	18.7328	1	40.829	2022-01-26	132	78	2	50	1	50	LEVT3	Sáng: 1 viên (Uống trước ăn sáng 30 phút)	9	1	1	0	0	0	0	0	1	0	0	0	0	1	0	0	0	0	0	19.3	16.73	1.211	1
1.70449e+07	46	1	LevoTHYROX Levothyroxin (50mcg)	132/78	50	1108	LEVT3	sáng: 1/2 viên ( trước ăn)	36	2	E89.0;	BN mệt mỏi, nuốt vướng, hiện uống Levothyrox 50mcg x 1/2 viên	Viên	160	17.9688	0		2022-05-28	132	78	1	50	0.5	25	LEVT3	sáng: 1/2 viên ( trước ăn)	6	0	1	0	0	0	0	1	1	0	0	0	0	0	0	0	0	0	0	14.3	21.73	1.211	1
1.70465e+07	51.9	1	LevoTHYROX Levothyroxin (50mcg)	120/79	60	1108	LEVT3	ngày chẵn( thứ 2,4,6,CN) uống 1 viên sáng trước ăn,ngày lẻ( thứ 3,5,7) uống 2 viên trước ăn sáng	58	2	E03;	Bệnh nhân toàn trạng ổn định, đến tái khám	Viên	154	21.884	0		2022-05-02	120	79	1	50	1.5	75	LEVT3	ngày chẵn( thứ 2,4,6,CN) uống 1 viên sáng trước ăn,ngày lẻ( thứ 3,5,7) uống 2 viên trước ăn sáng	19	1	1	0	0	0	0	1	1	0	0	0	0	0	0	0	0	0	0	30.36	28.76	3.299	1
1.70465e+07	51.6	1	LevoTHYROX Levothyroxin (50mcg)	128/82	45	1108	LEVT3	ngày chẵn (thứ 2,4,6,CN) uống 1 viên trước ăn sáng, ngày lẻ (thứ 3,5,7) uống 2 viên trước ăn sáng.	58	2	E03;E78.2	Toàn trạng ổn. XN máu: Cho: 6.07; Tri: 2.25	Viên	154	21.7575	0		2022-08-07	128	82	3	50	1.5	75	LEVT3	ngày chẵn (thứ 2,4,6,CN) uống 1 viên trước ăn sáng, ngày lẻ (thứ 3,5,7) uống 2 viên trước ăn sáng.	20	1	1	0	0	0	0	1	1	0	0	0	0	0	0	0	0	0	0	19.82	26.93	2.999	1
1.70465e+07	52.6	1	LevoTHYROX Levothyroxin (50mcg)	119/72	45	1108	LEVT3	Uống xen kẽ ngày 1 viên, ngày 2 viên, trước ăn sáng	58	2	E89.0;E78.2	Bệnh nhân toàn trạng ổn định, tái khám định kỳ.	Viên	154	22.1791	0	40.815	2023-11-19	119	72	1	50	1.5	75	LEVT3	Uống xen kẽ ngày 1 viên, ngày 2 viên, trước ăn sáng	12	1	1	0	0	0	0	1	1	0	0	0	0	0	0	0	0	0	0	30.06	28.46	2.999	1
1.70465e+07	52.7	1	LevoTHYROX (23) Levothyroxin (50mcg)	120/75	45	1007	LEVT31	Uống xen kẽ ngày 1 viên, ngày 2 viên, trước ăn sáng 30 phút	58	2	E89.0;	Bệnh nhân toàn trạng ổn định, tái khám định kỳ.	Viên	154	22.2213	1	40.815	2023-12-19	120	75	1	50	1.5	75	LEVT31	Uống xen kẽ ngày 1 viên, ngày 2 viên, trước ăn sáng 30 phút	14	1	1	0	0	0	0	1	1	0	0	0	0	0	0	0	0	0	0	30.16	28.56	3.099	1
1.70466e+07	45	1	LevoTHYROX Levothyroxin (50mcg)	104/70	30	1108	LEVT3	Sáng: 1 viên (Uống trước ăn sáng 30 phút)	25	2	E03;	Mệt mỏi	Viên	151	19.736	0		2022-07-23	104	70	1	50	1	50	LEVT3	Sáng: 1 viên (Uống trước ăn sáng 30 phút)	9	1	1	0	0	0	0	0	0	0	0	0	0	0	0	0	0	0	0	22.59	34.32	4.573	1
1.70475e+07	50	1	LevoTHYROX Levothyroxin (50mcg)	107/74	60	1108	LEVT3	Sáng: 1 viên (Uống trước ăn sáng 30 phút)	27	2	E04.1;E78.2	Tức vùng cổ, Khám: bướu độ Ib, mật độ mềm	Viên	162	19.052	0	40.815	2022-11-04	107	74	1	50	1	50	LEVT3	Sáng: 1 viên (Uống trước ăn sáng 30 phút)	9	1	1	0	0	0	0	0	0	0	0	0	0	0	0	0	0	0	0	18	20.76	1.041	1
1.70485e+07	52.4	1	TROYSAR AM (21.) Amlodipin+losartan (5mg; 50mg)	168/76	60	5100	TRAT15	Sáng: 1 viên (Uống )	73	2	C73;E78.2;I10	Bệnh nhân toàn trạng ổn định, đến tái khám - Không có yếu tố dịch tễ với covid 19	Viên	146	24.5825	1	40.30.496	2022-01-27	168	76	2	100	0.857	85.7	LEVT4	ngày uống 1 viên trước ăn sáng, nghỉ chủ nhật.	10	1	1	0	0	0	1	1	1	0	0	0	0	0	0	0	0	0	0	23.52	25.18	1.471	1
1.70485e+07	62.9	1	TROYSAR AM (21.) Amlodipin+losartan (5mg; 50mg)	159/95	30	5100	TRAT15	Sáng: 1 viên (Uống )	73	2	E03;E78;I10;R00.0	Bệnh nhân mệt mỏi	Viên	146	29.5084	1	40.30.496	2022-06-10	159	95	4	100	1	100	DIST6	Sáng: 1 viên (Uống trước ăn sáng 30 phút)	9	1	1	0	0	0	1	1	1	0	0	0	0	0	0	0	0	0	0	24.02	35.68	1.971	1
1.70485e+07	62.5	1	DISthyrox (22) Levothyroxin (100mcg)	147/83	30	294	DIST7	Sáng: 1 viên (Uống trước ăn)	73	2	E89.0;E78.2;I10;R00.0	Bệnh nhân tức ngực, nhịp tim nhanh. Tái khám định kỳ	Viên	146	29.3207	1	40.815	2022-07-11	147	83	3	100	1	100	DIST7	Sáng: 1 viên (Uống trước ăn)	6	0	1	0	0	0	1	1	1	0	0	0	0	0	0	0	0	0	0	23.62	35.28	1.571	1
1.70485e+07	62.1	1	Autifan 20 (22S) Fluvastatin (20 mg)	180/98	30	4438	AUTT6	, Tối: 1 viên (Uống )	73	2	E03;E78.2;I10;R00.0	Bệnh nhân toàn trạng ổn định, đến tái khám	Viên	146	29.133	1	40.554	2022-08-11	180	98	9	100	1.25	125	LEVT4	ngày chẵn( thứ 2,4,6,CN) uống 1.5 viên sáng trước ăn,ngày lẻ( thứ 3,5,7) uống 1 viên trước ăn sáng	19	1	1	1	1	0	1	1	1	0	0	0	0	1	0	0	0	0	0	53.22	64.88	1.171	1
1.70485e+07	62.5	1	ThyPEROPA FORTE (22S) Methyldopa (500mg)	165/103	30	1785	THFT5	, Chiều: 1 viên (Uống )	73	2	E03;E78.2;I10;R00.0;R73	Bệnh nhân toàn trạng ổn định, đến tái khám	Viên	146	29.3207	1	40.514	2022-10-12	165	103	5	100	1	100	DIST7	Sáng: 1 viên (Uống )	5	0	0	0	0	0	1	1	1	0	0	0	0	0	0	0	0	0	0	23.62	35.28	1.571	1
1.70485e+07	50.8	1	LevoTHYROX Levothyroxin (100 mcg)	152/87	30	1617	LEVT4	Sáng: 1 viên (Uống trước ăn sáng 30 phút , nghỉ chủ nhật)	73	2	E03;E78.2;I10;R00.0;R73.9	Bệnh nhân toàn trạng ổn định. Tái khám định kỳ.	Viên	146	23.8319	0	40.815	2022-11-12	152	87	4	100	0.857	85.7	LEVT4	Sáng: 1 viên (Uống trước ăn sáng 30 phút , nghỉ chủ nhật)	13	1	1	0	0	1	1	1	1	0	0	0	0	0	0	0	0	0	0	23.92	25.58	1.871	1
1.70485e+07	49.2	1	Ticonet Coenzyme Q10 (30MG)	149/81	60	4840	TIC008NT	Sáng: 1 viên, Chiều: 1 viên (Uống sau ăn)	73	2	E89.0;E78.2;I10;R00.0;R73.9	Bệnh nhân toàn trạng ổn định, đến tái khám	Viên	141	24.7472	0		2022-12-13	149	81	5	50	1.5	75	LEVT27	ngày uống 1.5 viên sáng trước ăn	7	0	1	0	0	1	1	1	1	0	0	0	0	0	0	0	0	0	0	23.32	24.98	1.271	1
1.70485e+07	69.8	1	Bisulfat Crom+selen+Vitamin C (50mg+50mcg+25mcg)	121/66	60	4950	BIST14	Sáng: 1 viên, Chiều: 1 viên (Uống )	73	2	E03;E78.2;I10;R00.0;R73.9	Bệnh nhân toàn trạng ổn định, đến tái khám	Viên	146	32.7454	0		2023-06-16	121	66	8	100	1.25	125	DIST7	ngày uống 1 viên sáng trước ăn, thứ 7, chủ nhật uống 1.5 viên	14	1	1	0	0	1	1	1	1	0	1	1	0	1	1	0	0	0	0	52.17	65.01	1.871	1
1.70485e+07	69	1	DISthyrox (22) Levothyroxin (100mcg)	142/80	35	294	DIST7	ngày uống 1 viên sáng trước ăn, thứ 7, chủ nhật uống 1.5 viên	73	2	E03;E83.5;I10;R00.0;R73.9	Bệnh nhân toàn trạng ổn định, đến tái khám	Viên	146	32.3701	1	40.815	2023-07-18	142	80	8	100	1.25	125	DIST7	ngày uống 1 viên sáng trước ăn, thứ 7, chủ nhật uống 1.5 viên	14	1	1	0	0	1	1	1	1	0	1	0	1	1	1	1	0	0	0	53.12	64.78	1.071	1
1.70485e+07	69.6	1	Bisulfat Crom+selen+Vitamin C (50mg+50mcg+25mcg)	147/86	60	4950	BIST14	Sáng: 1 viên, Chiều: 1 viên (Uống sau ăn)	73	2	E03;I10;R00.0	Bệnh nhân toàn trạng ổn định, đến tái khám	Viên	146	32.6515	0		2023-08-18	147	86	8	100	1.25	125	DIST7	ngày uống 1 viên sáng trước ăn, thứ 7, CN uống 1.5 viên	13	1	1	0	0	1	1	1	1	0	1	1	1	1	1	0	1	0	0	53.72	65.38	1.671	1
1.70485e+07	69.3	1	Disthyrox (23S) Levothyroxin (100mcg)	148/87	40	294	DIST10	ngày uống 1 viên sáng trước ăn, thứ 7, chủ nhật uống 1.5 viên	73	2	E03;E83.5;I10;R00.0;R73.9	Bệnh nhân thấy tê tay, hồi hộp, đến khám bệnh	Viên	146	32.5108	1	40.815	2023-09-18	148	87	8	100	1.25	125	DIST10	ngày uống 1 viên sáng trước ăn, thứ 7, chủ nhật uống 1.5 viên	14	1	1	0	0	1	1	1	1	0	1	0	0	1	0	0	0	0	0	53.42	65.08	1.371	1
1.70485e+07	69.8	1	Meza-Calci D3 (23S) Calci carbonat+Vitamin D3 (750mg + 200IU)	136/72	30	798	MEDT49	Sáng: 1 viên (Uống sau ăn 2h)	73	2	I10;E03.8;E83.5;R00.0;R73	Bệnh nhân toàn trạng ổn định, đến tái khám	Viên	146	32.7454	1	40.1033	2023-10-19	136	72	7	100	1.25	125	DIST10	Sáng: 1 viên ( uống trước ăn sáng) riêng thứ 7 và chủ nhật uống 1.5 viên	17	1	1	1	0	1	1	1	1	0	1	1	0	1	0	1	0	0	0	53.92	65.58	1.871	1
1.70485e+07	69.8	1	Meza-Calci D3 (23S) Calci carbonat+Vitamin D3 (750mg + 200IU)	150/90	30	798	MEDT49	, Trưa: 1 viên (Uống )	73	2	E03;E83.5;I10;R00.0	Bệnh nhân toàn trạng ổn định, đến tái khám	Viên	146	32.7454	1	40.1033	2023-11-20	150	90	7	100	1.25	125	DIST10	Ngày uống 1 viên trước ăn sáng 30 phút, riêng thứ 7, CN uống 1.5 viên	16	1	1	0	1	0	1	1	1	0	1	0	1	1	1	0	0	0	0	53.92	65.58	1.871	1
1.70485e+07	69.7	1	Meza-Calci D3 (23S) Calci carbonat+Vitamin D3 (750mg + 200IU)	143/83	60	798	MEDT49	Sáng: 1 viên (Uống sau ăn)	73	2	E03;E83.5;I10;R00.0	Bệnh nhân toàn trạng ổn định, đến tái khám. Khám: Tim nhanh	Viên	146	32.6984	1	40.1033	2023-12-22	143	83	7	100	1.25	125	DIST10	ngày uống 1 viên sáng trước ăn từ thứ 2 đến thứ 6, Còn lại thứ 7, chủ nhật uống 1.5 viên trước ăn	24	1	1	0	0	1	1	1	1	0	1	0	0	1	0	0	0	0	0	53.82	65.48	1.771	1
1.7049e+07	46	1	Sulpiride STELLA Sulpirid (50mg)	128/76	30	621	SUST	, Tối: 1 viên (Uống sau ăn)	24	2	K29;E04;E78.2;K21;M47	Nuốt vướng , đau thượng vị, trào ngược, ợ hơi , đau cột sống thắt lưng	Viên	158	18.4265	0	40.956	2022-05-27	128	76	4	50	1	50	LEVT3	Sáng: 1 viên (Uống trước ăn sáng 30 phút)	9	1	1	0	1	0	0	0	0	0	0	0	0	0	1	0	0	0	0	14.83	22.58	2.007	1
1.7049e+07	46	1	LevoTHYROX Levothyroxin (50mcg)	126/67	60	1108	LEVT3	Sáng: 1 viên (Uống trước ăn sáng 30 phút)	24	2	E04.8;	Bệnh nhân toàn trạng ổn định, đến tái khám	Viên	158	18.4265	0		2022-07-20	126	67	1	50	1	50	LEVT3	Sáng: 1 viên (Uống trước ăn sáng 30 phút)	9	1	1	0	0	0	0	0	0	0	0	0	0	0	0	0	0	0	0	14.83	22.58	2.007	1
1.70525e+07	69.8	1	Aspirin - 100 (21) Acetylsalicylic acid (100mg)	100/61	30	450	ASphẫu thuật7	Sáng: 1 viên (Uống sau ăn, uống nguyên viên)	64	2	I20;E78.2;I10	ổn định	Viên	158	27.9603	1	40.538	2022-05-19	100	61	6	100	1	100	LEVT4	Sáng: 1 viên (Uống trước ăn sáng 30 phút)	9	1	1	0	0	0	1	1	0	0	1	0	0	0	0	0	0	0	0	28.66	35.07	2.131	1
1.70525e+07	69.2	1	TROYSAR AM (21.) Amlodipin+losartan (5mg; 50mg)	110/61	30	5100	TRAT15	Sáng: 1 viên (Uống )	64	2	I20;E03;E78.2;I10	ổn định	Viên	158	27.7199	1	40.30.496	2022-06-20	110	61	8	100	1	100	LEVT4	Sáng: 1 viên (Uống trước ăn sáng 30 phút)	9	1	1	0	0	0	1	1	0	0	1	0	0	0	0	0	0	0	0	28.06	34.47	1.531	1
1.70525e+07	72.7	1	AmeCITEX Citicolin (500mg)	116/63	30	19795	AMET	, Tối: 1 viên (Uống )	64	2	I20;I10	ổn định	Viên	163	27.3627	0		2022-10-12	116	63	7	100	1	100	LEVT4	Sáng: 1 viên (Uống trước ăn sáng 30 phút)	9	1	1	0	0	0	1	1	0	0	1	0	0	0	0	0	0	0	0	28.56	34.97	2.031	1
1.70525e+07	72.3	1	Troysar AM (22S) Amlodipin+losartan (5mg + 50mg)	116/63	30	5158	TRAT17	Sáng: 1 viên (Uống )	64	2	I20;I10	ổn định	Viên	163	27.2122	1	40.30.496	2022-11-20	116	63	7	100	1	100	LEVT4	Sáng: 1 viên (Uống trước ăn sáng 30 phút)	9	1	1	0	0	0	1	1	0	0	1	0	0	0	0	0	0	0	0	28.16	34.57	1.631	1
1.70525e+07	72.9	1	Ticonet Coenzyme Q10 (30MG)	126/75	60	4840	TIC008NT	Sáng: 1 viên, Tối: 1 viên (Uống sau ăn)	64	2	I20;I10	ổn định	Viên	163	27.438	0		2022-12-20	126	75	7	100	1	100	LEVT4	Sáng: 1 viên (Uống trước ăn sáng 30 phút)	9	1	1	0	0	0	1	1	0	0	1	0	0	1	0	0	0	0	0	28.76	35.17	2.231	1
1.70525e+07	72.3	1	Amitriphẫu thuậtylin Amitriphẫu thuậtylin (25mg)	122/52	15	302	AMIT6	, Tối: 1 viên (Uống 1 liều trước khi đi ngủ hoặc vào buổi tối)	64	2	I20;E78.2;I10	Bệnh nhân toàn trạng ổn định, đến tái khám	Viên	163	27.2122	0	40.961	2023-07-07	122	52	6	100	1	100	LEVT4	Sáng: 1 viên (Uống trước ăn sáng 30 phút)	9	1	1	0	0	0	1	1	0	0	0	0	0	0	0	0	0	0	0	28.16	34.57	1.631	1
1.70525e+07	72.4	1	LevoTHYROX Levothyroxin (100 mcg)	148/82	60	1617	LEVT4	Sáng: 1 viên (Uống trước ăn sáng 30 phút)	64	2	I20;E03;I10;K76;M10	đau ngực, hạch cổ, đau bụng	Viên	163	27.2498	0		2023-08-20	148	82	7	100	1	100	LEVT4	Sáng: 1 viên (Uống trước ăn sáng 30 phút)	9	1	1	0	0	0	1	1	0	0	0	0	0	0	0	0	0	0	0	23.15	27.43	1.731	1
1.70525e+07	72.5	1	Actelsar (22-TQG) telmisartan (40mg)	118/65	60	2586	ACTT22	Sáng: 2 viên (Uống )	64	2	I20;E78.2;I10	Bệnh nhân toàn trạng ổn định, đến tái khám	Viên	163	27.2874	1	40.526	2023-10-09	118	65	7	100	1	100	LEVT4	Sáng: 1 viên (Uống trước ăn sáng 30 phút)	9	1	1	0	0	0	1	1	0	0	0	0	0	0	0	0	0	0	0	28.36	34.77	1.831	1
1.70525e+07	72.3	1	Actelsar (22-TQG) telmisartan (40mg)	111/65	100	2586	ACTT22	Sáng: 2 viên (Uống )	64	2	I20;E78.2;I10	Bệnh nhân toàn trạng ổn định, đến tái khám	Viên	163	27.2122	1	40.526	2023-12-15	111	65	7	100	1	100	LEVT4	Sáng: 1 viên (Uống trước ăn sáng 30 phút)	9	1	1	0	0	0	1	1	0	0	0	0	0	0	0	0	0	0	0	28.16	34.57	1.631	1
1.70528e+07	67	1	LevoTHYROX Levothyroxin (50mcg)	111/69	60	1108	LEVT3	Sáng: 2 viên (Uống trước ăn sáng 30 phút)	43	2	E89.0;	Bệnh nhân mệt mỏi. Bệnh nhân không có yếu tố dịch tễ covid -19	Viên	143	32.7644	0		2022-01-23	111	69	3	50	2	100	LEVT3	Sáng: 2 viên (Uống trước ăn sáng 30 phút)	9	1	1	0	0	0	0	0	0	1	0	0	0	0	0	0	0	0	0	15.5	24.46	2.144	1
1.70528e+07	56.3	1	LevoTHYROX Levothyroxin (100 mcg)	109/65	30	1617	LEVT4	ngày uống 1 viên sáng trước ăn 30 phút( riêng chủ nhật uống 1/2 viên)	43	2	E03;	mệt mỏi, tê chân tay, Bệnh nhân không có yếu tố dịch tễ covid 19.	Viên	153	24.0506	0		2022-02-27	109	65	1	100	0.93	93	LEVT4	ngày uống 1 viên sáng trước ăn 30 phút( riêng chủ nhật uống 1/2 viên)	15	1	1	0	0	0	0	0	0	1	0	0	0	0	0	0	0	0	0	14.86	15.66	1.444	1
1.70528e+07	57.1	1	LevoTHYROX Levothyroxin (100 mcg)	98/57	30	1617	LEVT4	ngày uống 1 viên sáng trước ăn 30 phút, nghỉ chủ nhật	43	2	E03;E83.5	Bệnh nhân toàn trạng ổn định, đến tái khám	Viên	153	24.3923	0		2022-05-15	98	57	1	100	0.857	85.7	LEVT4	ngày uống 1 viên sáng trước ăn 30 phút, nghỉ chủ nhật	12	1	1	0	0	0	0	0	0	1	0	0	0	0	0	0	0	0	0	14.6	13.56	1.244	1
1.70528e+07	67.2	1	LevoTHYROX Levothyroxin (100 mcg)	116/65	30	1617	LEVT4	Sáng: 1 viên (Uống trước ăn sáng 30 phút)	43	2	E03;	Bệnh nhân toàn trạng ổn định, đến tái khám	Viên	143	32.8622	0		2022-07-19	116	65	3	100	1	100	LEVT4	Sáng: 1 viên (Uống trước ăn sáng 30 phút)	9	1	1	0	0	0	0	0	0	1	0	0	0	0	0	0	0	0	0	14.7	23.66	1.344	1
1.70528e+07	67.1	1	DISthyrox (22) Levothyroxin (100mcg)	119/69	30	294	DIST7	Sáng: 1 viên (Uống sau ăn)	43	2	E89.0;E78.2;K75	Bệnh nhân toàn trạng ổn định, đến tái khám.	Viên	143	32.8133	1	40.815	2022-11-06	119	69	3	100	1	100	DIST7	Sáng: 1 viên (Uống sau ăn)	6	0	0	0	0	0	0	0	0	0	0	0	0	0	0	0	0	0	0	23.76	45.33	1.244	1
1.70528e+07	52	1	DISthyrox (22) Levothyroxin (100mcg)	123/84	26	294	DIST7	ngày uống 1 viên trước ăn sáng, nghỉ chủ nhật.	43	2	E03;E78.4	Bệnh nhân sút 3kg/ 1 tháng, mệt mỏi	Viên	153	22.2137	1	40.815	2023-09-10	123	84	2	100	0.857	85.7	DIST7	ngày uống 1 viên trước ăn sáng, nghỉ chủ nhật.	10	1	1	0	0	0	0	0	0	0	0	0	0	1	0	0	0	0	0	20.54	18.02	1.644	1
1.70528e+07	51.8	1	Disthyrox (23S) Levothyroxin (100mcg)	106/70	30	294	DIST10	Ngày uống 1 viên vào sáng trước ăn, nghỉ thuốc chủ nhật hàng tuần	43	2	E03;N20.0	Tức hố chậu T	Viên	153	22.1282	1	40.815	2023-11-11	106	70	2	100	0.857	85.7	DIST10	Ngày uống 1 viên vào sáng trước ăn, nghỉ thuốc chủ nhật hàng tuần	14	1	1	0	0	0	0	0	0	0	0	0	0	1	0	0	0	0	0	14.8	13.76	1.444	1
1.70545e+07	41	0	LevoTHYROX Levothyroxin (50mcg)	155/99	15	1108	LEVT3	ngày uống 1/2 viên sáng trước ăn 30 phút	52	2	E11;E04.9	Bệnh nhân toàn trạng ổn định, đến tái khám, BMI: 23.01. SATG: Đa nhân 2 thùy tuyến giáp eo tuyến giáp (Tirads 3)	Viên	156	16.8475	0		2023-08-07	155	99	2	50	0.5	25	LEVT3	ngày uống 1/2 viên sáng trước ăn 30 phút	9	1	1	0	0	0	0	0	0	0	0	0	0	0	0	0	0	0	0	13.68	19.37	0.564	1
1.70557e+07	75	1	DISthyrox (22) Levothyroxin (100mcg)	111/71	40	294	DIST7	Các ngày uống 1.5 viên trước ăn sáng 30 phút. Riêng thứ 2,4,6 ngày uống 1 viên trước ăn sáng 30 phút	37	2	E03;E78.2	Mệt mỏi	Viên	160	29.2969	1	40.815	2022-11-14	111	71	6	100	1.285	128.5	DIST7	Các ngày uống 1.5 viên trước ăn sáng 30 phút. Riêng thứ 2,4,6 ngày uống 1 viên trước ăn sáng 30 phút	22	1	1	1	1	1	1	1	1	1	1	0	1	0	1	0	1	0	0	55.36	77.85	0.256	1
1.70559e+07	47	1	LevoTHYROX Levothyroxin (50mcg)	103/67	50	1108	LEVT3	ngày uống 1/2 viên trước ăn sáng	27	2	E03;	Mệt mỏi, căng thẳng ( Khám CK Thần kinh)	Viên	155	19.563	0		2022-07-02	103	67	1	50	0.5	25	LEVT3	ngày uống 1/2 viên trước ăn sáng	7	0	1	0	0	0	0	0	0	0	0	0	0	0	0	0	0	0	0	11.64	20.01	3	1
1.7057e+07	41.8	1	Diamicron MR (22) Gliclazid (60mg)	118/70	30	5285	DIMT27	Sáng: 1 viên (Uống trước ăn, không nhai nghiền viên thuốc)	32	2	E11;E03;E78.2;I25	Bệnh nhân toàn trạng ổn định, đến tái khám.	Viên	160	16.3281	1	40.800	2022-05-18	118	70	4	50	1	50	LEVT3	Sáng: 1 viên (Uống trước ăn sáng 30 phút)	9	1	1	0	0	0	0	0	1	0	0	0	0	0	0	0	0	0	0	18.95	24.2	3.134	1
1.7057e+07	41.6	1	Diamicron MR (22) Gliclazid (60mg)	118/70	30	5285	DIMT27	Sáng: 1 viên (Uống trước ăn, không nhai nghiền viên thuốc)	32	2	E11;E03;E78.2;I25	Bệnh nhân toàn trạng ổn định, đến tái khám	Viên	160	16.25	1	40.800	2022-06-18	118	70	2	50	1	50	LEVT3	Sáng: 1 viên (Uống trước ăn sáng 30 phút)	9	1	1	0	0	0	0	0	1	0	0	0	0	0	0	0	0	0	0	18.75	24	2.934	1
1.7057e+07	41.8	1	LevoTHYROX Levothyroxin (50mcg)	103/57	30	1108	LEVT3	Sáng: 1 viên (Uống trước ăn sáng 30 phút)	32	2	E11.9;E03;E78.2;I25	Bệnh nhân toàn trạng ổn định, đến tái khám	Viên	160	16.3281	0		2022-07-19	103	57	1	50	1	50	LEVT3	Sáng: 1 viên (Uống trước ăn sáng 30 phút)	9	1	1	0	0	0	0	0	1	0	0	0	0	0	0	0	0	0	0	18.95	24.2	3.134	1
1.7057e+07	41.8	1	Autifan 20 (22S) Fluvastatin (20 mg)	110/60	30	4438	AUTT6	, Tối: 1 viên (Uống )	32	2	E11;E03;E78.2;I25	Bệnh nhân toàn trạng ổn định	Viên	160	16.3281	1	40.554	2022-08-19	110	60	4	50	1	50	LEVT3	Sáng: 1 viên (Uống trước ăn sáng 30 phút)	9	1	1	0	0	0	0	0	1	0	0	0	0	0	0	0	0	0	0	18.95	24.2	3.134	1
1.7057e+07	42	1	Ticonet Coenzyme Q10 (30MG)	109/64	60	4840	TIC008NT	Sáng: 1 viên, Chiều: 1 viên (Uống sau ăn)	32	2	E11.6;E03;I25	Bệnh nhân toàn trạng ổn định, đến tái khám	Viên	160	16.4062	0		2022-10-19	109	64	4	50	1	50	LEVT27	Sáng: 1 viên (Uống trước ăn sáng 30ph)	8	0	1	0	0	0	0	0	1	0	0	0	0	0	0	0	0	0	0	19.15	24.4	3.334	1
1.7057e+07	41.3	1	Epalrest Epalrestat (50mg)	101/61	60	8910	EPAT	Sáng: 1 viên, Chiều: 1 viên (Uống trước ăn, nước tiểu có thể màu nâu vàng/đỏ)	32	2	E11.4;E78.2;E89.0;I25	Tê các ngón tay	Viên	160	16.1328	0		2022-11-18	101	61	4	50	1	50	LEVT27	Sáng: 1 viên (Uống trước ăn sáng 30ph)	8	0	1	0	0	0	0	0	1	0	0	0	0	0	0	0	0	0	0	18.45	23.7	2.634	1
1.7057e+07	41.5	1	Epalrest Epalrestat (50mg)	108/65	60	8910	EPAT	Sáng: 1 viên, Chiều: 1 viên (Uống trước ăn, nước tiểu có thể màu nâu vàng/đỏ)	32	2	E11.8;E78.2;E89.0;I25	Bệnh nhân toàn trạng ổn định, đến tái khám	Viên	160	16.2109	0		2022-12-19	108	65	4	50	1	50	LEVT27	Sáng: 1 viên (Uống trước ăn sáng 30ph)	8	0	1	0	0	0	0	0	1	0	0	0	0	0	0	0	0	0	0	18.65	23.9	2.834	1
1.7057e+07	41.5	1	Metformin Stella (22-TQG) XR metformin (1000mg)	109/65	30	1830	MEST12	Sáng: 1 viên (Uống ngay sau ăn, uống nguyên viên)	32	2	E11.9;E03	Bệnh nhân toàn trạng ổn định, đến tái khám	Viên	160	16.2109	1	40.807	2023-06-23	109	65	3	50	1	50	LEVT27	Sáng: 1 viên (Uống trước ăn sáng 30ph)	8	0	1	0	0	0	0	0	1	0	0	0	0	1	0	0	0	0	0	18.65	23.9	2.834	1
1.7057e+07	41.2	1	3B-Medi Vitamin B12+Vitamin B1+Vitamin B6 (125mg+125mg+250mcg)	105/55	60	1286	3B-T3	Sáng: 1 viên, Chiều: 1 viên (Uống sau ăn)	32	2	E11.9;E03;M47	Bệnh nhân thấy mệt mỏi, ăn kém, sút 3kg/1 tháng, đau vai gáy và thắt lưng, tê tay chân, đại tiện phân lỏng - nát, đến khám bệnh	Viên	160	16.0938	0		2023-07-23	105	55	4	100	0.5	50	DIST7	Ngày uống 1/2 viên sáng trước ăn 30 phút	9	1	1	1	0	0	0	0	1	0	0	0	0	1	0	0	0	0	0	15.21	22.55	2.534	1
1.7057e+07	41.6	1	Bisulfat Crom+selen+Vitamin C (50mg+50mcg+25mcg)	99/54	30	4950	BIST14	Sáng: 1 viên, Chiều: 1 viên (Uống )	32	2	E11;E03;E78.2;E79.0;H35.3;M17	nhìn mờ , nhức mắt	Viên	160	16.25	0		2023-08-23	99	54	3	100	0.5	50	DIST7	Ngày uống 1/2 viên sáng trước ăn	7	0	1	0	0	0	0	0	0	0	0	0	0	1	0	0	0	0	0	21.52	30.69	2.934	1
1.7057e+07	49.2	1	Diamicron MR (23-TQG) Gliclazid (30mg)	104/55	30	2682	DIMT30	Sáng: 1 viên (Uống nguyên viên)	32	2	E11;E03	Bệnh nhân toàn trạng ổn định. Tái khám định kỳ, ngủ kém	Viên	155	20.4787	1	40.800	2023-09-23	104	55	3	100	0.5	50	DIST10	Ngày uống 1/2 viên sáng trước ăn	7	0	1	0	0	0	0	0	1	0	0	0	0	0	0	0	0	0	0	18.35	23.6	2.534	1
1.7057e+07	49.6	1	Artiflax-MSM Methylsulfonylmethane+Glucosamin sulfat (750mg+750mg)	99/52	60	7700	ARTT1	Sáng: 1 viên, Tối: 1 viên (Uống )	32	2	E11;E03;G55.1*;M17	Bệnh nhân đau cột sống thắt lưng, đau lan dọc hai chân, kèm cảm giác tê buốt, đau tăng khi ho và hắt hơi, hạn chế vận động. Khám: Dấu hiệu Lasegue (+), Ấn đau hệ thống điểm Valleix , đau khớp gối	Viên	155	20.6452	0		2023-10-23	99	52	5	50	1	50	LEVT31	Sáng: 1 viên (Uống trước ăn sáng 30 phút)	9	1	1	0	0	0	0	0	0	0	0	0	0	0	0	0	0	0	0	18.75	24	2.934	1
1.7057e+07	40	1	Diosfort (23S) Diosmin (600mg)	101/58	30	5900	DIOT6	, Trưa: 1 viên (Uống sau ăn)	32	2	E11.4;E03;E78.2;I87.2	bệnh nhân thấy căng tức bắp chân hai bên, còn tê tay, đến khám bệnh	viên	155	16.6493	1	40.735	2023-11-22	101	58	2	50	1	50	LEVT31	Sáng: 1 viên (Uống trước ăn sáng 30 phút)	9	1	1	0	0	0	0	0	1	0	0	0	0	0	0	0	0	0	0	19.15	24.4	3.334	1
1.7057e+07	40	1	Gliclada MR 30mg (22.) Gliclazid (30mg)	94/51	30	2600	GLIT11	Sáng: 1 viên (Uống trước ăn, không nhai nghiền viên thuốc)	32	2	E11;E03;I87.2	Bệnh nhân toàn trạng ổn định, đến tái khám định kì	Viên	155	16.6493	1	40.800	2023-12-23	94	51	4	50	1	50	LEVT31	Sáng: 1 viên (Uống trước ăn sáng 30 phút)	9	1	1	0	0	0	0	0	1	0	0	0	0	0	0	0	0	0	0	19.15	24.4	3.334	1
1.7058e+07	51	1	Pravastatin Savi 10 (23S) Pravastatin (10mg)	111/74	30	4190	PRST4	, Tối: 1 viên (Uống trước khi đi ngủ )	27	2	E03;D64;E27.3;E60;E78.2	1 tháng nay, bệnh nhân thấy mệt mỏi, rụng tóc, tự điều trị thuốc nam thuốc bắc, đợt này mệt mỏi hơn	Viên	174	16.845	1	40.557	2023-11-15	111	74	4	50	1	50	LEVT31	Sáng: 1 viên (Uống trước ăn sáng 30 phút)	9	1	1	0	0	0	0	0	0	0	0	0	0	0	0	0	0	0	1	14.43	19.9	3.335	1
1.70595e+07	58	0	Pravastatin Savi 10 (22S) Pravastatin (10mg)	136/77	30	4190	PRST3	, Tối: 1 viên (Uống trước khi đi ngủ )	63	2	I10;E03;E78.2;J98.4;M47;Q61	Hồi hộp, đau đầu	Viên	170	20.0692	1	40.557	2022-08-30	136	77	5	50	1.5	75	LEVT3	Thứ 2,4,6, CN uống 2 viên trước ăn sáng. Thứ 3,5,7 uống 1 viên trước ăn sáng 30 phút	19	1	1	0	0	0	1	0	0	0	0	0	0	0	0	0	0	0	0	25.57	27.61	1.816	1
1.70631e+07	60	1	LevoTHYROX Levothyroxin (50mcg)	128/75	90	1108	LEVT3	ngày chẵn( thứ 2,4,6,CN) uống 1 viên sáng trước ăn,ngày lẻ( thứ 3,5,7) uống 1.5 viên trước ăn sáng	55	2	E03;E04.1;E83.5	Bệnh nhân toàn trạng ổn định, đến tái khám	Viên	163	22.5827	0		2022-05-09	128	75	2	50	1.25	62.5	LEVT3	ngày chẵn( thứ 2,4,6,CN) uống 1 viên sáng trước ăn,ngày lẻ( thứ 3,5,7) uống 1.5 viên trước ăn sáng	19	1	1	0	0	0	0	0	1	0	1	0	0	0	0	0	0	0	0	29.45	27.4	3.841	1
1.70631e+07	60	1	LevoTHYROX (22) Levothyroxin (50mcg)	132/91	45	1007	LEVT27	Thứ 2,4,6,CN uống 1 viên trước ăn sáng. Thứ 3,5,7 ngày uống 1.5 viên	55	2	E03;E04.2;E83.5	Bệnh nhân toàn trạng ổn định. Tái khám định kỳ.	Viên	163	22.5827	1	40.815	2022-10-29	132	91	3	50	1.25	62.5	LEVT27	Thứ 2,4,6,CN uống 1 viên trước ăn sáng. Thứ 3,5,7 ngày uống 1.5 viên	14	1	1	0	0	0	0	0	1	0	1	0	0	1	0	0	0	0	0	29.45	27.4	3.841	1
1.70645e+07	46	1	LevoTHYROX Levothyroxin (50mcg)	146/91	50	1108	LEVT3	ngày uống 1/2 viên trước ăn sáng	32	2	E04.1;K82;N39.0	Tiểu buốt, tức hạ vị	Viên	160	17.9688	0		2022-07-03	146	91	1	50	0.5	25	LEVT3	ngày uống 1/2 viên trước ăn sáng	7	0	1	0	0	0	0	0	0	0	0	0	0	0	0	0	0	0	0	13.18	23	2.654	1
1.70652e+07	45	1	LevoTHYROX Levothyroxin (50mcg)	129/81	25	1108	LEVT3	ngày uống 1/2 viên trước ăn sáng	33	2	E04.1;E83.5	Bệnh nhân mệt mỏi, nuốt vướng, cảm giác hụt hơi, hồi hộp, ra nhiều mồ hôi	Viên	155	18.7305	0		2023-07-16	129	81	4	50	0.5	25	LEVT3	ngày uống 1/2 viên trước ăn sáng	7	0	1	0	0	0	0	0	0	0	0	0	1	1	0	0	0	0	0	14.35	21.91	2.036	1
1.70655e+07	88	1	Reprat Pantoprazol (40mg)	139/80	7	15515	REphẫu thuật	Sáng: 1 viên (Uống trước ăn 1 giờ, uống nguyên viên)	54	2	E11.9;E03;E78.4;Q65.6	Bệnh nhân đau khớp háng, hông trái 10 ngày; mệt mỏi, thứ 2 uống 200 levo, các ngày khác 150 ug, ĐTĐ uống thuốc lá nam	Viên	173	29.4029	0	40.679	2023-09-12	139	80	7	100	1.5	150	DIST10	sáng: 1.5 viên (uống trước ăn 30 phút)	8	0	1	0	0	1	1	1	0	0	0	1	1	0	1	1	1	0	0	65.67	74.23	0.209	1
1.70655e+07	88	1	Disthyrox (23S) Levothyroxin (100mcg)	126/70	45	294	DIST10	Ngày uống 1,5 viên sáng trước ăn 30 phút	54	2	E11;E03;E78.2;J98.4	Bệnh nhân đau ngực T nhiều tháng nay, đã chụp X quang nhiều lần tại phòng khám tư kết quả: dày tổ chức kẽ hai phổi. Ngày nay, bệnh nhân còn đau ngực T tăng đi khám	Viên	173	29.4029	1	40.815	2023-11-13	126	70	8	100	1.5	150	DIST10	Ngày uống 1,5 viên sáng trước ăn 30 phút	9	1	1	0	0	1	1	0	1	0	0	0	0	1	1	0	0	0	0	53.26	91.53	0.209	1
1.70657e+07	53.1	1	LevoTHYROX Levothyroxin (50mcg)	108/85	90	1108	LEVT3	Sáng: 1 viên (Uống trước ăn sáng 30 phút)	29	2	E03;E04.1;E78;E83.5	Bệnh nhân mệt mỏi, tái khám theo hẹn. Bệnh nhân không có yếu tố dịch tễ covid -19	Viên	167	19.0398	0		2022-02-17	108	85	1	50	1	50	LEVT3	Sáng: 1 viên (Uống trước ăn sáng 30 phút)	9	1	1	0	0	0	0	1	1	0	0	0	0	0	0	0	0	0	0	15.38	21.67	1.418	1
1.70657e+07	54	1	LevoTHYROX Levothyroxin (50mcg)	127/75	90	1108	LEVT3	Sáng: 1 viên (Uống trước ăn sáng 30 phút)	29	2	E89.0;	Bệnh nhân toàn trạng ổn định, tái khám theo hẹn.	Viên	167	19.3625	0		2022-05-28	127	75	1	50	1	50	LEVT3	Sáng: 1 viên (Uống trước ăn sáng 30 phút)	9	1	1	0	0	0	0	1	1	0	0	0	0	0	0	0	0	0	0	16.28	22.57	2.318	1
1.70657e+07	63.6	1	LevoTHYROX Levothyroxin (50mcg)	127/78	120	1108	LEVT3	Thứ 2,4,6, CN uống 1 viên/ ngày, thứ 3,5,7 uống 1.5 viên/ ngày trước ăn sáng	49	2	E03;	Bệnh nhân ổn định	Viên	167	22.8047	0		2022-08-21	127	78	1	50	1.25	62.5	LEVT3	Thứ 2,4,6, CN uống 1 viên/ ngày, thứ 3,5,7 uống 1.5 viên/ ngày trước ăn sáng	16	1	1	0	0	0	0	1	1	0	0	0	0	0	0	0	0	0	0	19.88	20.44	1.918	1
1.70657e+07	53.7	1	LevoTHYROX (22) Levothyroxin (50mcg)	114/65	30	1007	LEVT27	Sáng: 1 viên (Uống trước ăn sáng 30ph)	29	2	E89.0;C73	Tức vùng cổ	Viên	167	19.2549	1	40.815	2022-11-27	114	65	1	50	1	50	LEVT27	Sáng: 1 viên (Uống trước ăn sáng 30ph)	8	0	1	0	0	0	0	1	1	0	0	0	0	0	0	0	0	0	0	15.98	22.27	2.018	1
1.70657e+07	48.9	1	LevoTHYROX (22) Levothyroxin (50mcg)	108/63	30	1007	LEVT27	ngày uống 1 viên trước ăn sáng, còn lại chủ nhật uống 1/2 viên trước ăn sang	29	2	E03;E78.4;M47	Bệnh nhân thấy mệt mỏi, đau mỏi vai gáy kèm tê tay (P) ( bệnh nhân khai không có thai)	Viên	162	18.6328	1	40.815	2023-06-11	108	63	1	50	0.85	42.5	LEVT27	ngày uống 1 viên trước ăn sáng, còn lại chủ nhật uống 1/2 viên trước ăn sang	17	1	1	0	0	0	0	1	1	0	0	0	0	0	0	0	0	0	0	16.18	22.47	2.218	1
1.70657e+07	46.4	1	LevoTHYROX (23) Levothyroxin (50mcg)	119/75	30	1007	LEVT31	ngày uống 1/2 viên trước ăn sáng	29	2	E03;E78.2;R59.0	Bệnh nhân thấy mệt mỏi, ăn kém, đến khám bệnh. SA vùng cổ: hạch nhóm VI cổ trái	Viên	162	17.6802	1	40.815	2023-12-30	119	75	1	50	0.5	25	LEVT31	ngày uống 1/2 viên trước ăn sáng	7	1	1	0	0	0	0	1	1	0	0	0	0	0	0	0	0	0	0	11.93	19.99	1.718	1
1.70696e+07	46.2	1	Vamipas L-Ornithin - L- aspartat (200mg)	116/69	100	3080	VAMT3	Sáng: 1 viên (Uống sau ăn)	31	2	E89.0;G43;K76	Mất ngủ, đau đầu, mệt, Bệnh nhân không có yếu tố dịch tễ covid 19.	Viên	155	19.23	0		2022-02-24	116	69	3	50	1	50	LEVT3	Sáng: 1 viên (Uống trước ăn sáng 30 phút)	9	1	1	0	0	0	0	0	1	0	0	0	0	0	0	0	0	0	0	21.66	27.75	2.857	1
1.70696e+07	46.5	1	LevoTHYROX Levothyroxin (50mcg)	96/54	30	1108	LEVT3	Sáng: 1 viên (Uống trước ăn sáng 30 phút)	31	2	E89.0;E27.3;K76	Bệnh nhân mệt mỏi nhiều, có uống 1 số thực phẩm chức năng, đến tái khám	Viên	155	19.3548	0		2022-05-28	96	54	2	50	1	50	LEVT3	Sáng: 1 viên (Uống trước ăn sáng 30 phút)	9	1	1	0	0	0	0	0	1	0	0	0	0	0	0	0	0	0	0	21.63	19.88	3.157	1
1.70696e+07	56.2	1	LevoTHYROX Levothyroxin (100 mcg)	116/63	30	1617	LEVT4	Sáng: 1 viên (Uống trước ăn sáng 30 phút)	51	2	E03;E27.3	Mệt mỏi	Viên	145	26.7301	0		2022-07-09	116	63	3	100	1	100	LEVT4	Sáng: 1 viên (Uống trước ăn sáng 30 phút)	9	1	1	0	0	0	0	0	1	0	0	0	0	0	0	0	0	0	0	21.11	26.91	2.857	1
1.70696e+07	46.9	1	LevoTHYROX Levothyroxin (100 mcg)	97/54	90	1617	LEVT4	ngày uống 1 viên sau ăn sáng, thứ 7-chủ nhật uống 1/2 viên	51	2	E03;	Bệnh nhân ổn định	Viên	145	22.3068	0		2022-08-20	97	54	1	100	0.85	85	LEVT4	ngày uống 1 viên sau ăn sáng, thứ 7-chủ nhật uống 1/2 viên	13	1	0	0	0	0	0	0	1	0	0	0	0	0	0	0	0	0	0	19.23	16.38	3.557	1
1.70696e+07	41.8	1	LevoTHYROX (22) Levothyroxin (50mcg)	99/56	30	1007	LEVT27	ngày uống 1 viên trước ăn sáng, thứ 7 - chủ nhật uống 1/2 viên trước ăn sáng	31	2	E03;	Bệnh nhân toàn trạng ổn định, đến tái khám. (bệnh nhân đã chụp XQ ngực: bình thường tại khám SK định kỳ tháng 10/2022)	Viên	155	17.3985	1	40.815	2022-11-26	99	56	1	50	0.85	42.5	LEVT27	ngày uống 1 viên trước ăn sáng, thứ 7 - chủ nhật uống 1/2 viên trước ăn sáng	18	1	1	0	0	0	0	1	1	0	0	0	0	0	0	0	0	0	0	12.26	23.35	3.457	1
1.70696e+07	41.7	1	LevoTHYROX (22) Levothyroxin (50mcg)	99/56	30	1007	LEVT27	Ngày uống 1 viên trước ăn sáng 30 phút. Riêng thứ 7 - chủ nhật ngày uống 1/2 viên trước ăn sáng 30 phút	31	2	E03;	Bệnh nhân toàn trạng ổn định, tái khám định kỳ	Viên	155	17.3569	1	40.815	2022-12-31	99	56	1	50	0.85	42.5	LEVT27	Ngày uống 1 viên trước ăn sáng 30 phút. Riêng thứ 7 - chủ nhật ngày uống 1/2 viên trước ăn sáng 30 phút	24	1	1	0	0	0	0	1	0	0	0	0	0	0	0	0	0	0	0	12.16	23.25	3.357	1
1.70696e+07	67.1	1	HuhajoTab Hydrocortison (10mg)	112/78	30	3850	HUHT	Sáng: 1 viên (Uống sau ăn)	41	2	E03;E27	Bệnh nhân mẩn ngứa toàn thân, mệt mỏi	Viên	149	30.2239	0		2023-06-11	112	78	7	100	1.25	125	LEVT4	thứ 2,4,6 ngày uống 1 viên, còn lại thứ 3,5,7, chủ nhật ngày uống 1.5 viên trước ăn sáng 30 phút	21	1	1	0	1	1	1	1	1	0	0	1	0	0	0	0	0	0	0	50.04	63.51	2.757	1
1.70696e+07	68	1	LevoTHYROX Levothyroxin (100 mcg)	102/57	30	1617	LEVT4	ngày uống 1 viên trước ăn sáng 30 phút, riêng chủ nhật uống 1.5 viên	41	2	E03;E27	Bệnh nhân mệt mỏi	Viên	149	30.6293	0		2023-07-22	102	57	7	100	1.25	125	LEVT4	ngày uống 1 viên trước ăn sáng 30 phút, riêng chủ nhật uống 1.5 viên	15	1	1	0	0	1	1	1	1	0	0	0	1	0	1	0	1	0	0	50.99	66.29	2.657	1
1.70696e+07	67.9	1	LevoTHYROX Levothyroxin (100 mcg)	100/58	30	1617	LEVT4	ngày uống 1 viên trước ăn sáng, riêng thứ 4 uống 1.5 viên trước ăn sáng 30 phút	41	2	E03;E27	Bệnh nhân mệt mỏi, bủn rủn tay chân	Viên	149	30.5842	0		2023-08-20	100	58	6	100	1.25	125	LEVT4	ngày uống 1 viên trước ăn sáng, riêng thứ 4 uống 1.5 viên trước ăn sáng 30 phút	18	1	1	0	0	1	1	1	1	0	0	1	0	0	1	0	0	0	0	48.25	64.35	3.557	1
1.70696e+07	67.7	1	LevoTHYROX Levothyroxin (100 mcg)	91/59	45	1617	LEVT4	ngày uống 1.5 viên trước ăn sáng 30 phút	41	2	E03;E27	Bệnh nhân thấy mất ngủ, đến khám bệnh	Viên	149	30.4941	0		2023-09-23	91	59	8	100	1.5	150	LEVT4	ngày uống 1.5 viên trước ăn sáng 30 phút	9	1	1	0	1	1	1	1	1	0	1	0	0	1	0	0	0	0	0	57.16	83.25	3.357	1
1.70696e+07	67.8	1	LevoTHYROX Levothyroxin (50mcg)	113/73	60	1108	LEVT3	Ngày uống 2 viên trước ăn sáng 30 phút, còn lại chủ nhật uống 2.5 viên	41	2	E03;E27	Bệnh nhân thấy mệt mỏi	Viên	149	30.5392	0	40.815	2023-11-18	113	73	6	50	2.25	112.5	LEVT3	Ngày uống 2 viên trước ăn sáng 30 phút, còn lại chủ nhật uống 2.5 viên	16	1	1	0	0	1	1	1	1	0	0	1	1	0	0	0	1	0	0	50.41	66.87	3.457	1
1.70743e+07	49.9	1	LevoTHYROX Levothyroxin (100 mcg)	110/60	90	1617	LEVT4	Ngày uống 1/2 viên sáng trước ăn 30 phút. Thứ 4 và Chủ Nhật uống 1 viên trước ăn sáng 30 phút	46	2	C73;K82;K82.8	Tức vùng cổ, tức mạn sườn phải , SA ổ bụng: Polyp túi mật KT 9mm (khám thêm CK ngoại tiêu hóa)	Viên	147	23.0922	0		2022-07-31	110	60	1	100	0.75	75	LEVT4	Ngày uống 1/2 viên sáng trước ăn 30 phút. Thứ 4 và Chủ Nhật uống 1 viên trước ăn sáng 30 phút	22	1	1	0	0	0	0	1	1	0	0	0	0	0	0	0	0	0	0	18.29	23.48	1.999	1
1.70743e+07	49.3	1	LevoTHYROX (22) Levothyroxin (50mcg)	110/64	45	1007	LEVT27	Thứ 2, 4,6 uống ngày 2 viên sáng trước ăn 30 phút. Các ngày còn lại uống ngày 1 viên sáng trước ăn 30 phút.	46	2	C73;D48.6;K82	Bệnh nhân toàn trạng ổn định, đến tái khám	Viên	147	22.8146	1	40.815	2022-11-12	110	64	1	50	1.5	75	LEVT27	Thứ 2, 4,6 uống ngày 2 viên sáng trước ăn 30 phút. Các ngày còn lại uống ngày 1 viên sáng trước ăn 30 phút.	25	1	1	0	0	0	0	1	1	0	0	0	0	0	0	0	0	0	0	18.7	28.51	1.399	1
1.70743e+07	48.4	1	Levothyrox (23) Levothyroxin (50mcg)	125/66	52	1007	LEVT31	Ngày uống 2 viên trước ăn sáng, riêng thứ 3 và thứ 7 ngày uống 1 viên trước ăn sáng	46	2	E03;C73;I88	mệt mỏi, đau vùng cổ	Viên	147	22.3981	1	40.815	2023-10-21	125	66	1	50	1.5	75	LEVT31	Ngày uống 2 viên trước ăn sáng, riêng thứ 3 và thứ 7 ngày uống 1 viên trước ăn sáng	20	1	1	0	0	0	0	1	1	0	0	0	0	0	0	0	0	0	0	17.79	22.98	1.499	1
1.70748e+07	68	1	Disthyrox (23S) Levothyroxin (100mcg)	109/71	38	294	DIST10	Ngày uống 1 viên trước ăn sáng 30 phút, riêng thứ 7 và chủ nhật uống 1.5 viên trước ăn sáng	41	2	C73;E03;E83.5	Bệnh nhân toàn trạng ổn định, đến tái khám định kì; đau răng	Viên	145	32.3424	1	40.815	2023-11-02	109	71	7	100	1.25	125	DIST10	Ngày uống 1 viên trước ăn sáng 30 phút, riêng thứ 7 và chủ nhật uống 1.5 viên trước ăn sáng	21	1	1	0	0	1	1	1	1	0	1	0	0	1	1	0	0	0	0	48.59	61.35	1.315	1
1.70806e+07	47	1	SMC Chlohexidin Chlorhexidin (350ml)	137/74	1	96300	SMphẫu thuật2	Sáng: 1 lần, Trưa: 1 lần, Tối: 1 lần (Súc miệng họng sau ăn)	27	2	E03;	Mệt mỏi, thỉnh thoảng khó thở, tức ngực, không ho, cảm giác trào ngược, đến khám	Chai	155	19.563	0		2022-11-11	137	74	3	50	1	50	LEVT3	Sáng: 1 viên (Uống trước ăn sáng 30 phút)	9	1	1	0	0	0	0	1	1	0	1	0	0	0	0	0	0	0	0	12.16	17.32	1.342	1
1.70834e+07	55	1	Fenosup Lidose (22S) Fenofibrat (160mg)	139/86	30	5267	FELT6	, Tối: 1 viên (Uống sau ăn)	62	2	E89.0;E78.2;J06.0	Tức vùng cổ, khàn tiếng, tức mạn sườn phải, bệnh nhân bỏ thuốc huyết áp 1 năm nay, Sẹo vùng cổ KT 5 cm	Viên	164	20.4491	1	40.553	2022-10-03	139	86	2	100	0.85	85	LEVT4	Thứ 2 đến thứ 7 mỗi ngày uống 1 viên, Chủ Nhật uống 1/2 viên trước ăn sáng 30 phút	20	1	1	0	0	0	0	0	1	0	0	0	0	0	0	0	0	0	0	40.18	47.19	0.256	1
1.70839e+07	72	1	Baticolin Citicolin (500mg)	121/75	30	19800	BATT24	Sáng: 1 viên (Uống sau ăn)	50	2	E03;G47;G51.3;G55*;I25;M47;R51	Đau đầu, co thắt và giật cơ nửa mặt P, đau cổ gáy	Viên	157	29.2101	0	40.563	2023-11-19	121	75	11	100	1.25	125	LEVT4	từ thứ 2 đến thứ 6 uống 1 viên sáng trước ăn, Thứ 7 và CN uống 1.5 viên sáng trước ăn 30 phút	24	1	1	1	1	1	1	0	0	0	1	0	0	1	1	0	0	0	0	54	65.78	1.568	1
1.70841e+07	52.7	1	LevoTHYROX Levothyroxin (50mcg)	121/68	135	1108	LEVT3	ngày uống 1.5 viên từ thứ 2 đến thứ 6 . Còn lại thứ 7 và Chủ nhật uống 1 viên trước ăn sáng	50	2	E03;	Bệnh nhân toàn trạng ổn định, đến tái khám	Viên	152	22.8099	0		2022-07-17	121	68	1	50	1.25	62.5	LEVT3	ngày uống 1.5 viên từ thứ 2 đến thứ 6 . Còn lại thứ 7 và Chủ nhật uống 1 viên trước ăn sáng	24	1	1	0	0	0	0	0	0	0	0	0	0	0	0	0	0	0	0	42.97	37.69	2.537	1
1.70841e+07	52.3	1	LevoTHYROX (22) Levothyroxin (50mcg)	97/60	35	1007	LEVT27	ngày uống 1 viên sáng trước ăn từ thứ 2 đến thứ 6, Còn lại thứ 7, chủ nhật uống 1.5 viên trước ăn	50	2	E03;K75;L23	Gầy sút 5kg/ 6 tháng, thỉnh thoảng mẩn ngứa, đến khám bệnh. BN đã chụp Xq ngực bv Vĩnh Bảo ngày 01/10/2022: bình thường	Viên	152	22.6368	1	40.815	2022-10-05	97	60	4	50	1.25	62.5	LEVT27	ngày uống 1 viên sáng trước ăn từ thứ 2 đến thứ 6, Còn lại thứ 7, chủ nhật uống 1.5 viên trước ăn	24	1	1	0	0	0	0	0	0	0	0	0	0	0	0	0	0	0	0	28.35	21.42	2.137	1
1.70841e+07	52.1	1	Levothyrox (23) Levothyroxin (50mcg)	103/55	45	1007	LEVT31	ngày uống 1.5 viên, trước ăn sáng	50	2	E89.0;E58;E78.2	Bệnh nhân mệt mỏi	Viên	152	22.5502	1	40.815	2023-11-05	103	55	1	50	1.5	75	LEVT31	ngày uống 1.5 viên, trước ăn sáng	7	0	1	0	0	0	0	0	0	0	0	0	0	0	0	0	0	0	0	29.88	22.47	1.937	1
1.70856e+07	84	1	LevoTHYROX Levothyroxin (100 mcg)	140/78	30	1617	LEVT4	Sáng: 1 viên (Uống trước ăn sáng 30 phút)	63	2	C73;E78.2;K76	Bệnh nhân đau tức vùng cổ, mất ngủ, mệt mỏi,	Viên	153	35.8836	0		2022-07-16	140	78	3	100	1	100	LEVT4	Sáng: 1 viên (Uống trước ăn sáng 30 phút)	9	1	1	0	0	0	0	1	1	0	0	0	0	0	0	0	0	0	0	29.17	44.23	3.523	1
1.70856e+07	74.8	1	LevoTHYROX Levothyroxin (100 mcg)	140/78	90	1617	LEVT4	ngày uống 1 viên sáng trước ăn, thứ 7, chủ nhật uống 0.5 viên	63	2	C73;	Bệnh nhân nuốt nghẹn, thỉnh thoảng đau tức vùng cổ	Viên	163	28.1531	0	40.815	2022-10-27	140	78	1	100	0.75	75	LEVT4	ngày uống 1 viên sáng trước ăn, thứ 7, chủ nhật uống 0.5 viên	14	1	1	0	0	0	0	1	0	0	0	0	0	0	0	0	0	0	0	41.16	52.01	4.323	1
1.70856e+07	74.7	1	DISthyrox (22) Levothyroxin (100mcg)	154/90	30	294	DIST7	ngày uống 1 viên sáng trước ăn từ thứ 2 đến thứ 6, Còn lại thứ 7, chủ nhật uống 0.5 viên trước ăn	63	2	C73;E58	Bệnh nhân đau vùng cổ gáy, nuốt nghẹn	Viên	163	28.1155	1	40.815	2022-12-15	154	90	3	100	0.75	75	DIST7	ngày uống 1 viên sáng trước ăn từ thứ 2 đến thứ 6, Còn lại thứ 7, chủ nhật uống 0.5 viên trước ăn	24	1	1	0	0	0	0	1	1	0	1	0	0	1	0	0	0	0	0	41.06	51.91	4.223	1
1.70856e+07	83.5	1	Bisulfat Crom+selen+Vitamin C (50mg+50mcg+25mcg)	137/78	60	4950	BIST14	Sáng: 1 viên, Chiều: 1 viên (Uống sau ăn)	63	2	E03;	Bệnh nhân toàn trạng ổn định, đến tái khám	Viên	153	35.67	0		2023-07-13	137	78	7	100	1.25	125	DIST7	ngày uống 1 viên sáng trước ăn 30 phút, chủ nhật uống 1.5 viên	14	1	1	0	0	1	1	1	1	0	1	0	0	1	0	1	0	0	0	70.86	81.71	4.023	1
1.70856e+07	83.3	1	DISthyrox (22) Levothyroxin (100mcg)	122/70	35	294	DIST7	ngày uống 1 viên sáng trước ăn 30 phút, riêng chủ nhật uống 1.5 viên	63	2	E03;E78.2	Bệnh nhân thấy nuốt nghẹn, đến khám bệnh	Viên	153	35.5846	1	40.815	2023-09-04	122	70	7	100	1.25	125	DIST7	ngày uống 1 viên sáng trước ăn 30 phút, riêng chủ nhật uống 1.5 viên	15	1	1	0	0	1	1	1	1	0	0	1	1	1	0	0	0	0	0	70.66	81.51	3.823	1
1.70863e+07	43	1	Curam 1000mg Amoxicilin+Acid clavulanic (875mg+125mg)	125/67	21	10000	CURT6	Sáng: 1 viên, Trưa: 1 viên, Tối: 1 viên (Uống ngay trước bữa ăn, không nhai nghiền viên thuốc)	35	2	E03;E04.1;E78.2;I10	khàn tiếng	Viên	153	18.369	0	40.155	2022-12-05	125	67	2	50	0.5	25	LEVT3	ngày uống 1/2 viên sáng trước ăn 30 phút	9	1	1	0	0	0	1	0	0	0	0	0	0	0	0	0	0	0	0	10.67	20.45	0.191	1
1.7088e+07	46.1	1	LevoTHYROX Levothyroxin (50mcg)	110/65	90	1108	LEVT3	Sáng: 1 viên (Uống trước ăn sáng 30 phút)	22	2	E89.0;	Bệnh nhân bỏ tái khám 6 tháng, tự mua thuốc điều trị	Viên	157	18.7026	0		2022-07-24	110	65	1	50	1	50	LEVT3	Sáng: 1 viên (Uống trước ăn sáng 30 phút)	9	1	1	0	0	0	0	0	0	0	0	0	0	0	0	0	0	0	0	20.92	21.53	2.64	1
1.7088e+07	46.8	1	LevoTHYROX Levothyroxin (50mcg)	102/60	100	1108	LEVT3	Thứ 2 đến thứ 7 uống 1 viên/ ngày. Riêng Chủ Nhật uống 1.5 viên trước ăn sáng 30 phút	42	2	E03;	Mệt mỏi	Viên	147	21.6576	0	40.815	2022-10-16	102	60	1	50	1.25	62.5	LEVT3	Thứ 2 đến thứ 7 uống 1 viên/ ngày. Riêng Chủ Nhật uống 1.5 viên trước ăn sáng 30 phút	20	1	1	0	0	0	0	0	0	0	0	0	0	0	0	0	0	0	0	26.62	27.23	3.34	1
1.7088e+07	46.6	1	LevoTHYROX (23) Levothyroxin (50mcg)	119/80	35	1007	LEVT31	ngày uống 1 viên trước ăn sáng 30 phút. Riêng thứ 7, chủ nhật uống 1.5 viên trước ăn sáng 30 phút	42	2	E03;E83.5	Bệnh nhân thấy mệt mỏi, đến khám bệnh	Viên	147	21.5651	1	40.815	2023-12-10	119	80	3	50	1.25	62.5	LEVT31	ngày uống 1 viên trước ăn sáng 30 phút. Riêng thứ 7, chủ nhật uống 1.5 viên trước ăn sáng 30 phút	22	1	1	0	0	0	0	0	0	0	1	0	0	1	0	0	0	0	0	21.32	27.58	3.14	1
1.70883e+07	55	1	Authisix Calci carbonat+Vitamin D3 (1500 mg + 400 IU)	109/69	90	4950	AUTT3	Sáng: 1 viên (Uống cách bữa ăn 2 giờ)	59	2	C73;E83.5;J02;J03	Bệnh nhân không có yếu tố dịch tễ Covid 19 , BN mệt mỏi, đau họng, thỉnh thoảng tê tay. BN hay đau họng tái phát sau phẫu thuật K giáp	Viên	157	22.3133	0	40.1033	2022-01-03	109	69	5	50	1.25	62.5	LEVT3	Uống 1.5 viên/ngày, trước ăn sáng 30 phút	8	0	1	0	0	0	0	1	1	0	1	0	0	1	1	0	0	0	0	27.4	23.12	4.438	1
1.70883e+07	56	1	LevoTHYROX Levothyroxin (50mcg)	102/53	135	1108	LEVT3	Ngày uống 1.5 viên, trước ăn sáng 30 phút	59	2	C73;E78;E83.5	Mệt mỏi, tê tay chân	Viên	156	23.0112	0		2022-05-13	102	53	2	50	1.25	62.5	LEVT3	Ngày uống 1.5 viên, trước ăn sáng 30 phút	9	1	1	0	0	0	0	1	1	0	1	0	0	1	0	0	0	0	0	27.4	23.12	4.438	1
1.70904e+07	65	1	Artiflax-MSM Methylsulfonylmethane+Glucosamin sulfat (750mg+750mg)	123/61	60	7700	ARTT1	Sáng: 1 viên, Tối: 1 viên (Uống sau ăn n)	54	2	M47;E03.8;E11;E78.2;I10;K76;M85	Đau thắt lưng hông, đau dọc xương dài, tê hai chân	Viên	145	30.9156	0		2023-08-08	123	61	7	100	1	100	DIST7	Sáng: 1 viên (Uống trước ăn 30 phút)	8	0	1	0	0	1	1	0	0	0	1	0	0	1	0	0	0	0	0	26.06	38.46	1.294	1
1.70904e+07	55	1	Vamipas L-Ornithin - L- aspartat (200mg)	142/81	60	3080	VAMT3	Sáng: 1 viên, Chiều: 1 viên (Uống sau ăn)	54	2	E11.9;E03;E78.2;I10;K76	Bệnh nhân toàn trạng ổn định, đến tái khám	Viên	155	22.8928	0	40.747	2023-11-28	142	81	5	100	0.85	85	DIST10	Ngày uống 1 viên trước ăn sáng 30 phút, thứ 7, CN uống 1/2 viên	15	1	1	0	0	1	1	0	0	0	0	0	0	0	0	0	0	0	0	28.2	33.96	1.294	1
1.70994e+07	45.5	1	Diamicron MR (22) Gliclazid (60mg)	126/75	30	5285	DIMT27	Sáng: 1 viên (Uống trước ăn, không nhai nghiền viên thuốc)	45	2	E11.2;N18.2	Bệnh nhân toàn trạng ổn định, đến tái khám. BN chụp Xq ngực tháng 05/2022 bv NTTW: bình thường	Viên	160	17.7734	1	40.800	2022-08-16	126	75	4	50	0.5	25	LEVT3	ngày uống 1/2 viên sáng trước ăn	7	0	1	0	0	0	0	0	0	0	0	0	0	0	0	0	0	0	0	14.15	25.17	5.147	1
1.70994e+07	45.4	1	Crestinboston 10 Rosuvastatin (10mg)	147/80	30	8250	CRET9	, Tối: 1 viên (Uống trước khi đi ngủ )	45	2	E11;E03;E78.2;I87.2	Bệnh nhân tức nặng hai chi dưới, đến khám bệnh	Viên	160	17.7344	0	40.558	2022-10-26	147	80	3	50	0.5	25	LEVT27	Ngày uống 1/2 viên sáng trước ăn	7	0	1	0	0	0	0	0	0	0	0	0	0	0	0	0	0	0	0	14.05	25.07	5.047	1
1.70994e+07	45.2	1	LevoTHYROX (22) Levothyroxin (50mcg)	126/67	15	1007	LEVT27	Ngày uống 1/2 viên sáng trước ăn 30 phút	45	2	E11.9;E03;E78.2;I87.2	Bệnh nhân tê bì bàn ngón tay	Viên	160	17.6562	1	40.815	2022-12-09	126	67	2	50	0.5	25	LEVT27	Ngày uống 1/2 viên sáng trước ăn 30 phút	9	1	1	0	0	0	0	0	0	0	0	0	0	0	0	0	0	0	0	13.85	24.87	4.847	1
1.70994e+07	46.1	1	Daflon Diosmin+hesperidin (1000mg)	115/67	30	6952	DAFT7	, Chiều: 1 viên (Uống )	45	2	E11.4;E03;E78.2;I87.2;K75	Bệnh nhân toàn trạng ổn định, đến tái khám	Viên	160	18.0078	0		2023-08-09	115	67	2	50	0.5	25	LEVT3	Ngày uống 1/2 viên sáng trước ăn	7	0	1	0	0	0	0	0	0	0	0	0	0	0	0	0	0	0	0	12.35	24.08	4.747	1
1.70994e+07	47	1	Diamicron MR 60mg (23-TQG) Gliclazid (60mg)	112/69	60	5126	DIMT28	Sáng: 2 viên (Uống trước ăn, không nhai nghiền viên thuốc)	45	2	E11;E03;I87.2	Bệnh nhân thấy tiểu nhiều, đến khám bệnh	Viên	160	18.3594	1	40.800	2023-09-13	112	69	3	50	0.5	25	LEVT3	Ngày uống 1/2 viên sáng trước ăn 30 phút	9	1	1	0	0	0	0	0	0	0	0	0	0	0	0	0	0	0	0	14.65	25.67	5.647	1
1.70994e+07	40.9	1	Pravastatin Savi 10 (23S) Pravastatin (10mg)	124/64	30	4190	PRST4	, Tối: 1 viên (Uống trước khi đi ngủ )	45	2	E11;D44.0;E03;E78.2	Bệnh nhân toàn trạng ổn định, đến tái khám định kì	Viên	155	17.0239	1	40.557	2023-10-24	124	64	4	50	0.85	42.5	LEVT31	Uống 1/2 viên sáng trước ăn từ thứ 2-5; riêng thứ 6, 7- chủ nhật uống 1 viên	18	1	1	0	0	0	0	0	0	0	0	0	0	0	0	0	0	0	0	14.55	25.57	5.547	1
1.70994e+07	46	1	Diamicron MR 60mg (23-TQG) Gliclazid (60mg)	124/70	60	5126	DIMT28	Sáng: 2 viên (Uống trước ăn, không nhai nghiền viên thuốc)	45	2	E11;E03;E78.2;I87.2	Bệnh nhân toàn trạng ổn định, đến tái khám	Viên	160	17.9688	1	40.800	2023-11-23	124	70	4	50	0.85	42.5	LEVT31	Thứ 2,3,4,5 ngày uống 1/2 viên trước ăn sáng 30 phút, thứ 6,7,CN uống 1 viên	16	1	1	0	0	0	0	0	0	0	0	0	0	0	0	0	0	0	0	13.65	24.67	4.647	1
1.71005e+07	73	1	DISthyrox (22) Levothyroxin (100mcg)	112/64	30	294	DIST7	Sáng: 1 viên (Uống )	59	2	D34;E03	Bệnh nhân toàn trạng ổn định, đến tái khám. XN máu: FT3: 4.75; FT4: 6.6; TSH 48	Viên	155	30.385	1	40.815	2022-11-14	112	64	3	100	1	100	DIST7	Sáng: 1 viên (Uống )	5	0	0	0	0	0	0	1	1	0	0	0	0	0	0	0	0	0	0	24.43	35.06	1.236	1
1.71005e+07	69	1	Authisix Calci carbonat+Vitamin D3 (1500 mg + 400 IU)	104/57	90	4950	AUTT3	Sáng: 1 viên (Uống sau bữa ăn 1.5 giờ)	59	2	E03;C73;K82	Bệnh nhân thấy mệt mỏi, sút 4kg/1 tháng	Viên	150	30.6667	0	40.1033	2023-10-14	104	57	5	100	1	100	DIST10	Sáng: 1 viên (Uống trước ăn)	6	0	1	0	0	0	0	1	1	0	1	0	0	1	0	0	0	0	0	20.01	28.94	1.236	1
1.71008e+07	66	1	LevoTHYROX Levothyroxin (100 mcg)	109/62	60	1617	LEVT4	Thứ 2 đến Thứ 6 mỗi ngày uống 1 viên, Thứ 7 và Chủ Nhật mỗi ngày uống 1/2 viên trước ăn sáng 30 phút	43	2	E06.5;E78.2;R73	Bệnh nhân bỏ tái khám 7 tháng, tự mua thuốc điều trị	Viên	158	26.4381	0	40.815	2022-11-04	109	62	1	100	0.85	85	LEVT4	Thứ 2 đến Thứ 6 mỗi ngày uống 1 viên, Thứ 7 và Chủ Nhật mỗi ngày uống 1/2 viên trước ăn sáng 30 phút	25	1	1	0	0	0	0	0	0	0	0	0	0	0	0	0	0	0	0	24.11	23.21	2.335	1
1.71008e+07	58.3	1	LevoTHYROX (22) Levothyroxin (50mcg)	109/57	60	1007	LEVT27	Thứ 2,4,6, chủ nhật ngày uống 2 viên sáng trước ăn 30 phút, thứ 3,5, 7, ngày uống 1 viên trước ăn sáng 30 phút	43	2	E06.3;R73.9	Bệnh nhân toàn trạng ổn định, đến tái khám	Viên	153	24.905	1	40.815	2023-06-21	109	57	1	50	1.5	75	LEVT27	Thứ 2,4,6, chủ nhật ngày uống 2 viên sáng trước ăn 30 phút, thứ 3,5, 7, ngày uống 1 viên trước ăn sáng 30 phút	25	1	1	0	0	1	0	0	0	0	0	0	0	0	0	0	0	0	0	18.68	23.9	2.635	1
1.71008e+07	58.8	1	LevoTHYROX Levothyroxin (50mcg)	98/66	60	1108	LEVT3	thứ 2, 4, 6 , chủ nhật uống 2 viên, còn thứ 3, 5, 7 uống 1 viên trước ăn sáng 30 phút	43	2	E06.5;M47;R73	Bệnh nhân thấy đau vai gáy, mệt mỏi, BMI: 24.35	Viên	153	25.1185	0	40.815	2023-10-16	98	66	3	50	1.5	75	LEVT3	thứ 2, 4, 6 , chủ nhật uống 2 viên, còn thứ 3, 5, 7 uống 1 viên trước ăn sáng 30 phút	23	1	1	0	0	0	0	0	0	0	0	0	0	0	0	0	0	0	0	32.83	29.8	3.135	1
1.71029e+07	63.6	1	LevoTHYROX Levothyroxin (100 mcg)	127/73	45	1617	LEVT4	ngày uống 1.5 viên sáng trước ăn	60	2	C73;E83.5;K08.3;R73	Bệnh nhân còn nề vết mổ, đau răng, đến tái khám (Khám thêm RHM)	Viên	146	29.8367	0		2022-07-14	127	73	6	100	1.5	150	LEVT4	ngày uống 1.5 viên sáng trước ăn	7	0	1	0	0	1	1	1	1	0	0	0	1	0	1	0	0	0	0	52.74	72.69	2.863	1
1.71029e+07	63.7	1	Calcicar Calci carbonat (500mg)	130/80	30	4950	CALT4	Sáng: 1 viên (Uống ngay sau ăn)	60	2	E03;E83.5;R73.9	Bệnh nhân toàn trạng ổn định, đến tái khám	Viên	145	30.2973	0	40.1031	2022-10-30	130	80	7	100	1.5	150	DIST7	ngày uống 1.5 viên sáng trước ăn	7	0	1	0	0	1	1	1	1	0	0	0	0	1	0	0	1	0	0	52.84	72.79	2.963	1
1.71029e+07	63.6	1	LevoTHYROX Levothyroxin (100 mcg)	96/62	135	1617	LEVT4	ngày uống 1 viên sáng trước ăn, chủ nhật uống 1.5 viên	60	2	E03;	Bệnh nhân toàn trạng ổn định, đến tái khám	Viên	146	29.8367	0		2023-06-21	96	62	6	100	1.25	125	LEVT4	ngày uống 1 viên sáng trước ăn, chủ nhật uống 1.5 viên	12	1	1	0	1	1	1	1	1	0	1	0	1	0	1	1	0	0	0	52.74	62.69	2.863	1
1.71029e+07	53.6	1	Betaserc 16mg (23S) Betahistin (16mg)	100/60	90	1986	BETT24	Sáng: 1 viên, Chiều: 1 viên, Tối: 1 viên (Uống )	60	2	E03;E78.2;G45.9;H81;H81.1;K59.1;R73.9	Mệt mỏi , đau đầu, chóng mặt, hay quên, rối loạn phân, buồn nôn, tiêu chảy	Viên	141	26.9604	1	40.899	2023-10-20	100	60	4	50	2	100	LEVT31	Sáng: 2 viên (Uống trước ăn sáng 30 phút)	9	1	1	0	0	1	0	1	1	0	0	0	0	0	0	0	0	0	0	27.26	24.9	2.863	1
1.71035e+07	42	1	LevoTHYROX Levothyroxin (50mcg)	130/70	60	1108	LEVT3	Sáng: 1 viên (Uống trước ăn sáng 30 phút)	35	2	E04.2;	Nuốt vướng	Viên	160	16.4062	0		2022-06-05	130	70	3	50	1	50	LEVT3	Sáng: 1 viên (Uống trước ăn sáng 30 phút)	9	1	1	0	0	0	0	0	0	0	0	0	0	0	0	0	0	0	0	12.7	15.91	2.878	1
1.71046e+07	45	1	Disthyrox (23S) Levothyroxin (100mcg)	108/69	15	294	DIST10	Ngày uống 1/2 viên sáng trước ăn 30 phút	27	2	E04.2;	Bệnh nhân toàn trạng ổn định, đến tái khám. Khám: bướu giáp độ II	Viên	152	19.4771	1	40.815	2023-09-19	108	69	1	100	0.5	50	DIST10	Ngày uống 1/2 viên sáng trước ăn 30 phút	9	1	1	0	0	0	0	0	0	0	0	0	0	0	0	0	0	0	0	18.02	25.7	0.258	1
1.71089e+07	61.3	1	LevoTHYROX Levothyroxin (50mcg)	117/73	45	1108	LEVT3	ngày uống 1.5 viên buổi sáng trước ăn 30 phút	55	2	E89.0;E27.3;E78.2;K76	Bệnh nhân tức ngực, hồi hộp, BMI:23.15 , đến tái khám.	Viên	166	22.2456	0		2022-05-26	117	73	4	50	1.25	62.5	LEVT3	ngày uống 1.5 viên buổi sáng trước ăn 30 phút	10	1	1	0	0	0	0	0	0	0	0	0	0	0	0	0	0	0	0	33.94	29.48	5.131	1
1.71089e+07	64.2	1	Crestinboston 10 Rosuvastatin (10mg)	154/84	30	8250	CRET9	, Tối: 1 viên (Uống trước khi đi ngủ )	55	2	E03;	Bệnh nhân toàn trạng ổn định, đến tái khám.	Viên	166	23.298	0	40.558	2022-06-23	154	84	5	50	1.25	62.5	LEVT3	ngày uống 1.5 viên buổi sáng trước ăn	8	0	1	0	0	0	0	0	0	0	0	0	0	0	0	0	0	0	0	33.84	29.38	5.031	1
1.71089e+07	64.5	1	LevoTHYROX Levothyroxin (50mcg)	172/93	45	1108	LEVT3	ngày uống 1.5 viên buổi sáng trước ăn 30 phút	55	2	E89.0;E27;E78.2;K76;K82	Bệnh nhân dùng thuốc lá điều trị đau khớp, tức hạ vị	Viên	166	23.4069	0		2022-07-25	172	93	1	50	1.5	75	LEVT3	ngày uống 1.5 viên buổi sáng trước ăn 30 phút	10	1	1	0	0	0	0	0	0	0	0	0	0	0	0	0	0	0	0	34.14	29.68	5.331	1
1.71089e+07	64.3	1	EsseROSE Phospholipid đậu nành (450mg)	130/72	60	7150	ESST3	Sáng: 1 viên, Chiều: 1 viên (Uống ngay sau ăn, uống nguyên viên)	55	2	E03;E27;E74.4;E78.2;K76	Bệnh nhân mệt mỏi, BMI: 24.30, tái khám định kỳ	Viên	166	23.3343	0		2022-12-20	130	72	4	50	1.5	75	LEVT27	ngày uống 1.5 viên buổi sáng trước ăn 30 phút	10	1	1	0	0	0	0	0	0	0	0	0	0	0	0	0	0	0	0	41.61	32.95	5.131	1
1.71089e+07	61.5	1	HuhajoTab Hydrocortison (10mg)	104/59	60	3850	HUHT	Ngày uống 2 viên chia 2 lần, Sáng uống 1.5 viên - Chiều uống 0.5 viên	55	2	E03;E27.3	Bệnh nhân toàn trạng ổn định, đến tái khám định kỳ	Viên	166	22.3182	0		2023-06-21	104	59	3	50	1.5	75	LEVT27	Ngày uống 1.5 viên buổi sáng trước ăn 30 phút	10	1	1	0	0	0	0	0	0	0	0	0	0	0	0	0	0	0	0	34.14	29.68	5.331	1
1.71089e+07	61.2	1	Reprat Pantoprazol (40mg)	120/69	30	15515	REphẫu thuật	Sáng: 1 viên (Uống trước ăn 1 giờ, uống nguyên viên)	55	2	E03;E27.3;K21	Bệnh nhân mệt mỏi, BMI: 23.15 đến tái khám định kỳ	Viên	166	22.2093	0	40.679	2023-08-22	120	69	3	100	0.75	75	DIST7	Ngày uống 3/4 viên trước ăn sáng 30 phút	9	1	1	0	0	0	0	0	0	0	0	0	0	0	1	0	0	0	0	33.84	29.38	5.031	1
1.71089e+07	61.5	1	HuhajoTab Hydrocortison (10mg)	138/77	90	3850	HUHT	Sáng: 2 viên, Chiều: 1 viên (Uống sau ăn)	55	2	E89.0;E27;E87.6;K21;R73.9	Bệnh nhân toàn trạng ổn định, đến tái khám định kỳ. BMI: 23.15	Viên	166	22.3182	0		2023-09-26	138	77	4	100	0.75	75	DIST10	ngày uống 3/4 viên trước ăn sáng 30 phút	9	1	1	0	0	0	0	0	0	0	0	0	1	0	1	0	1	0	0	28	28.95	5.331	1
1.71089e+07	61.4	1	Disthyrox (23S) Levothyroxin (100mcg)	140/82	25	294	DIST10	các ngày uống 3/4 viên trước ăn sáng 30 phút . Riêng thứ 5 và chủ nhật uống 1 viên trước ăn sáng 30 phút	55	2	E03;E27	Bệnh nhân toàn trạng ổn định, đến tái khám định kỳ	Viên	166	22.2819	1	40.815	2023-11-07	140	82	3	100	0.821	82.1	DIST10	các ngày uống 3/4 viên trước ăn sáng 30 phút . Riêng thứ 5 và chủ nhật uống 1 viên trước ăn sáng 30 phút	25	1	1	0	0	0	0	0	0	0	0	0	0	0	1	0	0	0	0	34.04	29.58	5.231	1
1.71089e+07	61.9	1	LevoTHYROX (23) Levothyroxin (50mcg)	134/81	52	1007	LEVT31	các ngày uống 1.5 viên trước ăn sáng 30 phút. Riêng thứ 3,5 và chủ nhật uống 2 viên trước ăn sáng 30 phút	55	2	E03;E27	Bệnh nhân toàn trạng ổn định, đến tái khám định kỳ	Viên	166	22.4633	1	40.815	2023-12-08	134	81	3	50	1.75	87.5	LEVT31	các ngày uống 1.5 viên trước ăn sáng 30 phút. Riêng thứ 3,5 và chủ nhật uống 2 viên trước ăn sáng 30 phút	24	1	1	0	0	0	0	0	0	0	0	0	0	0	1	0	0	0	0	34.54	30.08	5.731	1
1.71102e+07	64.4	0	Actelsar (21) telmisartan (40mg)	102/66	60	3840	ACTT14	Sáng: 2 viên (Uống )	46	2	I10;E11;I48.2	Hồi hộp	Viên	164	23.9441	1	40.526	2022-05-02	102	66	4	50	1	50	LEVT3	Sáng: 1 viên (Uống trước ăn sáng 30 phút)	9	1	1	0	0	0	1	0	0	0	0	0	0	0	0	0	0	0	0	31.8	25.48	4.898	1
1.71102e+07	65	0	Amecitex Citicolin (500mg)	102/66	30	19795	AMET	, Tối: 1 viên (Uống )	46	2	I10;E03;E11;E78.2;G40;I48.2;N18.8	đau ngực	Viên	164	24.1672	0		2022-06-01	102	66	3	50	1	50	LEVT3	Sáng: 1 viên (Uống trước ăn sáng 30 phút)	9	1	1	0	0	0	1	0	0	0	0	0	0	0	0	0	0	0	0	48.57	41.04	5.498	1
1.71102e+07	64.4	0	LevoTHYROX Levothyroxin (50mcg)	98/71	30	1108	LEVT3	Sáng: 1 viên (Uống trước ăn sáng 30 phút)	46	2	I10;E11;G40;I48.2;N18.8	ĐAU NGỰC T	Viên	164	23.9441	0		2022-07-01	98	71	1	50	1	50	LEVT3	Sáng: 1 viên (Uống trước ăn sáng 30 phút)	9	1	1	0	0	0	1	0	0	0	0	0	0	0	0	0	0	0	0	23.8	16.88	4.898	1
1.71102e+07	62.5	0	Glucophage XR metformin (1000mg)	107/68	30	5328	GLU021NT	, Tối: 1 viên (Uống ngay sau ăn, uống nguyên viên)	46	2	I10;E03;E04.2;E11;E78.2;G40;I48.3;M10;N18.3	Sau ra viện 5 ngày, hiện tại mệt mỏi ( khám thêm Ck Thần kinh) , SA vùng cổ: Nhân hai thùy Tirads 3	Viên	164	23.2377	0	40.807	2022-08-13	107	68	3	50	1	50	LEVT3	Sáng: 1 viên (Uống trước ăn sáng 30 phút)	9	1	1	0	0	0	1	0	0	0	0	0	0	0	0	0	0	0	0	48.07	40.54	4.998	1
1.71102e+07	62.7	0	GlucoPHAGE XR metformin (1000mg)	128/73	30	5328	GLU021NT	, Tối: 1 viên (Uống ngay sau ăn, uống nguyên viên)	46	2	I10;E03;E11;E78.2;I48.2;M10;N39.0	Bệnh nhân toàn trạng ổn định, đến tái khám.	Viên	164	23.312	0	40.807	2022-10-13	128	73	4	50	1	50	LEVT27	Sáng: 1 viên (Uống trước ăn sáng 30ph)	8	0	1	0	0	0	1	0	0	0	0	0	0	0	0	0	0	0	0	48.27	40.74	5.198	1
1.71102e+07	62.4	0	Crestinboston 10 Rosuvastatin (10mg)	113/72	30	8250	CRET9	, Tối: 1 viên (Uống trước khi đi ngủ )	46	2	I10;E03;E11;E78.2;G40;I25.2;I48.2;M10;N18.3	Bệnh nhân toàn trạng ổn định, tái khám định kỳ	Viên	164	23.2005	0	40.558	2022-11-22	113	72	3	50	1	50	LEVT27	Sáng: 1 viên (Uống trước ăn sáng 30ph)	8	0	1	0	0	0	1	0	0	0	0	0	0	0	0	0	0	0	0	47.97	40.44	4.898	1
1.71102e+07	62.2	0	Forgout Febuxostat (40mg)	110/62	25	13482	FORT16	Sáng: 1 viên (Uống )	46	2	I10;E11;E78.2;E89.0;G40;I25.2;I48.2;M10	Bệnh nhân toàn trạng ổn định, tái khám định kỳ	Viên	164	23.1261	0		2022-12-22	110	62	3	50	1	50	LEVT27	Sáng: 1 viên (Uống trước ăn sáng 30ph)	8	0	1	0	0	0	1	0	0	0	0	0	0	0	0	0	0	0	0	47.77	40.24	4.698	1
1.71102e+07	62.4	0	BetaLOC Zok 50mg (22) Metoprolol (47.5mg)	108/72	30	5490	BEZT12	Sáng: 1 viên (Uống không nhai nghiền viên thuốc)	46	2	I10;E03;E11.6;E78.2;G40;I48.2;I50;I63;M10	Bệnh nhân toàn trạng ổn định, đến tái khám định kỳ	Viên	164	23.2005	1	40.515	2023-06-19	108	72	5	50	1	50	LEVT27	Sáng: 1 viên (Uống trước ăn sáng 30ph)	8	0	1	0	0	0	1	0	0	0	0	0	0	0	0	0	0	0	0	47.97	40.44	4.898	1
1.71102e+07	62.6	0	Depakine Chrono Valproat natri (500mg)	115/71	30	7669	DEP004NT	Sáng: 1 viên (Uống ngay sau ăn, uống nguyên viên)	46	2	I10;E03;E11.6;E78.2;G40;I48.2;I50;I63;K76;M10	Bệnh nhân toàn trạng ổn định, đến tái khám định kỳ	Viên	164	23.2748	0		2023-07-19	115	71	2	100	0.5	50	DIST7	Ngày uống 1/2 viên buổi sáng trước ăn 30 phút	10	1	1	0	0	0	1	0	0	0	0	0	0	0	0	0	0	0	0	48.17	40.64	5.098	1
1.71102e+07	62.2	0	Betaloc Zok 50mg (23) Metoprolol (Metoprolol succinat 47,5mg (tương đương với Metoprolol tartrate 50mg))	115/71	30	5490	BEZT13	Sáng: 1 viên (Uống )	46	2	I50;E03;E11;I10;I48.2	Mệt, ho, chướng bụng, chóng mặt	Viên	164	23.1261	1	40.515	2023-08-19	115	71	2	100	0.5	50	DIST7	sáng 1/2 viên	3	0	0	0	0	0	1	0	0	0	0	0	0	0	0	0	0	0	0	40.9	30.67	4.698	1
1.71102e+07	62	0	Depakine Chrono Valproat natri (500mg)	106/60	60	7669	DEP004NT	Sáng: 1 viên, Tối: 1 viên (Uống ngay sau ăn, uống nguyên viên)	46	2	I10;E03;E11;E78.4;G40;I48.9;I50;M10	Bệnh nhân toàn trạng ổn định, đến tái khám định kỳ	Viên	164	23.0518	0	40.141	2023-09-18	106	60	2	100	0.5	50	DIST10	uống 1/2 viên buổi sáng trước ăn 30 phút	9	1	1	0	0	0	1	0	0	0	0	0	0	0	0	0	0	0	0	47.57	40.04	4.498	1
1.71102e+07	62.2	0	Cozaar losartan (50mg)	120/63	15	9208	COZ001NT	Ngày uống 1/2 viên tối sau ăn	46	2	I10;E03;E11;E78.4;I48.2;I63.8;M10	Bệnh nhân toàn trạng ổn định, đến tái khám định kỳ	Viên	164	23.1261	0	40.512	2023-10-18	120	63	2	50	1	50	LEVT31	Sáng: 1 viên (Uống trước ăn sáng 30 phút)	9	1	1	0	0	0	1	0	0	0	0	0	0	0	0	0	0	0	0	47.77	40.24	4.698	1
1.71102e+07	62.2	0	Crestinboston 10 Rosuvastatin (10mg)	105/52	30	8250	CRET9	, Tối: 1 viên (Uống trước khi đi ngủ )	46	2	I10;E11;I48.2;I50	Bệnh nhân toàn trạng ổn định, đến tái khám định kỳ	Viên	164	23.1261	0	40.558	2023-11-17	105	52	2	50	1	50	LEVT31	Sáng: 1 viên (Uống trước ăn sáng 30 phút)	9	1	1	0	0	0	1	0	0	0	0	0	0	0	0	0	0	0	0	26.44	15.61	4.698	1
1.71102e+07	62.6	0	Diamicron MR 60mg (23-TQG) Gliclazid (60mg)	119/74	60	5126	DIMT28	Sáng: 2 viên (Uống trước ăn, không nhai nghiền viên thuốc)	46	2	I10;E03;E11;E78.4;I48.9;I50;M10	Bệnh nhân toàn trạng ổn định, đến tái khám định kỳ .	Viên	164	23.2748	1	40.800	2023-12-18	119	74	2	50	1	50	LEVT31	Sáng: 1 viên (Uống trước ăn sáng 30 phút)	9	1	1	0	0	0	1	0	0	0	0	0	0	0	0	0	0	0	0	48.17	40.64	5.098	1
1.7113e+07	42	1	LevoTHYROX Levothyroxin (50mcg)	108/67	90	1108	LEVT3	Sáng: 1 viên (Uống trước ăn sáng 30 phút)	22	2	C73;E78.4;K76	Bệnh nhân sau mổ tuyến giáp, hiện tại thấy cổ sưng, hơi đau kèm theo mệt mỏi	Viên	160	16.4062	0	40.815	2023-10-28	108	67	1	50	1	50	LEVT3	Sáng: 1 viên (Uống trước ăn sáng 30 phút)	9	1	1	0	0	0	0	1	0	0	0	0	0	0	0	0	0	0	0	24.64	39.14	0.541	1
1.7113e+07	49	1	LevoTHYROX (22) Levothyroxin (50mcg)	119/69	30	1007	LEVT27	Sáng: 1 viên (Uống trước ăn sáng 30ph)	27	2	E03;	Bệnh nhân hay chóng mặt, mệt mỏi	Viên	158	19.6283	1	40.815	2022-11-04	119	69	1	50	1	50	LEVT27	Sáng: 1 viên (Uống trước ăn sáng 30ph)	8	0	1	0	0	0	0	1	1	0	0	0	0	0	0	0	0	0	0	17.2	19.1	0.364	1
1.71137e+07	46.8	1	Gliclada (21) Gliclazid (30mg)	143/82	90	2470	GLIT6	Sáng: 3 viên (Uống trước ăn, không nhai nghiền viên thuốc)	60	2	E11;E03.8;I10;K76	Bệnh nhân toàn trạng ổn định, đến tái khám - Không có yếu tố dịch tễ với covid 19	Viên	145	22.2592	1	40.800	2022-01-26	143	82	4	100	0.75	75	LEVT4	ngày chẵn( thứ 2,4,6,CN) uống 0.5 viên sáng trước ăn,ngày lẻ( thứ 3,5,7) uống 1 viên trước ăn sáng	19	1	1	0	0	1	1	0	0	0	0	0	0	0	0	0	0	0	0	27.16	21.74	2.012	1
1.71137e+07	56.9	1	Diamicron MR (22) Gliclazid (60mg)	136/81	30	5285	DIMT27	Sáng: 1 viên (Uống trước ăn, không nhai nghiền viên thuốc)	60	2	E11.2;E03;E78.2;I10;K76.0;N18.2	Bệnh nhân toàn trạng ổn định, đến tái khám	Viên	145	27.063	1	40.800	2022-05-29	136	81	4	100	1	100	LEVT4	ngày chẵn( thứ 2,4,6,CN) uống nửa viên sáng trước ăn,ngày lẻ( thứ 3,5,7) uống 1 viên trước ăn sáng	19	1	1	0	0	1	1	0	0	0	0	0	0	0	0	0	0	0	0	27.26	31.84	2.112	1
1.71137e+07	46.7	1	LevoTHYROX Levothyroxin (100 mcg)	124/73	30	1617	LEVT4	Thứ 2, 4, 6, chủ nhật: uống 1/2 viên trước ăn sáng. Các ngày thứ 3,5,7: uống 1 viên trước ăn sáng 30 phút	60	2	E11;E03;E78;I10;K76.0;N18.3	Bệnh nhân toàn trạng ổn định, tái khám theo hẹn.	Viên	145	22.2117	0		2022-07-03	124	73	1	100	0.75	75	LEVT4	Thứ 2, 4, 6, chủ nhật: uống 1/2 viên trước ăn sáng. Các ngày thứ 3,5,7: uống 1 viên trước ăn sáng 30 phút	24	1	1	0	0	1	1	0	0	0	0	0	0	0	0	0	0	0	0	27.06	21.64	1.912	1
1.71137e+07	46.1	1	Panfor SR-1000 (22S) metformin (1000mg)	138/79	30	2000	PAST12	, Tối: 1 viên (Uống ngay sau ăn)	60	2	E11.2;E78.2;E89.0;I10;K76;N18.2	Mệt mỏi	Viên	145	21.9263	1	40.807	2022-08-14	138	79	4	100	0.85	85	LEVT4	từ thứ 2 đến thứ 6 mỗi ngày uống 1/2 viên trước ăn sáng 30 phút. Thứ 7, Chủ Nhật uống ngày 1 viên trước ăn sáng 30 phút	29	1	1	0	0	1	1	0	0	0	0	0	0	0	0	0	0	0	0	29.56	12	1.312	1
1.71137e+07	46.8	1	Pyzacar 25 mg (22S) losartan (25mg)	138/79	30	1850	PYZT2	Sáng: 1 viên (Uống )	60	2	E11.9;E03;E78.2;I10;K76.0;N18.2	Bệnh nhân toàn trạng ổn định, đến tái khám	Viên	145	22.2592	1	40.512	2022-10-09	138	79	4	100	0.85	85	DIST7	Thứ 2 đến thứ 6 ngày uống 1/2 viên trước ăn sáng 30 phút. Thứ 7, chủ nhật uống 1 viên trước ăn sáng 30 phút	26	1	1	0	0	1	1	0	0	0	0	0	0	0	0	0	0	0	0	27.16	21.74	2.012	1
1.71137e+07	46.6	1	Panfor SR-1000 (22S) metformin (1000mg)	135/73	30	2000	PAST12	, Tối: 1 viên (Uống ngay sau ăn)	60	2	E11.2;E03;E78.2;I10;K76.0;N18.2	Bệnh nhân toàn trạng ổn định, đến tái khám	Viên	145	22.1641	1	40.807	2022-11-20	135	73	4	50	1.5	75	LEVT27	ngày uống 1 viên sáng trước ăn, thứ 7, chủ nhật uống 2 viên	14	1	1	0	0	1	1	0	0	0	0	0	0	0	0	0	0	0	0	26.96	21.54	1.812	1
1.71137e+07	47.5	1	Diamicron MR 60mg (23-TQG) Gliclazid (60mg)	134/71	30	5126	DIMT28	Sáng: 1 viên (Uống trước ăn, không nhai nghiền viên thuốc)	60	2	E11.2;E03;E78.2;I10	Bệnh nhân toàn trạng ổn định, đến tái khám	Viên	145	22.5922	1	40.800	2023-06-11	134	71	5	50	1.5	75	LEVT27	ngày uống 1 viên sáng trước ăn, thứ 7, chủ nhật uống 2 viên	14	1	1	0	0	1	1	0	0	0	0	0	0	1	0	0	0	0	0	26.86	21.44	1.712	1
1.71137e+07	47	1	Bisulfat Crom+selen+Vitamin C (50mg+50mcg+25mcg)	121/74	60	4950	BIST14	Sáng: 1 viên, Tối: 1 viên (Uống )	60	2	E11.2;E03;I10;K76.0;N18.2	Bệnh nhân toàn trạng ổn định, đến tái khám	Viên	145	22.3543	0		2023-07-23	121	74	5	100	0.85	85	DIST7	Ngày uống 1/2 viên sáng trước ăn 30 phút, thứ 7 và chủ nhật uống 1 viên	17	1	1	0	0	1	1	0	0	0	0	0	0	1	0	0	0	0	0	26.36	20.94	1.212	1
1.71137e+07	47.8	1	Diamicron MR 60mg (23-TQG) Gliclazid (60mg)	135/86	30	5126	DIMT28	Sáng: 1 viên (Uống trước ăn, không nhai nghiền viên thuốc)	60	2	E11.2;E03;I10	Bệnh nhân toàn trạng ổn định, đến tái khám	Viên	145	22.7348	1	40.800	2023-09-19	135	86	5	50	1.5	75	LEVT3	ngày uống 1 viên sáng trước ăn, thứ 7, chủ nhật uống 2 viên	14	1	1	0	0	1	1	0	0	0	0	0	0	0	0	0	0	0	0	32.39	25.63	2.012	1
1.71137e+07	47.6	1	Metformin Stella (22-TQG) XR metformin (1000mg)	133/74	45	1830	MEST12	, Tối: 1 viên (Uống ngay sau ăn, uống nguyên viên)	60	2	E11;E78.2;E89.0;I10;N18.2	Bệnh nhân toàn trạng ổn định, tái khám định kỳ.	Viên	145	22.6397	1	40.807	2023-12-20	133	74	5	50	1.5	75	LEVT31	Từ T2 đến T6, uống 1 viên, T7+CN, uống 2 viên, trước ăn sáng	14	1	1	0	0	1	1	0	0	0	0	0	0	0	0	0	0	0	0	28.19	28.86	1.812	1
1.71192e+07	63.9	1	Autifan 20 (21) Fluvastatin (20mg)	93/71	30	4000	AUTT2	, Tối: 1 viên (Uống )	67	2	E03;E78;Q61;R73	Bệnh nhân không có yếu tố dịch tễ Covid 19 , BN mệt mỏi, khô họng	Viên	157	25.924	1	40.554	2022-02-17	93	71	2	50	1.285	64.25	LEVT3	Uống trước ăn sáng 30 phút. Thứ 2 đến thứ 6: uống 1 viên/ngày. Riêng thứ 7, chủ nhật: uống 2 viên/ngày	22	1	1	0	0	1	0	0	1	0	0	0	0	0	0	0	0	0	0	22.59	28.66	2.069	1
1.71192e+07	63.8	1	LevoTHYROX Levothyroxin (50mcg)	93/71	60	1108	LEVT3	Ngày uống 1 viên buổi sáng trước ăn. Riêng thứ 7, CN ngày uống 2 viên trước ăn sáng 30 phút	67	2	E03;E78.2;Q61	Mệt mỏi	Viên	157	25.8834	0		2022-08-31	93	71	2	50	1.5	75	LEVT3	Ngày uống 1 viên buổi sáng trước ăn. Riêng thứ 7, CN ngày uống 2 viên trước ăn sáng 30 phút	21	1	1	0	0	0	0	0	1	0	0	0	0	0	0	0	0	0	0	22.05	28.64	1.969	1
1.71192e+07	62	1	Etexbenkis capsule Thymomodulin (80mg)	108/64	60	7480	ETET	Sáng: 1 viên, Chiều: 1 viên (Uống )	67	2	E03;E78.4;K76;Q61	Bệnh nhân thấy mệt mỏi, đến khám bệnh. BMI; 25.97	Viên	157	25.1532	0		2023-10-09	108	64	2	50	1.5	75	LEVT31	Thứ 2,3,4,5, 6 uống 1 viên trước ăn sáng 30 phút. Thứ 7, chủ nhật uống 2 viên trước ăn sáng 30 phút.	23	1	1	0	0	0	0	0	1	0	0	0	0	0	0	0	0	0	0	30.15	26.46	2.169	1
1.71205e+07	52	1	Levothyrox (23) Levothyroxin (50mcg)	134/81	60	1007	LEVT31	Ngày uống 2 viên trước ăn sáng 30 phút (chủ nhật uống 1 viên)	51	2	E03;E61.1;E83.5;K76	Bệnh nhân thấy mệt mỏi, BMI: 23.11	Viên	150	23.1111	1	40.815	2023-11-15	134	81	1	50	1.5	75	LEVT31	Ngày uống 2 viên trước ăn sáng 30 phút (chủ nhật uống 1 viên)	14	1	1	0	0	0	0	1	1	0	0	0	0	0	0	0	0	0	0	21.97	14.32	0.284	1
1.71235e+07	50.7	1	LevoTHYROX Levothyroxin (50mcg)	132/54	60	1108	LEVT3	Từ thứ 2 đến thứ 6, ngày uống 1.5 viên trước ăn sáng. Thứ 7, chủ nhật ngày uống 1 viên trước ăn sáng	55	2	E03;E23.2;I49.3	Bệnh nhân mệt mỏi, đau mỏi các khớp, tiểu nhiều	Viên	155	21.103	0		2022-05-09	132	54	4	50	1.25	62.5	LEVT3	Từ thứ 2 đến thứ 6, ngày uống 1.5 viên trước ăn sáng. Thứ 7, chủ nhật ngày uống 1 viên trước ăn sáng	24	1	1	0	0	1	0	0	1	0	0	0	1	1	0	0	0	0	0	32.49	27.63	3.038	1
1.71235e+07	51	1	LevoTHYROX Levothyroxin (50mcg)	132/54	60	1108	LEVT3	Thứ 2, 4, 6 ,chủ nhật ngày uống 1.5 viên, còn thứ 3, 5, 7 ngày uống 2 viên trước ăn sáng	55	2	E03;E23.2	Bệnh nhân tiểu ít	Viên	155	21.2279	0		2022-06-20	132	54	2	50	1.25	62.5	LEVT3	Thứ 2, 4, 6 ,chủ nhật ngày uống 1.5 viên, còn thứ 3, 5, 7 ngày uống 2 viên trước ăn sáng	22	1	1	0	0	1	0	0	1	0	0	0	0	0	0	0	0	0	0	32.8	24.83	3.338	1
1.71235e+07	60.5	1	LevoTHYROX Levothyroxin (100 mcg)	130/80	30	1617	LEVT4	Sáng: 1 viên (Uống trước ăn sáng 30 phút)	55	2	E03;E78.2	Bệnh nhân mệt, tiểu nhiều	Viên	145	28.7753	0		2022-07-24	130	80	3	100	1	100	LEVT4	Sáng: 1 viên (Uống trước ăn sáng 30 phút)	9	1	1	0	0	0	0	0	1	0	0	0	0	0	0	0	0	0	0	32.3	34.33	2.838	1
1.71235e+07	60.1	1	OtibONE 1000 (22) Glucosamin (1g)	132/71	30	4900	OTIT6	Sáng: 1 gói (Uống )	55	2	E03;E78.2;M17;M47;M75	Đợt này bệnh nhân đau vai T, đau cột sống thắt lưng, đau khớp gối T, hạn chế vận động cột sống thắt lưng, khớp vai	Gói	145	28.585	1	40.64	2022-08-28	132	71	5	100	1	100	LEVT4	Sáng: 1 viên (Uống trước ăn sáng 30 phút)	9	1	1	0	0	0	0	0	0	0	0	0	0	0	1	0	0	0	0	27.19	36.71	2.438	1
1.71235e+07	60.6	1	OraCU diacerhein (50mg)	111/58	30	9130	ORAT	Sáng: 1 viên (Uống ngay sau ăn, uống nguyên viên. nước tiểu đỏ do uống thuốc)	55	2	E03;M75	Đau khớp vai hai bên, hạn chế vận động	Viên	145	28.8228	0		2022-10-23	111	58	6	50	2	100	LEVT27	Sáng: 2 viên (Uống trước ăn sáng 30ph)	8	0	1	0	0	0	0	0	0	0	0	0	0	0	1	0	0	0	0	25.74	27.17	2.938	1
1.71235e+07	61.8	1	Sulpiride Stella (22S) Sulpirid (50mg)	127/72	15	490	SUST3	, Tối: 1 viên (Uống sau ăn)	55	2	E03;E11.9;E78.2;F06.4	Bệnh nhân thấy mệt mỏi, ăn kém, hay hồi hộp, lo lắng, đến khám bệnh. Nghiệm pháp tăng đường máu G0/G2: 6.32/11.73mmol/l	Viên	145	29.3936	1	40.956	2023-08-27	127	72	4	100	1	100	DIST7	Sáng: 1 viên (Uống trước ăn 30 phút)	8	0	1	0	0	1	0	0	1	0	0	0	0	0	0	0	0	0	0	24.52	28.06	3.138	1
1.71261e+07	57	1	Crestinboston 10 Rosuvastatin (10mg)	185/110	30	8250	CRET9	, Tối: 1 viên (Uống trước khi đi ngủ )	67	2	I10;E03;E78.2;K76	Mệt mỏi, hoa mắt, chóng mặt, tức ngực, hồi hộp. Huyết áp lần 2: 170/90mmHg	Viên	146	26.7405	0	40.558	2022-11-03	185	110	5	50	1.5	75	LEVT27	ngày uống 1.5 viên buổi sáng trước ăn 30 phút	10	1	1	0	0	0	1	0	0	0	0	0	0	0	0	0	0	0	0	31.95	25.54	4.224	1
1.71261e+07	57	1	Crestinboston 10 Rosuvastatin (10mg)	131/81	30	8250	CRET9	, Tối: 1 viên (Uống trước khi đi ngủ )	67	2	I10;E03;E78.2;K76	Bệnh nhân ho thúng thắng, tái khám định kỳ	Viên	146	26.7405	0	40.558	2022-12-07	131	81	6	50	1.5	75	LEVT27	ngày uống 1.5 viên buổi sáng trước ăn 30 phút	10	1	1	0	0	0	1	0	0	0	0	0	0	0	0	0	0	0	0	31.95	25.54	4.224	1
1.71309e+07	62	1	LevoTHYROX Levothyroxin (100 mcg)	120/71	50	1617	LEVT4	Các ngày uống 1 viên, riêng thứ 7 và chủ nhật uống 1.5 viên sáng trước ăn 30 phút.	60	2	E03;E78.2;K76;R73.9	Mệt mỏi ăn kém	Viên	152	26.8352	0		2022-07-09	120	71	6	100	1.142	114.2	LEVT4	Các ngày uống 1 viên, riêng thứ 7 và chủ nhật uống 1.5 viên sáng trước ăn 30 phút.	19	1	1	0	0	1	0	1	1	0	0	1	1	0	0	0	0	0	0	61.72	63.11	1.31	1
1.71332e+07	63.7	1	DISthyrox (22) Levothyroxin (100mcg)	105/62	30	294	DIST7	Sáng: 1 viên (Uống trước ăn)	50	2	E03;D10.7;J31.2;K21;K29	Bệnh nhân vướng họng, ợ hơi, tức thượng vị, đến tái khám ( Khám thêm TMH)	Viên	148	29.0814	1	40.815	2022-07-07	105	62	3	100	1	100	DIST7	Sáng: 1 viên (Uống trước ăn)	6	0	1	0	1	0	0	0	0	0	0	0	0	0	0	0	0	0	0	22.02	29.59	3.56	1
1.71332e+07	63.2	1	AllVitamine Vitamin A+Vitamin B1+Vitamin B2+Vitamin B6+Vitamin E+Vitamin PP ()	110/73	60	4180	ALLT2	Sáng: 1 viên, Chiều: 1 viên (Uống sau ăn)	50	2	E03;E83.5;K76	Bệnh nhân thấy đau mỏi cánh tay (P), đến khám bệnh	Viên	148.6	28.6206	0		2023-08-29	110	73	5	100	1	100	DIST7	Sáng: 1 viên (Uống trước ăn 30 phút)	8	0	1	0	0	0	0	0	0	0	0	0	0	1	0	0	0	0	0	36.38	44.28	3.06	1
1.71332e+07	62.7	1	Disthyrox (23S) Levothyroxin (100mcg)	118/69	30	294	DIST10	Sáng: 1 viên (Uống trước ăn)	50	2	E89.0;D44.0;K76	Bệnh nhân toàn trạng ổn định, đến tái khám định kì	Viên	148	28.6249	1	40.815	2023-11-29	118	69	3	100	1	100	DIST10	Sáng: 1 viên (Uống trước ăn)	6	0	1	0	0	0	0	0	0	0	0	0	0	0	0	0	0	0	0	21.42	21.79	3.56	1
1.71389e+07	65	1	Cravit Tab Levofloxacin (750mg)	125/73	7	64200	CRTT2	Sáng: 1 viên (Uống sau ăn, uống với nhiều nước)	66	2	E11.9;E07;E78.2;J06.0;J18.0;R59.0	Bệnh nhân ho khạc đờm trắng 3 ngày nay, khò khè, không sốt, đến khám bệnh	Viên	149	29.278	0	40.229	2023-10-09	125	73	4	100	1	100	DIST10	Sáng: 1 viên (Uống trước ăn)	6	0	1	0	0	1	0	0	1	0	0	0	0	0	0	0	0	0	0	20.62	28.02	1.05	1
1.71396e+07	42	1	LevoTHYROX Levothyroxin (50mcg)	136/85	50	1108	LEVT3	ngày uống 1/2 viên trước ăn sáng	46	2	H81;E04.2;E78.2;G43;I68;M47;R73.9	Bệnh nhân chóng mặt, đến khám. Siêu âm: Nhân hai thùy tuyến giáp TIRADS 3- 4a	Viên	157	17.0392	0		2022-07-02	136	85	1	50	0.5	25	LEVT3	ngày uống 1/2 viên trước ăn sáng	7	0	1	0	0	0	0	0	0	0	0	0	0	0	0	0	0	0	0	15.04	16.32	1.127	1
1.71414e+07	43	1	LevoTHYROX (22) Levothyroxin (50mcg)	131/80	30	1007	LEVT27	Sáng: 1 viên (Uống trước ăn sáng 30ph)	31	2	E03;	Toàn trạng bệnh nhân ổn định, tái khám định kỳ	Viên	158	17.2248	1	40.815	2022-12-17	131	80	1	50	1	50	LEVT27	Sáng: 1 viên (Uống trước ăn sáng 30ph)	8	0	1	0	0	0	0	0	0	0	0	0	0	0	0	0	0	0	0	31.24	22.75	1.338	1
1.71422e+07	62	1	LevoTHYROX Levothyroxin (100 mcg)	108/63	100	1617	LEVT4	Sáng: 1 viên (Uống trước ăn sáng 30 phút)	47	2	E03;	Bệnh nhân toàn trạng ổn định, đến tái khám	Viên	155	25.8065	0		2022-05-22	108	63	3	100	1	100	LEVT4	Sáng: 1 viên (Uống trước ăn sáng 30 phút)	9	1	1	0	0	0	0	0	0	0	0	0	0	0	0	0	0	0	0	18.58	22.19	0.381	1
1.71422e+07	49	1	Levothyrox (23) Levothyroxin (50mcg)	99/57	35	1007	LEVT31	ngày uống 1 viên trước ăn sáng 30 phút(chủ nhật uống 1.5 viên)	47	2	E03;	Bệnh nhân mệt mỏi	Viên	160	19.1406	1	40.815	2023-11-05	99	57	1	50	1.25	62.5	LEVT31	ngày uống 1 viên trước ăn sáng 30 phút(chủ nhật uống 1.5 viên)	13	1	1	0	0	0	0	0	0	0	0	0	0	0	0	0	0	0	0	20.37	20.02	0.381	1
1.7144e+07	65.1	1	Actelsar (21) telmisartan (40mg)	143/73	30	3840	ACTT14	Sáng: 1 viên (Uống )	67	2	I10;E04.1;E07;Q61	Bệnh nhân toàn trạng ổn định, đến tái khám	Viên	147	30.1263	1	40.526	2022-05-11	143	73	4	100	1	100	DIST6	Sáng: 1 viên (Uống trước ăn)	6	0	1	0	0	0	1	0	1	0	0	0	0	0	0	0	0	0	0	22.8	33.87	1.867	1
1.7144e+07	65.6	1	Actelsar (21) telmisartan (40mg)	129/70	30	3840	ACTT14	Sáng: 1 viên (Uống )	67	2	I10;E04	Bệnh nhân toàn trạng ổn định, đến tái khám	Viên	147	30.3577	1	40.526	2022-06-12	129	70	4	100	1	100	DIST6	Sáng: 1 viên (Uống uống trước ăn)	7	0	1	0	0	0	1	0	1	0	0	0	0	0	0	0	0	0	0	23.3	34.37	2.367	1
1.7144e+07	65.3	1	Disthyrox (21) Levothyroxin (100 mcg)	133/69	30	294	DIST6	Sáng: 1 viên (Uống trước ăn)	67	2	I10;E04.1;Q61	Bệnh nhân toàn trạng ổn định, đến tái khám	Viên	147	30.2189	1	40.815	2022-07-12	133	69	3	100	1	100	DIST6	Sáng: 1 viên (Uống trước ăn)	6	0	1	0	0	0	1	0	1	0	0	0	0	0	0	0	0	0	0	23	34.07	2.067	1
1.7144e+07	65.8	1	LevoTHYROX Levothyroxin (100 mcg)	137/67	30	1617	LEVT4	Sáng: 1 viên (Uống trước ăn sáng 30 phút)	67	2	I10;E04.1	Bệnh nhân toàn trạng ổn định, đến tái khám	Viên	147	30.4503	0		2022-08-12	137	67	5	100	1	100	LEVT4	Sáng: 1 viên (Uống trước ăn sáng 30 phút)	9	1	1	0	0	0	1	0	1	0	0	0	0	0	0	0	0	0	0	23.5	34.57	2.567	1
1.7144e+07	66.4	1	DISthyrox (22) Levothyroxin (100mcg)	112/63	30	294	DIST7	Sáng: 1 viên (Uống )	67	2	I10;E04.1	Bệnh nhân toàn trạng ổn định, đến tái khám	Viên	147	30.7279	1	40.815	2022-10-12	112	63	4	100	1	100	DIST7	Sáng: 1 viên (Uống )	5	0	0	0	0	0	1	0	1	0	0	0	0	0	0	0	0	0	0	23.1	34.17	2.167	1
1.7144e+07	66.1	1	Ticonet Coenzyme Q10 (30MG)	130/70	60	4840	TIC008NT	Sáng: 1 viên, Chiều: 1 viên (Uống sau ăn)	67	2	I10;E04.1;Q61	Bệnh nhân toàn trạng ổn định, đến tái khám	Viên	147	30.5891	0		2022-11-11	130	70	4	100	1	100	DIST7	Sáng: 1 viên (Uống )	5	0	0	0	0	0	1	0	1	0	0	0	0	0	0	0	0	0	0	22.8	33.87	1.867	1
1.7144e+07	66.3	1	DISthyrox (22) Levothyroxin (100mcg)	137/81	30	294	DIST7	Sáng: 1 viên (Uống trước ăn)	67	2	I10;E04.1	Bệnh nhân toàn trạng ổn định, đến tái khám	Viên	147	30.6817	1	40.815	2022-12-12	137	81	4	100	1	100	DIST7	Sáng: 1 viên (Uống trước ăn)	6	0	1	0	0	0	1	0	1	0	0	0	0	0	0	0	0	0	0	23	34.07	2.067	1
1.7144e+07	64.9	1	DISthyrox (22) Levothyroxin (100mcg)	115/64	30	294	DIST7	Sáng: 1 viên (Uống )	67	2	I10;E07	Bệnh nhân toàn trạng ổn định, đến tái khám	Viên	147	30.0338	1	40.815	2023-06-14	115	64	4	100	1	100	DIST7	Sáng: 1 viên (Uống )	5	0	0	0	0	0	1	0	1	0	0	0	0	1	0	0	0	0	0	23.6	34.67	2.667	1
1.7144e+07	64.9	1	Bisulfat Crom+selen+Vitamin C (50mg+50mcg+25mcg)	118/62	60	4950	BIST14	Sáng: 1 viên, Chiều: 1 viên (Uống sau ăn)	67	2	I10;E07;E78.2	Bệnh nhân toàn trạng ổn định, đến tái khám. SATG: Nhân thùy trái tuyến giáp (TIRADS 4A)	Viên	147	30.0338	0		2023-07-14	118	62	4	100	1	100	DIST7	Sáng: 1 viên (Uống trước ăn)	6	0	1	0	0	0	1	0	1	0	0	0	0	1	0	0	0	0	0	25.91	31.92	2.667	1
1.7144e+07	64	1	Bisulfat Crom+selen+Vitamin C (50mg+50mcg+25mcg)	112/64	60	4950	BIST14	Sáng: 1 viên, Chiều: 1 viên (Uống )	67	2	I10;E04.1;E78.4	Bệnh nhân toàn trạng ổn định, đến tái khám	Viên	147	29.6173	0		2023-08-14	112	64	4	100	1	100	DIST7	Sáng: 1 viên (Uống )	5	0	0	0	0	0	1	0	1	0	0	0	0	1	0	0	0	0	0	22.7	33.77	1.767	1
1.7144e+07	64.9	1	Ramipril GP (23S) Ramipril (5mg)	127/71	30	5481	RAGT2	Sáng: 1 viên (Uống )	67	2	I10;E04.9;E78.2	Bệnh nhân toàn trạng ổn định, đến tái khám	Viên	147	30.0338	1	40.524	2023-09-13	127	71	4	100	1	100	DIST10	Sáng: 1 viên (Uống trước ăn)	6	0	1	0	0	0	1	0	1	0	0	0	0	0	0	0	0	0	0	23.6	34.67	2.667	1
1.7144e+07	44.1	1	Amlodipine STELLA (22-TQG) Amlodipin (5mg)	132/80	30	378	AMST1	, Chiều: 1 viên (Uống )	47	2	I10;E03;E78.2	Bệnh nhân toàn trạng ổn định. Tái khám định kỳ	Viên	157	17.8912	1	40.491	2023-10-13	132	80	4	50	1	50	LEVT31	Sáng: 1 viên (Uống trước ăn sáng 30 phút)	9	1	1	0	0	0	1	0	1	0	0	0	0	0	0	0	0	0	0	17.8	18.87	1.867	1
1.7144e+07	44.4	1	Bestimac Q10 Coenzyme Q10 (30mg)	123/68	60	4950	BEST2	Sáng: 1 viên, Chiều: 1 viên (Uống sau ăn)	47	2	I10;E03;E78.2	Bệnh nhân toàn trạng ổn định, tái khám định kỳ.	Viên	157	18.0129	0		2023-11-12	123	68	4	50	1	50	LEVT31	Sáng: 1 viên (Uống trước ăn sáng 30 phút)	9	1	1	0	0	0	1	0	0	0	0	0	0	0	0	0	0	0	0	18.1	19.17	2.167	1
1.7144e+07	44.6	1	Amlor (23) Amlodipin (5mg)	118/64	55	7593	AMLT10	, Chiều: 1 viên (Uống )	47	2	I10;E03;N20.0	Bệnh nhân toàn trạng ổn định, đến tái khám định kỳ	Viên	157	18.094	1	40.491	2023-12-13	118	64	3	50	1	50	LEVT31	Sáng: 1 viên (Uống trước ăn sáng 30 phút)	9	1	1	0	0	0	1	0	1	0	0	0	0	0	0	0	0	0	0	18.3	19.37	2.367	1
1.71459e+07	57	1	LevoTHYROX Levothyroxin (50mcg)	130/72	60	1108	LEVT3	Ngày uống 1.5 viên (Từ thứ 2 đến Thứ 6), Uống 1 viên (T7 và CN) trước ăn sáng 30 phút	67	2	E89.0;	mất ngủ	Viên	155	23.7253	0		2022-07-24	130	72	1	50	1.25	62.5	LEVT3	Ngày uống 1.5 viên (Từ thứ 2 đến Thứ 6), Uống 1 viên (T7 và CN) trước ăn sáng 30 phút	21	1	1	0	0	0	0	1	1	0	0	0	0	0	0	0	0	0	0	25.01	38.55	1.459	1
1.71459e+07	55.5	1	Levothyrox (23) Levothyroxin (50mcg)	130/80	45	1007	LEVT31	Uống 1.5 viên, trước ăn sáng 30 phút	67	2	E03;E83.5;R59.0	Bệnh nhân toàn trạng ổn định, đến tái khám định kì; Siêu âm hạch nhóm II cổ trái	Viên	155	23.1009	1	40.815	2023-10-24	130	80	1	50	1.5	75	LEVT31	Uống 1.5 viên, trước ăn sáng 30 phút	8	0	1	0	0	0	0	1	1	0	0	0	0	0	0	0	0	0	0	25.01	38.55	1.459	1
1.71483e+07	59.8	1	TROYSAR AM (21.) Amlodipin+losartan (5mg; 50mg)	131/79	44	5100	TRAT15	Sáng: 1 viên (Uống )	69	2	N18.8;E03;E11;E78.2;E79.0;I10;I25;J31.2;K21;N39.0	Bệnh nhân mệt mỏi, nuốt vướng, đau họng, BN Ở An Dương, đã làm Test nhanh covid âm tính	Viên	155	24.8907	1	40.30.496	2022-01-05	131	79	6	100	0.75	75	LEVT4	Từ thứ 2 đến thứ 7 uống 1 viên trước ăn sáng 30 phút, chủ nhật 1/2 viên trước ăn sáng 30 phút	23	1	1	0	0	1	1	0	1	0	0	0	0	0	0	0	0	0	0	16.66	17.69	4.99	1
1.71483e+07	68.6	1	TROYSAR AM (21.) Amlodipin+losartan (5mg; 50mg)	133/68	30	5100	TRAT15	Sáng: 1 viên (Uống )	69	2	N18.4;E03;E11.6;E78.2;E79.0;I10;I25	Bệnh nhân đau ngực (T), đến tái khám	Viên	145	32.6278	1	40.30.496	2022-05-13	133	68	9	100	1.25	125	LEVT4	Ngày uống 1 viên sáng trước ăn. Riêng chủ nhật ngày uống 1.5 viên trước ăn sáng	17	1	1	0	0	1	1	0	1	0	0	0	1	0	1	0	0	0	0	68.69	67.72	4.79	1
1.71483e+07	69.3	1	Lantus SoloStar Insulin analog tác dụng chậm, kéo dài (Glargine, Detemir, Degludec) (100UI/ml)	125/62	1	290850	LAST	, Tối: 8 ui (Tiêm dưới da lúc 21h)	69	2	N18.3;E03;E11;E78.2;E79.0;I10;I25	Mệt mỏi	Bút	145	32.9608	0		2022-06-15	125	62	6	100	1	100	LEVT4	Sáng: 1 viên (Uống trước ăn sáng 30 phút)	9	1	1	0	0	1	1	0	1	0	0	0	0	0	0	0	0	0	0	20.16	29.92	4.49	1
1.71483e+07	71	1	LevoTHYROX Levothyroxin (100 mcg)	90/56	30	1617	LEVT4	Sáng: 1 viên (Uống trước ăn sáng 30 phút)	69	2	E11;E78.2;E79.0;E89.0;I10;I25;N18.3	Toàn trạng ổn định	Viên	150	31.5556	0		2022-07-18	90	56	3	100	1	100	LEVT4	Sáng: 1 viên (Uống trước ăn sáng 30 phút)	9	1	1	0	0	1	1	0	1	0	0	0	0	0	0	0	0	0	0	16.86	17.89	5.19	1
[truncated: 797 more rows]
[truncated: 7 more columns]
